# Supplementary material for: Experimental-confirmation and functional-annotation of predicted proteins in the chicken genome
Source: BMC Genomics. 2007 Nov 19;8:425. doi: 10.1186/1471-2164-8-425 (PMC2204016; doi:10.1186/1471-2164-8-425)
Supplement: Additional file 1 — Proteins identified by DDF-MudPIT and their distribution by tissue type. Column 1 shows the RefSeq numbers of the identified chicken predicted proteins, column 2 indicates the corresponding predicted protein names (assigned by NCBI). Columns 3–8 shows the different types of tissue/cells used in this study and + and - indicate the presence or absence of the proteins in the specified tissue/cell, respectively. [file 1471-2164-8-425-S1.xls]

## Sheet: Identified proteins
Additional File 1. Chicken Predicted Proteins identified in different tissues by SEQUEST search algorithm
Refseq number	Protein name	Spleen	MDV-cell line	Stroma	Tcells	Bcells	Serum	Muscle	Brain
XP_415947	PREDICTED:similar to Bcap29-prov protein [Gallus gallus]	+	+	+	+	-	-	-	-
XP_415997	PREDICTED:similar to NADH dehydrogenase (ubiquinone) 1 alpha subcomplex, 5 [Gallus gallus]	+	+	+	-	+	-	-	-
XP_416002	PREDICTED:similar to GS3786 [Gallus gallus]	+	-	-	-	-	-	-	-
XP_416005	PREDICTED:hypothetical protein [Gallus gallus]	+	-	-	+	-	-	-	-
XP_416018	PREDICTED:similar to HIC protein isoform p32 [Gallus gallus]	-	-	-	-	-	-	+	-
XP_416022	PREDICTED:hypothetical protein [Gallus gallus]	-	+	-	-	-	-	-	-
XP_416038	PREDICTED:similar to Pseudouridylate synthase 7 homolog (S. cerevisiae)-like [Gallus gallus]	+	+	-	-	-	-	-	-
XP_416043	PREDICTED:similar to prolactin-b [Gallus gallus]	-	+	-	+	-	-	-	-
XP_416052	PREDICTED:similar to Adhesion molecule with Ig-like domain 2 [Gallus gallus]	+	-	-	-	-	-	-	-
XP_416054	PREDICTED:similar to Kub3-prov protein [Gallus gallus]	+	-	-	-	-	-	-	-
XP_416079	PREDICTED:similar to Chain A, Crystal Structure Of Recombinant Human Interleukin-22 [Gallus gallus]	+	-	-	-	-	-	-	-
XP_416085	PREDICTED:similar to carboxypeptidase M [Gallus gallus]	-	-	+	-	-	-	-	-
XP_416094	PREDICTED:similar to large-conductance calcium-activated potassium channel beta subunit [Gallus gallus]	+	-	-	-	-	-	-	-
XP_416106	PREDICTED:hypothetical protein [Gallus gallus]	+	+	+	+	-	-	-	-
XP_416113	PREDICTED:similar to Rps16 protein [Gallus gallus]	+	+	+	+	+	-	-	-
XP_416124	PREDICTED:similar to orphan neurotransmitter transporter v7-3 [Gallus gallus]	+	-	-	-	-	-	-	-
XP_416126	PREDICTED:similar to Neurotensin/neuromedin N precursor [Gallus gallus]	+	-	+	-	-	-	-	-
XP_425427	PREDICTED:similar to LOC495089 protein [Gallus gallus]	-	-	+	-	-	-	-	-
XP_416135	PREDICTED:similar to Lumican precursor (Keratan sulfate proteoglycan lumican) (KSPG lumican) [Gallus gallus]	+	-	+	-	-	-	-	-
XP_416158	PREDICTED:hypothetical protein [Gallus gallus]	+	-	-	-	-	-	-	-
XP_416170	PREDICTED:hypothetical protein [Gallus gallus]	+	+	+	-	+	+	-	-
XP_416175	PREDICTED:similar to ADP-ribosylation factor-like 1 [Gallus gallus]	+	-	+	-	-	-	-	-
XP_416182	PREDICTED:similar to D4-GDP-dissociation inhibitor [Gallus gallus]	+	+	+	+	+	-	-	-
XP_416183	PREDICTED:hypothetical protein [Gallus gallus]	+	-	-	-	-	-	-	-
XP_416185	PREDICTED:hypothetical protein [Gallus gallus]	+	-	-	-	-	-	-	-
XP_416189	PREDICTED:similar to Histone H1.11L [Gallus gallus]	-	-	-	-	-	+	-	-
XP_416206	PREDICTED:hypothetical protein [Gallus gallus]	+	-	-	-	-	-	-	-
XP_416219	PREDICTED:similar to Cyp2d6-A-prov protein [Gallus gallus]	-	-	+	-	-	-	-	-
XP_416230	PREDICTED:similar to OTTHUMP00000028653 [Gallus gallus]	-	+	-	-	-	-	-	-
XP_416240	PREDICTED:hypothetical protein [Gallus gallus]	+	+	+	+	-	-	-	-
XP_429543	PREDICTED:hypothetical protein [Gallus gallus]	-	-	-	-	+	-	-	-
XP_416268	PREDICTED:similar to EVG1 [Gallus gallus]	+	-	-	+	-	-	-	-
XP_416278	PREDICTED:similar to manic fringe [Gallus gallus]	+	-	-	-	-	-	-	-
XP_416292	PREDICTED:similar to Myoglobin [Gallus gallus]	+	-	+	-	-	-	-	-
XP_416311	PREDICTED:similar to DIP13 beta [Gallus gallus]	+	-	-	+	-	-	-	-
XP_416315	PREDICTED:hypothetical protein [Gallus gallus]	-	-	-	-	+	-	-	-
XP_416326	PREDICTED:similar to nucleoporin Nup37 [Gallus gallus]	+	-	+	-	+	-	-	-
XP_416330	PREDICTED:hypothetical protein [Gallus gallus]	-	+	-	-	-	-	-	-
XP_416353	PREDICTED:hypothetical protein [Gallus gallus]	+	-	+	-	-	-	-	-
XP_416354	PREDICTED:similar to putative lipid kinase [Gallus gallus]	+	-	+	-	+	-	-	-
XP_416355	PREDICTED:hypothetical protein [Gallus gallus]	-	+	-	-	+	-	-	-
XP_416358	PREDICTED:hypothetical protein [Gallus gallus]	-	+	-	-	-	-	-	-
XP_416380	PREDICTED:similar to MGC83791 protein [Gallus gallus]	-	-	-	+	-	-	-	-
XP_416383	PREDICTED:similar to DNA repair protein RAD52 homolog [Gallus gallus]	+	-	-	-	-	-	-	-
XP_416389	PREDICTED:similar to interleukin 17 receptor [Gallus gallus]	+	-	-	-	-	-	-	-
XP_416394	PREDICTED:similar to Bcl-Rambo [Gallus gallus]	-	-	+	-	-	-	-	-
XP_416397	PREDICTED:similar to alpha-tubulin 8 [Gallus gallus]	-	+	+	+	-	-	-	-
XP_416400	PREDICTED:similar to AKR1B1 [Gallus gallus]	+	+	-	-	-	-	-	-
XP_416401	PREDICTED:similar to aldose reductase [Gallus gallus]	+	-	+	-	-	-	-	-
XP_416402	PREDICTED:similar to aldose reductase [Gallus gallus]	+	-	-	-	-	-	-	-
XP_416404	PREDICTED:similar to RAS-like, estrogen-regulated, growth inhibitor [Gallus gallus]	+	-	-	-	-	-	-	-
XP_416409	PREDICTED:similar to glutathione S-transferase [Gallus gallus]	+	-	+	-	+	-	-	-
XP_416411	PREDICTED:hypothetical protein [Gallus gallus]	+	-	-	-	-	-	-	-
XP_416422	PREDICTED:hypothetical protein [Gallus gallus]	+	-	-	-	-	-	-	-
XP_416424	PREDICTED:similar to branched chain aminotransferase 1, cytosolic [Gallus gallus]	+	+	+	+	-	-	-	-
XP_416429	PREDICTED:similar to Cytidine monophospho-N-acetylneuraminic acid synthetase [Gallus gallus]	+	-	-	-	-	+	-	-
XP_416431	PREDICTED:similar to uKATP-1 [Gallus gallus]	+	-	-	-	-	-	-	-
XP_416436	PREDICTED:similar to turkey K-Ras [Gallus gallus]	+	-	-	-	-	+	-	-
XP_416445	PREDICTED:similar to cytochrome b-5 reductase [Gallus gallus]	+	+	+	+	+	-	-	-
XP_425456	PREDICTED:similar to Histone H1 [Gallus gallus]	-	+	-	-	-	-	-	-
XP_425470	PREDICTED:hypothetical protein LOC427896 [Gallus gallus]	+	+	+	+	+	-	-	-
XP_425478	PREDICTED:hypothetical protein [Gallus gallus]	+	-	-	+	-	-	-	-
XP_416483	PREDICTED:similar to activation-induced cytidine deaminase [Gallus gallus]	+	-	-	-	-	-	-	-
XP_416492	PREDICTED:similar to cystatin B [Gallus gallus]	-	+	-	-	-	-	-	-
XP_416502	PREDICTED:similar to NOL1 protein [Gallus gallus]	-	-	+	+	-	-	-	-
XP_416525	PREDICTED:similar to Glutathione S-transferase kappa 1 [Gallus gallus]	+	+	+	+	-	-	-	-
XP_416564	PREDICTED:similar to LOC496041 protein [Gallus gallus]	+	+	-	-	-	-	-	-
XP_416585	PREDICTED:hypothetical protein [Gallus gallus]	-	-	-	+	-	-	-	-
XP_416588	PREDICTED:hypothetical protein [Gallus gallus]	+	+	+	+	-	-	-	-
XP_416592	PREDICTED:hypothetical protein [Gallus gallus]	+	-	-	-	-	-	-	-
XP_416593	PREDICTED:similar to putative MAPK activating protein [Gallus gallus]	-	+	-	-	-	-	-	-
XP_416596	PREDICTED:similar to Coproporphyrinogen oxidase [Gallus gallus]	+	-	+	+	-	-	-	-
XP_416597	PREDICTED:hypothetical protein [Gallus gallus]	-	-	+	-	-	-	-	-
XP_416599	PREDICTED:similar to Transmembrane protein 30B [Gallus gallus]	+	-	-	-	-	-	-	-
XP_416605	PREDICTED:hypothetical protein [Gallus gallus]	+	+	+	-	+	-	-	-
XP_416607	PREDICTED:hypothetical protein [Gallus gallus]	+	-	-	-	-	-	-	-
XP_416608	PREDICTED:similar to TFG protein [Gallus gallus]	-	-	-	+	-	-	-	-
XP_416627	PREDICTED:similar to T-cell receptor interacting molecule (TRIM) protein [Gallus gallus]	-	+	-	-	-	-	-	-
XP_416634	PREDICTED:hypothetical protein [Gallus gallus]	-	-	-	+	-	-	-	-
XP_416640	PREDICTED:similar to LOC511707 protein [Gallus gallus]	+	-	-	-	-	-	-	-
XP_416643	PREDICTED:hypothetical protein [Gallus gallus]	-	-	+	-	-	-	-	-
XP_425538	PREDICTED:similar to nuclear factor RIP140 [Gallus gallus]	+	+	-	-	-	-	-	-
XP_416683	PREDICTED:hypothetical protein [Gallus gallus]	-	+	-	-	-	-	-	-
XP_416696	PREDICTED:similar to BACH1 [Gallus gallus]	+	-	-	-	-	-	-	-
XP_416725	PREDICTED:similar to HCS [Gallus gallus]	+	-	-	-	-	-	-	-
XP_416743	PREDICTED:similar to trefoil factor 2 [Gallus gallus]	+	-	-	+	-	-	-	-
XP_425544	PREDICTED:similar to claudin 8 [Gallus gallus]	-	+	-	-	-	-	-	-
XP_416786	PREDICTED:hypothetical protein [Gallus gallus]	-	+	-	-	-	-	-	-
XP_416798	PREDICTED:similar to MGC79016 protein [Gallus gallus]	+	-	+	+	+	-	-	-
XP_416803	PREDICTED:hypothetical protein [Gallus gallus]	+	-	-	+	-	+	-	-
XP_416813	PREDICTED:similar to retinoic acid induced 2 [Gallus gallus]	+	-	-	-	-	-	-	-
XP_416834	PREDICTED:hypothetical protein [Gallus gallus]	-	+	-	-	-	-	-	-
XP_425574	PREDICTED:similar to ankyrin repeat and SOCS box-containing protein 11 [Gallus gallus]	+	-	-	-	-	+	-	-
XP_429598	PREDICTED:hypothetical protein [Gallus gallus]	+	-	-	-	-	-	-	-
XP_416851	PREDICTED:similar to haloacid dehalogenase-like hydrolase domain containing 1A [Gallus gallus]	-	+	-	-	-	-	-	-
XP_416853	PREDICTED:similar to adlican [Gallus gallus]	+	-	-	+	-	-	-	-
XP_416859	PREDICTED:similar to KIAA0785 protein [Gallus gallus]	+	+	-	-	-	-	-	-
XP_416862	PREDICTED:hypothetical protein [Gallus gallus]	-	+	-	-	-	-	-	-
XP_416863	PREDICTED:similar to GM-CSF receptor [Gallus gallus]	+	-	-	+	-	-	-	-
XP_416882	PREDICTED:similar to ubiquitin protein ligase E3A [Gallus gallus]	-	+	-	-	-	-	-	-
XP_416894	PREDICTED:hypothetical protein [Gallus gallus]	-	-	-	+	-	-	-	-
XP_416896	PREDICTED:similar to Lysozyme G (1,4-beta-N-acetylmuramidase) (Goose-type lysozyme) [Gallus gallus]	+	-	-	-	-	-	-	-
XP_416906	PREDICTED:hypothetical protein [Gallus gallus]	+	+	+	+	+	-	-	-
XP_416916	PREDICTED:similar to IL-1Rrp [Gallus gallus]	+	-	+	-	-	-	-	-
XP_416924	PREDICTED:similar to DRAL gene product [Gallus gallus]	-	+	-	-	-	-	-	-
XP_416938	PREDICTED:similar to transcription factor [Gallus gallus]	-	+	-	-	-	-	-	-
XP_416940	PREDICTED:similar to Adprhl1-prov protein [Gallus gallus]	+	-	-	+	-	-	-	-
XP_429603	PREDICTED:hypothetical protein [Gallus gallus]	-	+	-	-	-	-	-	-
XP_429606	PREDICTED:hypothetical protein [Gallus gallus]	+	-	+	+	-	-	-	-
XP_416964	PREDICTED:similar to OTTHUMP00000018668 [Gallus gallus]	+	-	+	-	-	-	-	-
XP_416966	PREDICTED:similar to ITGBL1 protein [Gallus gallus]	+	+	-	-	-	-	-	-
XP_416972	PREDICTED:hypothetical protein [Gallus gallus]	+	+	+	-	+	+	-	-
XP_416988	PREDICTED:similar to dTDP-D-glucose 4,6-dehydratase [Gallus gallus]	-	+	-	-	-	-	-	-
XP_416991	PREDICTED:hypothetical protein [Gallus gallus]	+	-	-	-	-	-	-	-
XP_425594	PREDICTED:similar to G protein-coupled receptor 80 [Gallus gallus]	-	-	-	+	-	-	-	-
XP_417006	PREDICTED:hypothetical protein [Gallus gallus]	+	-	-	-	-	-	-	-
XP_417029	PREDICTED:hypothetical protein [Gallus gallus]	+	-	-	-	-	-	-	-
XP_417032	PREDICTED:similar to antithrombin 1 B chain [Gallus gallus]	+	-	-	-	-	-	-	-
XP_417033	PREDICTED:similar to putative breast epithelial stromal interaction protein [Gallus gallus]	-	-	-	+	-	-	-	-
XP_417034	PREDICTED:similar to MGC89962 protein [Gallus gallus]	+	-	-	-	-	-	-	-
XP_417054	PREDICTED:similar to RP11-90M2.2 [Gallus gallus]	+	-	+	+	-	-	-	-
XP_417059	PREDICTED:similar to protein kinase NYD-SP15 [Gallus gallus]	-	+	-	-	-	-	-	-
XP_417077	PREDICTED:similar to Vacuolar protein sorting 36 (yeast) [Gallus gallus]	+	-	-	-	-	-	-	-
XP_417081	PREDICTED:hypothetical protein [Gallus gallus]	-	+	-	-	-	+	-	-
XP_417085	PREDICTED:similar to KIAA2032 protein [Gallus gallus]	+	-	-	-	-	-	-	-
XP_417098	PREDICTED:similar to mKIAA0610 protein [Gallus gallus]	+	-	-	-	-	-	-	-
XP_417114	PREDICTED:similar to Katanin p60 subunit A-like 1 [Gallus gallus]	+	+	-	+	-	-	-	-
XP_417132	PREDICTED:similar to Myotubularin related protein 6 [Gallus gallus]	-	-	-	+	-	-	-	-
XP_417137	PREDICTED:similar to tumor necrosis factor receptor superfamily member 19 [Gallus gallus]	+	+	-	-	-	-	-	-
XP_417157	PREDICTED:hypothetical protein [Gallus gallus]	+	-	-	-	-	-	-	-
XP_417170	PREDICTED:hypothetical protein [Gallus gallus]	+	-	-	-	-	+	-	-
XP_417175	PREDICTED:similar to preprostromelysin [Gallus gallus]	+	-	-	-	-	-	-	-
XP_417188	PREDICTED:similar to Centrosomal protein 57kDa [Gallus gallus]	+	+	-	-	-	-	-	-
XP_417195	PREDICTED:hypothetical protein [Gallus gallus]	+	+	-	-	-	-	-	-
XP_417207	PREDICTED:hypothetical protein [Gallus gallus]	+	+	+	+	-	-	-	-
XP_425651	PREDICTED:similar to LOC495959 protein [Gallus gallus]	-	+	-	-	-	-	-	-
XP_417216	PREDICTED:hypothetical protein [Gallus gallus]	+	-	-	-	-	-	-	-
XP_417232	PREDICTED:hypothetical protein [Gallus gallus]	+	-	-	-	-	-	-	-
XP_417238	PREDICTED:hypothetical protein [Gallus gallus]	+	-	-	-	-	-	-	-
XP_425664	PREDICTED:similar to KCNE3 [Gallus gallus]	+	-	-	-	-	-	-	-
XP_417287	PREDICTED:hypothetical protein [Gallus gallus]	-	-	-	+	-	-	-	-
XP_417296	PREDICTED:similar to ATP synthase, H+ transporting, mitochondrial F1 complex, gamma polypeptide 1 isoform 2 [Gallus gallus]	-	+	+	-	+	-	-	-
XP_418279	PREDICTED:similar to corticotropin releasing hormone [Gallus gallus]	+	-	-	-	-	-	-	-
XP_418296	PREDICTED:similar to retinol dehydrogenase 10 [Gallus gallus]	-	+	+	-	+	-	-	-
XP_418301	PREDICTED:similar to MD-2 isoform 2 [Gallus gallus]	+	-	-	-	-	-	-	-
XP_418307	PREDICTED:similar to Mitochondrial ribosomal protein L53 [Gallus gallus]	-	-	-	+	-	-	-	-
XP_418320	PREDICTED:similar to carbonic anhydrase III [Gallus gallus]	-	-	-	-	+	-	-	-
XP_418323	PREDICTED:hypothetical protein [Gallus gallus]	+	-	-	-	-	-	-	-
XP_418328	PREDICTED:similar to 2,4-dienoyl-CoA reductase [Gallus gallus]	+	+	+	+	+	+	-	-
XP_418335	PREDICTED:similar to intestinal peptide-associated transporter HPT-1 [Gallus gallus]	-	-	+	-	-	-	-	-
XP_418336	PREDICTED:hypothetical protein [Gallus gallus]	-	-	+	-	-	-	-	-
XP_418355	PREDICTED:hypothetical protein [Gallus gallus]	+	+	+	-	+	-	-	-
XP_418357	PREDICTED:similar to F-box only protein 43 (Endogenous meiotic inhibitor 2) [Gallus gallus]	+	-	-	-	-	-	-	-
XP_418368	PREDICTED:similar to outer dense fiber protein [Gallus gallus]	+	-	-	-	-	-	-	-
XP_418413	PREDICTED:similar to stem cell antigen 2 [Gallus gallus]	+	-	+	-	-	-	-	-
XP_418440	PREDICTED:similar to Non-SMC element 2 homolog (MMS21, S. cerevisiae) [Gallus gallus]	-	-	+	-	-	-	-	-
XP_418455	PREDICTED:hypothetical protein [Gallus gallus]	+	-	-	-	+	-	-	-
XP_418458	PREDICTED:similar to KIAA0854 protein [Gallus gallus]	+	+	+	-	-	-	-	-
XP_418471	PREDICTED:similar to tazarotene-induced gene 2 [Gallus gallus]	+	-	-	-	-	+	-	-
XP_418499	PREDICTED:similar to CC-chemokine-binding receptor JAB61 [Gallus gallus]	-	-	-	+	-	-	-	-
XP_418515	PREDICTED:similar to cell cycle progression 2 protein [Gallus gallus]	+	-	-	-	-	-	-	-
XP_418517	PREDICTED:similar to Cerebral cavernous malformation 2 homolog (human) [Gallus gallus]	+	-	-	-	-	-	-	-
XP_418519	PREDICTED:hypothetical protein [Gallus gallus]	-	-	+	-	-	-	-	-
XP_418527	PREDICTED:similar to Oxsr1 protein [Gallus gallus]	+	-	-	-	-	-	-	-
XP_418536	PREDICTED:similar to endonuclease G-like protein-1 [Gallus gallus]	+	+	-	-	-	-	-	-
XP_418544	PREDICTED:similar to actin-related protein 3-beta [Gallus gallus]	+	+	+	+	+	-	-	-
XP_418557	PREDICTED:similar to BS69 [Gallus gallus]	-	-	-	-	+	-	-	-
XP_418574	PREDICTED:similar to kinesin heavy chain [Gallus gallus]	+	+	-	-	-	+	-	-
XP_418576	PREDICTED:hypothetical protein [Gallus gallus]	+	-	+	+	-	-	-	-
XP_418600	PREDICTED:hypothetical protein [Gallus gallus]	-	+	-	-	-	+	-	-
XP_418629	PREDICTED:hypothetical protein [Gallus gallus]	+	-	-	-	-	-	-	-
XP_418633	PREDICTED:similar to ribonuclease P/MRP 38kDa subunit [Gallus gallus]	+	-	-	+	-	-	-	-
XP_418638	PREDICTED:similar to activator of S phase Kinase [Gallus gallus]	-	-	-	-	+	-	-	-
XP_418645	PREDICTED:hypothetical protein [Gallus gallus]	-	+	-	-	-	-	-	-
XP_418679	PREDICTED:hypothetical protein [Gallus gallus]	-	+	-	-	-	-	-	-
XP_418682	PREDICTED:similar to MGC83241 protein [Gallus gallus]	+	-	-	-	-	+	-	-
XP_425970	PREDICTED:similar to 5-hydroxytryptamine (serotonin) receptor 5A [Gallus gallus]	+	-	-	-	-	-	-	-
XP_418724	PREDICTED:hypothetical protein [Gallus gallus]	-	-	-	-	+	-	-	-
XP_418731	PREDICTED:Tax1 (human T-cell leukemia virus type I) binding protein 1 [Gallus gallus]	-	+	-	+	-	-	-	-
XP_418763	PREDICTED:similar to KIAA0089 [Gallus gallus]	-	-	-	+	-	-	-	-
XP_418770	PREDICTED:similar to BCL-6 corepressor [Gallus gallus]	-	-	-	-	-	+	-	-
XP_418773	PREDICTED:hypothetical protein [Gallus gallus]	+	+	-	-	-	-	-	-
XP_418794	PREDICTED:similar to KIAA0259 [Gallus gallus]	+	+	+	-	-	+	+	-
XP_418797	PREDICTED:hypothetical protein [Gallus gallus]	+	+	-	-	-	-	-	-
XP_418801	PREDICTED:similar to KIAA0028 [Gallus gallus]	-	-	-	-	+	-	-	-
XP_418818	PREDICTED:similar to Solute carrier family 25, member 38 [Gallus gallus]	-	+	-	+	-	+	-	-
XP_418828	PREDICTED:similar to DNA mismatch repair protein homolog [Gallus gallus]	-	-	+	-	+	-	-	-
XP_429782	PREDICTED:hypothetical protein [Gallus gallus]	-	-	-	-	+	+	-	-
XP_418840	PREDICTED:similar to HERPUD2 protein [Gallus gallus]	-	-	+	-	-	-	-	-
XP_418845	PREDICTED:similar to Retinitis pigmentosa 9 protein (Pim-1-associated protein) (PAP-1) [Gallus gallus]	-	+	-	-	-	-	-	-
XP_418852	PREDICTED:hypothetical protein [Gallus gallus]	+	+	-	-	-	-	-	-
XP_418862	PREDICTED:similar to GK003 [Gallus gallus]	-	+	-	-	-	-	-	-
XP_418863	PREDICTED:hypothetical protein [Gallus gallus]	+	-	-	-	-	-	-	-
XP_418866	PREDICTED:similar to GLI3 [Gallus gallus]	+	-	-	+	-	+	-	-
XP_418898	PREDICTED:similar to KIAA0863 protein [Gallus gallus]	+	-	+	-	+	+	-	-
XP_418909	PREDICTED:similar to succinic semialdehyde dehydrogenase [Gallus gallus]	+	+	-	-	-	-	-	-
XP_418921	PREDICTED:similar to thiopurine methyltransferase [Gallus gallus]	+	-	-	-	-	-	-	-
XP_418928	PREDICTED:similar to Chromosome 6 open reading frame 79 [Gallus gallus]	+	-	-	-	-	-	-	-
XP_418940	PREDICTED:hypothetical protein [Gallus gallus]	+	-	-	-	-	-	-	-
XP_418949	PREDICTED:hypothetical protein [Gallus gallus]	+	-	-	-	-	-	-	-
XP_426030	PREDICTED:similar to AI595366 protein [Gallus gallus]	-	-	-	-	-	+	-	-
XP_426031	PREDICTED:similar to 1-phosphatidylinositol-4,5-bisphosphate phosphodiesterase gamma 1 (Phosphoinositide phospholipase C) (PLC-gamma-1) (Phospholipase C-gamma-1) (PLC-II) (PLC-148) [Gallus gallus]	-	+	-	-	-	-	-	-
XP_418963	PREDICTED:similar to ribonuclease P 40kDa subunit [Gallus gallus]	+	-	-	-	-	-	-	-
XP_418972	PREDICTED:similar to BPHL [Gallus gallus]	+	-	-	-	-	-	-	-
XP_418973	PREDICTED:hypothetical protein [Gallus gallus]	+	-	-	-	-	-	-	-
XP_418982	PREDICTED:similar to plasminogen activator inhibitor [Gallus gallus]	+	-	-	-	-	-	-	-
XP_418989	PREDICTED:hypothetical protein [Gallus gallus]	-	-	-	-	-	+	-	-
XP_419011	PREDICTED:hypothetical protein [Gallus gallus]	-	+	-	-	-	-	-	-
XP_419017	PREDICTED:hypothetical protein [Gallus gallus]	+	+	-	-	-	-	-	-
XP_419026	PREDICTED:similar to Uridine phosphorylase 1 [Gallus gallus]	+	-	-	-	-	-	-	-
XP_419050	PREDICTED:hypothetical protein [Gallus gallus]	-	-	+	-	-	-	-	-
XP_419061	PREDICTED:similar to mitochondrial complex I subunit NDUFS6 [Gallus gallus]	-	-	-	-	+	-	-	-
XP_419075	PREDICTED:similar to calcium binding protein [Gallus gallus]	-	-	+	-	-	-	-	-
XP_419079	PREDICTED:similar to Thioredoxin domain containing 4 (endoplasmic reticulum) [Gallus gallus]	+	+	+	-	+	-	-	-
XP_419085	PREDICTED:hypothetical protein [Gallus gallus]	-	-	-	+	-	-	-	-
XP_419091	PREDICTED:hypothetical protein [Gallus gallus]	+	-	-	-	-	-	-	-
XP_419092	PREDICTED:hypothetical protein [Gallus gallus]	+	-	-	+	-	-	-	-
XP_419106	PREDICTED:similar to Suppressor of cytokine signaling 6 [Gallus gallus]	-	-	+	-	-	-	-	-
XP_426066	PREDICTED:similar to galanin receptor [Gallus gallus]	+	-	-	-	-	-	-	-
XP_419121	PREDICTED:hypothetical protein [Gallus gallus]	+	+	-	-	-	+	-	-
XP_419132	PREDICTED:similar to KIAA0398 [Gallus gallus]	-	+	+	-	-	-	-	-
XP_419137	PREDICTED:hypothetical protein [Gallus gallus]	+	-	+	-	-	-	-	-
XP_419150	PREDICTED:similar to tRNA-Guanine Transglycosylase [Gallus gallus]	-	+	-	-	-	-	-	-
XP_419158	PREDICTED:similar to retinoblastoma-interacting protein [Gallus gallus]	+	-	+	-	-	-	-	-
XP_419196	PREDICTED:similar to slug protein [Gallus gallus]	-	+	-	-	-	-	-	-
XP_419213	PREDICTED:similar to proenkephalin [Gallus gallus]	+	+	-	-	-	+	-	-
XP_419288	PREDICTED:similar to Mitochondrial translational initiation factor 2 [Gallus gallus]	+	-	-	-	-	-	-	-
XP_419306	PREDICTED:similar to Beta-soluble NSF attachment protein (SNAP-beta) (N-ethylmaleimide-sensitive factor attachment protein, beta) [Gallus gallus]	+	-	-	-	-	-	-	-
XP_419317	PREDICTED:similar to RIN2 [Gallus gallus]	-	-	+	-	-	+	-	-
XP_419331	PREDICTED:hypothetical protein [Gallus gallus]	-	+	-	-	-	-	-	-
XP_419337	PREDICTED:similar to LOC494687 protein [Gallus gallus]	-	+	-	+	-	-	-	-
XP_419377	PREDICTED:similar to chromogranin B precursor [Gallus gallus]	+	+	-	-	-	-	-	-
XP_419390	PREDICTED:hypothetical protein [Gallus gallus]	-	-	-	-	+	-	-	-
XP_419397	PREDICTED:similar to RIKEN cDNA 0610010K06 gene [Gallus gallus]	-	+	+	-	-	-	-	-
XP_419400	PREDICTED:similar to TATA box binding protein (TBP)-associated factor, RNA polymerase I, A, 48kDa [Gallus gallus]	+	-	-	-	-	-	-	-
XP_419401	PREDICTED:similar to LRTS841 [Gallus gallus]	-	-	+	-	+	+	-	-
XP_419413	PREDICTED:hypothetical protein [Gallus gallus]	-	+	-	-	-	-	-	-
XP_419414	PREDICTED:hypothetical protein [Gallus gallus]	+	+	-	-	-	-	-	-
XP_419420	PREDICTED:hypothetical protein [Gallus gallus]	-	-	-	-	+	-	-	-
XP_419430	PREDICTED:hypothetical protein [Gallus gallus]	-	-	-	+	-	-	-	-
XP_419439	PREDICTED:similar to REST corepressor 3 [Gallus gallus]	+	-	-	-	-	-	-	-
XP_419442	PREDICTED:similar to SERTA domain containing 4 [Gallus gallus]	+	-	-	-	-	-	-	-
XP_429846	PREDICTED:hypothetical protein [Gallus gallus]	-	+	-	-	-	-	-	-
XP_419462	PREDICTED:hypothetical protein [Gallus gallus]	+	-	-	-	-	-	-	-
XP_419463	PREDICTED:similar to S1 RNA binding domain 1 [Gallus gallus]	+	+	-	-	-	-	-	-
XP_419491	PREDICTED:hypothetical protein [Gallus gallus]	-	+	-	-	-	-	-	-
XP_419494	PREDICTED:hypothetical protein [Gallus gallus]	-	+	-	-	-	-	-	-
XP_419496	PREDICTED:similar to mitochondrial ribosomal protein S18A-like 1 [Gallus gallus]	+	-	-	-	+	-	-	-
XP_419497	PREDICTED:similar to Ephx1 protein [Gallus gallus]	-	+	+	-	+	-	-	-
XP_419499	PREDICTED:hypothetical protein [Gallus gallus]	-	-	+	-	-	-	-	-
XP_419504	PREDICTED:similar to OTTHUMP00000016460 [Gallus gallus]	+	-	-	-	-	-	-	-
XP_419517	PREDICTED:hypothetical protein [Gallus gallus]	+	-	-	-	-	-	-	-
XP_419525	PREDICTED:hypothetical protein [Gallus gallus]	+	+	-	+	-	-	-	-
XP_419531	PREDICTED:similar to CGI-27 protein [Gallus gallus]	+	+	+	+	-	-	-	-
XP_429857	PREDICTED:hypothetical protein [Gallus gallus]	-	-	+	-	-	-	-	-
XP_419536	PREDICTED:similar to histone methyltransferase [Gallus gallus]	+	-	-	-	-	-	-	-
XP_419540	PREDICTED:hypothetical protein [Gallus gallus]	-	+	+	-	-	-	-	-
XP_419544	PREDICTED:similar to AKT3 protein kinase [Gallus gallus]	+	-	-	+	-	-	-	-
XP_426120	PREDICTED:hypothetical protein [Gallus gallus]	-	-	-	+	-	-	-	-
XP_419571	PREDICTED:hypothetical protein [Gallus gallus]	+	-	-	-	-	-	-	-
XP_419573	PREDICTED:similar to RAB4A, member RAS oncogene family [Gallus gallus]	-	+	-	-	-	-	-	-
XP_419584	PREDICTED:similar to angiotensinogen [Gallus gallus]	-	-	-	-	-	-	-	+
XP_419587	PREDICTED:similar to ARV1 homolog (S. cerevisiae) [Gallus gallus]	+	-	-	-	-	-	-	-
XP_419606	PREDICTED:similar to MGC83353 protein [Gallus gallus]	-	+	-	-	-	-	-	-
XP_419607	PREDICTED:similar to RP3-366N23.3 [Gallus gallus]	+	+	+	-	-	-	-	-
XP_419609	PREDICTED:hypothetical protein [Gallus gallus]	+	-	-	-	-	-	-	-
XP_419626	PREDICTED:similar to putative pre-mRNA splicing regulator female-lethal(2D) [Gallus gallus]	+	-	+	+	+	-	-	-
XP_419630	PREDICTED:similar to dJ85M6.4 (novel 58.3 KDA protein) [Gallus gallus]	+	-	-	-	-	-	-	-
XP_419643	PREDICTED:hypothetical protein [Gallus gallus]	+	-	-	-	-	-	-	-
XP_419654	PREDICTED:similar to low Mr GTP-binding protein Rab32 [Gallus gallus]	+	+	-	-	-	-	-	-
XP_419660	PREDICTED:similar to KIAA0733 protein [Gallus gallus]	+	+	-	-	-	+	-	-
XP_419675	PREDICTED:similar to chromosome 6 open reading frame 96 [Gallus gallus]	-	-	-	-	+	-	-	-
XP_419680	PREDICTED:similar to MTLC [Gallus gallus]	-	-	-	+	-	-	-	-
XP_419702	PREDICTED:hypothetical protein [Gallus gallus]	+	-	-	-	-	-	-	-
XP_419736	PREDICTED:similar to 40S ribosomal protein S12 [Gallus gallus]	+	+	+	+	+	-	-	-
XP_419752	PREDICTED:similar to R-spondin 3 homolog (Xenopus laevis) [Gallus gallus]	+	-	-	+	-	-	-	-
XP_419755	PREDICTED:hypothetical protein [Gallus gallus]	+	-	-	-	-	-	-	-
XP_429875	PREDICTED:hypothetical protein [Gallus gallus]	+	-	-	-	-	-	-	-
XP_419771	PREDICTED:similar to Chromosome 6 open reading frame 113 [Gallus gallus]	+	-	-	-	+	-	-	-
XP_419778	PREDICTED:similar to 5-nucleotidase, cytosolic II-like 1 protein [Gallus gallus]	-	+	-	-	-	-	-	-
XP_419791	PREDICTED:similar to WAS protein family, member 1 [Gallus gallus]	+	-	-	-	-	-	-	-
XP_419794	PREDICTED:similar to novel cyclophilin protein [Gallus gallus]	+	+	-	-	-	-	-	-
XP_419804	PREDICTED:similar to Prenyl (decaprenyl) diphosphate synthase, subunit 2 [Gallus gallus]	+	-	-	-	-	+	-	-
XP_419807	PREDICTED:similar to Glutaminyl-tRNA synthase (glutamine-hydrolyzing)-like 1 [Gallus gallus]	+	-	+	+	+	-	-	-
XP_419808	PREDICTED:similar to reticulon 4 interacting protein 1 [Gallus gallus]	+	-	-	-	-	+	-	-
XP_419816	PREDICTED:similar to Activating signal cointegrator 1 complex subunit 3 (ASC-1 complex subunit p200) (Trip4 complex subunit p200) (Helicase, ATP binding 1) [Gallus gallus]	+	+	-	+	-	-	-	-
XP_419829	PREDICTED:hypothetical protein [Gallus gallus]	+	-	-	-	+	+	-	-
XP_419840	PREDICTED:similar to OTTHUMP00000016847 [Gallus gallus]	-	+	-	+	-	+	-	-
XP_419847	PREDICTED:hypothetical protein [Gallus gallus]	+	+	+	+	-	-	-	-
XP_419848	PREDICTED:hypothetical protein [Gallus gallus]	-	-	-	+	-	-	-	-
XP_419860	PREDICTED:similar to putative serine protease 35 [Gallus gallus]	+	-	+	-	+	-	-	-
XP_419861	PREDICTED:similar to OTTHUMP00000016790 [Gallus gallus]	+	-	-	-	-	-	-	-
XP_419870	PREDICTED:similar to OTTHUMP00000016774 [Gallus gallus]	+	-	-	-	+	-	-	-
XP_419873	PREDICTED:hypothetical protein [Gallus gallus]	-	-	-	+	-	-	-	-
XP_419875	PREDICTED:similar to 5-HT1B receptor [Gallus gallus]	+	-	-	-	+	+	-	-
XP_419885	PREDICTED:similar to MGC82104 protein [Gallus gallus]	+	+	-	-	-	+	-	-
XP_419896	PREDICTED:similar to small GTP binding protein RAB23 [Gallus gallus]	+	-	-	-	-	-	-	-
XP_419903	PREDICTED:similar to 3-hydroxymethyl-3-methylglutaryl-Coenzyme A lyase-like 1 [Gallus gallus]	+	-	-	-	-	-	-	-
XP_419909	PREDICTED:similar to OTTHUMP00000016633 [Gallus gallus]	-	-	-	-	+	-	-	-
XP_419916	PREDICTED:hypothetical protein [Gallus gallus]	+	-	-	+	-	-	-	-
XP_419926	PREDICTED:similar to Sh3yl1 [Gallus gallus]	-	-	-	-	-	+	-	-
XP_419928	PREDICTED:similar to Acp1 protein [Gallus gallus]	-	+	-	-	-	-	-	-
XP_419934	PREDICTED:hypothetical protein [Gallus gallus]	-	-	+	-	-	+	-	-
XP_419950	PREDICTED:similar to NOL10 protein [Gallus gallus]	+	+	-	+	-	-	-	-
XP_419952	PREDICTED:similar to human P5 isoform 2 [Gallus gallus]	+	+	+	-	+	-	-	-
XP_419962	PREDICTED:hypothetical protein [Gallus gallus]	+	-	-	-	+	+	-	-
XP_419963	PREDICTED:hypothetical protein [Gallus gallus]	+	-	+	+	-	-	-	-
XP_419966	PREDICTED:similar to 5 nucleotidase 1B [Gallus gallus]	+	+	-	+	-	-	-	-
XP_419988	PREDICTED:similar to A830093I24Rik protein [Gallus gallus]	-	-	+	-	-	-	-	-
XP_419990	PREDICTED:similar to XPA binding protein 1 [Gallus gallus]	-	-	+	-	-	-	-	-
XP_419992	PREDICTED:hypothetical protein [Gallus gallus]	+	-	-	-	-	+	-	-
XP_419994	PREDICTED:similar to keratinocyte associated protein 3 [Gallus gallus]	-	+	-	-	-	-	-	-
XP_420004	PREDICTED:similar to Thiolase-prov protein [Gallus gallus]	+	+	+	+	+	-	-	-
XP_420011	PREDICTED:similar to MAPKK like protein kinase [Gallus gallus]	+	+	-	-	+	-	-	-
XP_420014	PREDICTED:hypothetical protein [Gallus gallus]	-	+	-	-	-	-	-	-
XP_420032	PREDICTED:similar to homeobox containing 1 transcript [Gallus gallus]	+	-	-	-	-	-	-	-
XP_420039	PREDICTED:similar to MGC83195 protein [Gallus gallus]	-	-	-	+	-	-	-	-
XP_420055	PREDICTED:similar to Methylmalonyl Coenzyme A mutase [Gallus gallus]	+	+	-	+	-	-	-	-
XP_420082	PREDICTED:hypothetical protein [Gallus gallus]	+	-	+	-	-	-	-	-
XP_420141	PREDICTED:similar to Zinc finger, DHHC-type containing 9 [Gallus gallus]	-	-	-	-	+	-	-	-
XP_420150	PREDICTED:hypothetical protein [Gallus gallus]	-	+	-	-	-	-	-	-
XP_420151	PREDICTED:hypothetical protein [Gallus gallus]	+	-	-	-	-	-	-	-
XP_420167	PREDICTED:similar to STIGMA [Gallus gallus]	+	-	-	-	-	-	-	-
XP_426248	PREDICTED:similar to putative G-protein coupled receptor [Gallus gallus]	-	+	-	-	-	-	-	-
XP_420175	PREDICTED:hypothetical protein [Gallus gallus]	+	+	-	-	-	-	-	-
XP_420180	PREDICTED:hypothetical protein [Gallus gallus]	+	-	-	-	-	-	-	-
XP_420181	PREDICTED:hypothetical protein [Gallus gallus]	+	+	-	-	+	-	-	-
XP_420185	PREDICTED:similar to X-linked deafness dystonia protein [Gallus gallus]	+	+	-	-	-	-	-	-
XP_420187	PREDICTED:similar to transcription factor IID [Gallus gallus]	+	-	-	-	+	-	-	-
XP_420189	PREDICTED:hypothetical protein [Gallus gallus]	-	-	+	+	-	-	-	-
XP_420194	PREDICTED:similar to hepatitis C virus core-binding protein 6 [Gallus gallus]	+	-	+	-	+	-	-	-
XP_420218	PREDICTED:hypothetical protein [Gallus gallus]	+	-	-	-	-	-	-	-
XP_420224	PREDICTED:hypothetical protein [Gallus gallus]	-	-	-	-	-	+	-	-
XP_420228	PREDICTED:similar to Transmembrane protein 32 [Gallus gallus]	-	+	+	-	-	-	-	-
XP_420229	PREDICTED:similar to Solute carrier family 9 (sodium/hydrogen exchanger), member 6 [Gallus gallus]	+	-	-	-	+	-	-	-
XP_420263	PREDICTED:hypothetical protein [Gallus gallus]	+	-	-	-	-	-	-	-
XP_420272	PREDICTED:hypothetical protein [Gallus gallus]	-	-	+	-	-	-	-	-
XP_420279	PREDICTED:similar to LOC496236 protein [Gallus gallus]	+	+	+	-	+	-	-	-
XP_420287	PREDICTED:similar to ragA [Gallus gallus]	+	-	-	-	-	-	-	-
XP_420297	PREDICTED:similar to Rasl11c protein [Gallus gallus]	+	-	-	+	-	-	-	-
XP_420301	PREDICTED:similar to ATP-binding cassette, sub-family B (MDR/TAP), member 7 [Gallus gallus]	-	+	+	-	+	-	-	-
XP_420327	PREDICTED:hypothetical protein [Gallus gallus]	-	-	-	-	+	-	-	-
XP_420351	PREDICTED:hypothetical protein [Gallus gallus]	-	-	-	-	+	-	-	-
XP_420357	PREDICTED:similar to myotubularin [Gallus gallus]	+	-	+	-	-	-	-	-
XP_420363	PREDICTED:similar to fragile X mental retardation protein [Gallus gallus]	-	+	-	-	-	+	-	-
XP_426278	PREDICTED:similar to serine/threonine kinase FKSG82 [Gallus gallus]	+	+	-	-	-	-	-	-
XP_420369	PREDICTED:similar to Chain B, Crystal Structure Of Native Chicken Fibrinogen [Gallus gallus]	+	+	+	-	+	+	-	-
XP_420386	PREDICTED:similar to KIAA1450 protein [Gallus gallus]	+	+	+	+	+	+	-	-
XP_420399	PREDICTED:hypothetical protein [Gallus gallus]	-	-	-	+	-	-	-	-
XP_420403	PREDICTED:similar to Carbonyl reductase 4 [Gallus gallus]	-	-	-	-	+	-	-	-
XP_420428	PREDICTED:SMAD, mothers against DPP homolog 1 [Gallus gallus]	+	-	-	-	-	-	-	-
XP_420435	PREDICTED:hypothetical protein [Gallus gallus]	+	+	-	-	-	-	-	-
XP_420446	PREDICTED:similar to PET112-like [Gallus gallus]	+	-	-	+	-	-	-	-
XP_420475	PREDICTED:similar to MGC83944 protein [Gallus gallus]	-	-	-	-	-	+	-	-
XP_420481	PREDICTED:hypothetical protein [Gallus gallus]	+	+	+	-	+	-	-	-
XP_420495	PREDICTED:similar to LOC553316 protein [Gallus gallus]	+	-	-	-	-	-	-	-
XP_420500	PREDICTED:hypothetical protein [Gallus gallus]	-	-	-	+	-	-	-	-
XP_420512	PREDICTED:hypothetical protein [Gallus gallus]	+	-	-	-	-	-	-	-
XP_420526	PREDICTED:similar to 15-hydroxyprostaglandin dehydrogenase [NAD+] (PGDH) (Prostaglandin dehydrogenase 1) [Gallus gallus]	+	-	-	-	-	-	-	-
XP_420527	PREDICTED:similar to glycine receptor alpha 3 subunit [Gallus gallus]	-	-	-	-	+	-	-	-
XP_420547	PREDICTED:hypothetical protein [Gallus gallus]	+	+	-	-	-	-	-	-
XP_420562	PREDICTED:hypothetical protein [Gallus gallus]	-	-	+	-	-	-	-	-
XP_420565	PREDICTED:similar to DNA helicase HEL308 [Gallus gallus]	+	-	+	-	-	-	-	-
XP_420576	PREDICTED:hypothetical protein [Gallus gallus]	+	-	-	-	-	-	-	-
XP_420590	PREDICTED:similar to cyclin I [Gallus gallus]	+	+	-	-	-	-	-	-
XP_420593	PREDICTED:similar to mLGP85/LIMP II [Gallus gallus]	-	-	+	-	-	-	-	-
XP_420626	PREDICTED:hypothetical protein [Gallus gallus]	-	+	-	-	-	-	-	-
XP_420645	PREDICTED:similar to TRAF-interacting protein with a forkhead-associated domain [Gallus gallus]	+	-	-	-	-	-	-	-
XP_426322	PREDICTED:similar to transient receptor potential related channel 3 protein [Gallus gallus]	-	-	+	-	+	-	-	-
XP_420668	PREDICTED:similar to Zinc finger, CDGSH-type domain 2 [Gallus gallus]	+	+	+	-	-	-	-	-
XP_420669	PREDICTED:hypothetical protein [Gallus gallus]	+	-	-	-	-	-	-	-
XP_420683	PREDICTED:similar to MGC84748 protein [Gallus gallus]	+	-	-	-	-	-	-	-
XP_420687	PREDICTED:similar to Vacuolar protein sorting 37 homolog A (S. cerevisiae) [Gallus gallus]	+	-	-	-	-	-	-	-
XP_420711	PREDICTED:hypothetical protein [Gallus gallus]	-	-	+	-	-	-	-	-
XP_420714	PREDICTED:hypothetical protein [Gallus gallus]	+	+	-	-	-	-	-	-
XP_420732	PREDICTED:hypothetical protein [Gallus gallus]	-	-	+	-	+	-	-	-
XP_420764	PREDICTED:hypothetical protein [Gallus gallus]	+	+	-	-	-	-	-	-
XP_420785	PREDICTED:similar to RB28 [Gallus gallus]	-	-	-	+	-	-	-	-
XP_420787	PREDICTED:hypothetical protein [Gallus gallus]	+	-	-	+	-	-	-	-
XP_420812	PREDICTED:hypothetical protein [Gallus gallus]	-	-	-	+	-	-	-	-
XP_420816	PREDICTED:hypothetical protein [Gallus gallus]	+	-	+	-	-	-	-	-
XP_426352	PREDICTED:hypothetical protein [Gallus gallus]	+	-	-	-	-	-	-	-
XP_420848	PREDICTED:similar to glycoprotein 25L [Gallus gallus]	+	-	-	-	-	-	-	-
XP_420888	PREDICTED:similar to zinc finger transcriptional activator [Gallus gallus]	+	-	-	-	-	-	-	-
XP_420894	PREDICTED:similar to synaptotagmin IV [Gallus gallus]	+	-	+	-	-	-	-	-
XP_420911	PREDICTED:similar to murine muscle LIM protein [Gallus gallus]	-	-	-	-	+	-	-	-
XP_420914	PREDICTED:similar to Dhcr7 [Gallus gallus]	-	+	-	-	-	-	-	-
XP_420942	PREDICTED:hypothetical protein [Gallus gallus]	+	+	-	-	-	-	-	-
XP_426387	PREDICTED:similar to olfactory receptor 3 [Gallus gallus]	-	-	+	-	-	-	-	-
XP_420971	PREDICTED:similar to cell surface retention sequence binding protein-1 [Gallus gallus]	+	-	-	-	-	-	-	-
XP_420984	PREDICTED:hypothetical protein [Gallus gallus]	-	+	-	-	-	-	-	-
XP_420997	PREDICTED:similar to Calcitonin [Gallus gallus]	+	-	-	-	-	-	-	-
XP_421003	PREDICTED:similar to Phosphoinositide-3-kinase, class 2, alpha polypeptide [Gallus gallus]	+	-	-	+	-	-	-	-
XP_421020	PREDICTED:similar to IPL [Gallus gallus]	+	-	-	-	-	-	-	-
XP_421028	PREDICTED:similar to MGC86555 protein [Gallus gallus]	+	-	-	-	-	-	-	-
XP_421037	PREDICTED:similar to MGC84097 protein [Gallus gallus]	-	-	-	-	+	-	-	-
XP_421054	PREDICTED:similar to RAB3A interacting protein (rabin3)-like 1 [Gallus gallus]	+	-	-	-	-	-	-	-
XP_426419	PREDICTED:similar to KIAA1580 protein [Gallus gallus]	+	-	-	-	-	-	-	-
XP_421104	PREDICTED:similar to Kelch repeat and BTB (POZ) domain containing 4 [Gallus gallus]	-	-	-	-	+	-	-	-
XP_421131	PREDICTED:similar to MGC82750 protein [Gallus gallus]	+	+	-	-	-	+	-	-
XP_421161	PREDICTED:similar to MGC82377 protein [Gallus gallus]	-	-	-	-	+	-	-	-
XP_421168	PREDICTED:similar to Dynein, axonemal, light chain 1 [Gallus gallus]	-	-	+	-	-	-	-	-
XP_421172	PREDICTED:similar to KIAA1589 protein [Gallus gallus]	+	+	+	+	-	-	-	-
XP_426429	PREDICTED:similar to peroxisomal acyl-CoA thioesterase Ic [Gallus gallus]	-	-	-	+	-	-	-	-
XP_421185	PREDICTED:hypothetical protein [Gallus gallus]	-	-	-	-	-	-	-	+
XP_421192	PREDICTED:similar to vesicle soluble NSF attachment protein receptor VTI2 [Gallus gallus]	+	-	-	-	-	-	-	-
XP_421193	PREDICTED:similar to double substrate-specificity short chain dehydrogenase/reductase 2 [Gallus gallus]	+	-	-	-	+	-	-	-
XP_421197	PREDICTED:similar to PLEK2 protein [Gallus gallus]	+	-	-	-	-	-	-	-
XP_421199	PREDICTED:similar to vacuolar ATPase subunit D [Gallus gallus]	+	-	-	-	-	-	-	-
XP_421200	PREDICTED:similar to membrane protein, palmitoylated 5 [Gallus gallus]	-	-	-	+	-	-	-	-
XP_421229	PREDICTED:hypothetical protein [Gallus gallus]	-	-	+	-	-	-	-	-
XP_421238	PREDICTED:similar to Signal recognition particle 54 [Gallus gallus]	+	-	+	-	-	+	-	-
XP_421240	PREDICTED:similar to chromosome 14 open reading frame 10 [Gallus gallus]	+	-	-	-	-	-	-	-
XP_421241	PREDICTED:similar to RIKEN cDNA 1110008L16 gene [Gallus gallus]	+	-	-	-	-	-	-	-
XP_421242	PREDICTED:similar to prosomal P27K protein [Gallus gallus]	+	+	+	+	-	-	-	-
XP_421250	PREDICTED:similar to SEC23A (S. cerevisiae) [Gallus gallus]	-	+	-	-	-	-	-	-
XP_421253	PREDICTED:hypothetical protein [Gallus gallus]	+	+	+	-	+	-	-	-
XP_421260	PREDICTED:hypothetical protein [Gallus gallus]	+	-	+	-	-	-	-	-
XP_421270	PREDICTED:hypothetical protein [Gallus gallus]	+	+	-	-	-	-	+	-
XP_421276	PREDICTED:similar to Acylphosphatase-1 (Acylphosphate phosphohydrolase 1) (Acylphosphatase, organ-common type isozyme) (Acylphosphatase isozyme CH2) [Gallus gallus]	+	-	-	-	-	-	-	-
XP_421286	PREDICTED:hypothetical protein [Gallus gallus]	+	-	-	-	-	-	-	-
XP_421294	PREDICTED:hypothetical protein [Gallus gallus]	+	-	-	+	+	+	-	-
XP_421313	PREDICTED:similar to Tyrosyl-DNA phosphodiesterase 1 [Gallus gallus]	-	-	-	-	-	+	-	-
XP_421323	PREDICTED:similar to Fibulin 5 [Gallus gallus]	+	-	-	-	-	+	-	-
XP_421328	PREDICTED:hypothetical protein [Gallus gallus]	+	+	+	-	+	-	-	-
XP_421341	PREDICTED:similar to Serine (or cysteine) peptidase inhibitor, clade A (alpha-1 antiproteinase, antitrypsin), member 10 [Gallus gallus]	+	+	-	-	-	-	-	-
XP_421344	PREDICTED:similar to alpha-1-antitrypsin [Gallus gallus]	+	-	+	-	-	+	-	-
XP_421366	PREDICTED:hypothetical protein [Gallus gallus]	-	+	-	-	-	-	-	-
XP_421368	PREDICTED:hypothetical protein [Gallus gallus]	+	+	+	-	-	-	-	-
XP_421378	PREDICTED:similar to CD40 receptor associated factor 1 [Gallus gallus]	+	-	-	-	-	-	-	-
XP_421391	PREDICTED:hypothetical protein [Gallus gallus]	+	+	-	-	-	-	-	-
XP_430063	PREDICTED:hypothetical protein [Gallus gallus]	+	-	-	-	-	-	-	-
XP_421422	PREDICTED:similar to protein phosphatase 2C alpha; PP2Calpha [Gallus gallus]	+	-	-	-	-	-	-	-
XP_421437	PREDICTED:hypothetical protein [Gallus gallus]	-	-	-	+	-	-	-	-
XP_426465	PREDICTED:similar to type III iodothyronine deiodinase [Gallus gallus]	-	-	+	-	-	-	-	-
XP_421491	PREDICTED:similar to VLLH2748 [Gallus gallus]	+	-	-	-	-	-	-	-
XP_421510	PREDICTED:hypothetical protein [Gallus gallus]	+	+	+	-	-	-	-	-
XP_421516	PREDICTED:similar to Chondroitin sulfate GalNAcT-2 [Gallus gallus]	+	-	-	+	+	-	-	-
XP_421520	PREDICTED:similar to Placenta specific 9 [Gallus gallus]	+	-	-	-	-	-	-	-
XP_421524	PREDICTED:similar to DnaJ protein SB73 [Gallus gallus]	+	+	-	+	-	+	-	-
XP_421544	PREDICTED:hypothetical protein [Gallus gallus]	+	-	-	-	-	-	-	-
XP_421555	PREDICTED:similar to MMAC1 [Gallus gallus]	+	-	-	-	+	-	-	-
XP_421556	PREDICTED:hypothetical protein [Gallus gallus]	+	+	-	-	+	-	-	-
XP_421583	PREDICTED:similar to Prolyl 4-hydroxylase alpha-1 subunit (4-PH alpha-1) (Procollagen-proline,2-oxoglutarate-4-dioxygenase alpha-1 subunit) [Gallus gallus]	+	-	-	-	-	-	-	-
XP_421584	PREDICTED:similar to Pla2g12b protein [Gallus gallus]	+	-	-	-	-	-	-	-
XP_421597	PREDICTED:hypothetical protein [Gallus gallus]	-	-	+	-	-	+	-	-
XP_421606	PREDICTED:similar to DUSP13 protein [Gallus gallus]	+	-	-	-	-	-	-	-
XP_421608	PREDICTED:hypothetical protein [Gallus gallus]	-	-	-	-	+	-	-	-
XP_421617	PREDICTED:hypothetical protein [Gallus gallus]	+	+	-	+	-	-	-	-
XP_421619	PREDICTED:similar to myozenin [Gallus gallus]	+	-	+	-	-	+	-	-
XP_421623	PREDICTED:hypothetical protein [Gallus gallus]	+	-	-	-	-	-	-	-
XP_421624	PREDICTED:similar to translation initiation factor 3 47 kDa subunit [Gallus gallus]	+	+	-	+	+	-	-	-
XP_421639	PREDICTED:hypothetical protein isoform 2 [Gallus gallus]	+	+	-	-	-	-	-	-
XP_421646	PREDICTED:similar to annexin VIII; VAC beta [Gallus gallus]	-	+	-	-	-	+	-	-
XP_421668	PREDICTED:similar to PCGF5 protein [Gallus gallus]	-	-	+	-	-	-	-	-
XP_421674	PREDICTED:hypothetical protein [Gallus gallus]	-	-	-	-	+	-	-	-
XP_430099	PREDICTED:hypothetical protein [Gallus gallus]	+	-	-	+	-	-	-	-
XP_421719	PREDICTED:hypothetical protein [Gallus gallus]	-	+	+	-	-	-	-	-
XP_421724	PREDICTED:similar to MGC80370 protein [Gallus gallus]	+	-	-	-	-	-	-	-
XP_421730	PREDICTED:hypothetical protein [Gallus gallus]	+	+	-	-	-	-	-	-
XP_421731	PREDICTED:similar to MGC69144 protein [Gallus gallus]	+	-	-	-	-	-	-	-
XP_421732	PREDICTED:similar to outcome predictor in acute leukemia 1 isoform 3 [Gallus gallus]	+	-	-	-	-	-	-	-
XP_421761	PREDICTED:similar to HGF activator like protein [Gallus gallus]	+	+	-	-	-	-	-	-
XP_430110	PREDICTED:hypothetical protein [Gallus gallus]	+	-	-	-	-	-	-	-
XP_421784	PREDICTED:similar to KIAA0941 protein [Gallus gallus]	+	-	-	-	+	-	-	-
XP_421809	PREDICTED:similar to putative orphan G protein-coupled receptor 26 [Gallus gallus]	-	-	-	+	-	-	-	-
XP_421811	PREDICTED:similar to KIAA0598 protein [Gallus gallus]	+	-	-	-	-	-	-	-
XP_421825	PREDICTED:hypothetical protein [Gallus gallus]	-	+	-	+	-	-	-	-
XP_421826	PREDICTED:similar to thioredoxin-like [Gallus gallus]	+	+	-	-	-	-	-	-
XP_421837	PREDICTED:hypothetical protein [Gallus gallus]	-	-	+	+	-	-	-	-
XP_430116	PREDICTED:hypothetical protein [Gallus gallus]	+	-	-	-	-	-	-	-
XP_430117	PREDICTED:hypothetical protein [Gallus gallus]	-	+	-	-	-	-	-	-
XP_421854	PREDICTED:similar to nucleoporin Nup35 [Gallus gallus]	+	+	-	-	-	-	-	-
XP_421875	PREDICTED:hypothetical protein LOC424018 [Gallus gallus]	+	-	-	+	-	-	-	-
XP_421896	PREDICTED:similar to MGC64444 protein [Gallus gallus]	-	+	-	-	-	-	-	-
XP_421897	PREDICTED:similar to kynurenine 3-monooxygenase [Gallus gallus]	-	-	-	+	-	-	-	-
XP_426558	PREDICTED:similar to serine/threonine kinase FKSG82 [Gallus gallus]	+	-	-	-	-	-	-	-
XP_421926	PREDICTED:hypothetical protein [Gallus gallus]	+	-	-	+	+	+	-	-
XP_421942	PREDICTED:hypothetical protein [Gallus gallus]	+	+	+	+	+	-	-	-
XP_421951	PREDICTED:similar to KIAA0971-I protein [Gallus gallus]	-	+	-	-	+	+	-	-
XP_430126	PREDICTED:hypothetical protein [Gallus gallus]	+	-	-	-	-	-	-	-
XP_421959	PREDICTED:similar to inducible T-cell co-stimulator [Gallus gallus]	+	-	-	-	-	-	-	-
XP_430127	PREDICTED:hypothetical protein [Gallus gallus]	-	-	-	+	-	-	-	-
XP_421978	PREDICTED:similar to SEC14 and spectrin domains 1 [Gallus gallus]	+	-	-	-	-	-	-	-
XP_421992	PREDICTED:similar to mitochondrial ATP synthase subunit 9 [Gallus gallus]	+	-	-	+	-	-	-	-
XP_422006	PREDICTED:similar to Phosphatase, orphan 2 [Gallus gallus]	-	-	-	-	+	-	-	-
XP_422010	PREDICTED:similar to Kel-like protein 23 [Gallus gallus]	+	-	-	-	-	-	-	-
XP_422018	PREDICTED:hypothetical protein [Gallus gallus]	-	-	+	+	-	-	-	-
XP_422028	PREDICTED:similar to COBLL1 protein [Gallus gallus]	+	-	+	+	+	-	-	-
XP_422036	PREDICTED:similar to NF-kappa B activator TANK [Gallus gallus]	+	+	-	+	+	-	-	-
XP_422052	PREDICTED:hypothetical protein [Gallus gallus]	+	-	-	-	-	-	-	-
XP_422085	PREDICTED:hypothetical protein [Gallus gallus]	+	-	-	-	-	-	-	-
XP_422097	PREDICTED:hypothetical protein [Gallus gallus]	+	-	+	-	-	+	-	-
XP_422108	PREDICTED:similar to TGF-beta type II receptor [Gallus gallus]	+	+	-	-	-	-	-	+
XP_422125	PREDICTED:similar to DEAD (Asp-Glu-Ala-Asp) box polypeptide 18 [Gallus gallus]	+	+	-	+	+	-	-	-
XP_422138	PREDICTED:similar to KIAA0242 protein [Gallus gallus]	+	-	-	-	-	-	-	-
XP_422147	PREDICTED:similar to L-kynurenine hydrolase [Gallus gallus]	-	-	-	+	+	-	-	-
XP_422177	PREDICTED:similar to N-terminal acetyltransferase complex ard1 subunit [Gallus gallus]	-	-	-	+	-	-	-	-
XP_430145	PREDICTED:hypothetical protein [Gallus gallus]	+	-	-	-	-	-	-	-
XP_422196	PREDICTED:similar to FRBZ1 protein (FRBZ1) [Gallus gallus]	+	+	-	-	-	+	-	-
XP_422201	PREDICTED:similar to Ro ribonucleoprotein [Gallus gallus]	+	-	-	+	-	-	-	-
XP_422206	PREDICTED:similar to HIV-1 Tat interactive protein 2, 30kDa [Gallus gallus]	-	-	-	-	+	-	-	-
XP_422226	PREDICTED:hypothetical protein [Gallus gallus]	+	+	+	+	-	-	-	-
XP_422245	PREDICTED:hypothetical protein [Gallus gallus]	-	+	-	-	-	-	-	-
XP_422270	PREDICTED:hypothetical protein [Gallus gallus]	+	+	-	-	-	-	-	-
XP_422275	PREDICTED:similar to BMP/Retinoic acid-inducible neurai-specific protein-2 [Gallus gallus]	+	-	-	-	+	-	-	-
XP_422278	PREDICTED:similar to mitochondrial ribosomal protein S14 [Gallus gallus]	-	-	-	-	-	+	-	-
XP_422279	PREDICTED:hypothetical protein [Gallus gallus]	-	-	-	-	+	-	-	-
XP_422306	PREDICTED:similar to GekBS016P [Gallus gallus]	+	-	-	-	-	-	-	-
XP_422310	PREDICTED:similar to vascular cell adhesion molecule [Gallus gallus]	+	+	-	-	-	-	-	-
XP_422311	PREDICTED:similar to RNA terminal phosphate cyclase domain 1 [Gallus gallus]	+	+	+	-	-	-	-	-
XP_422318	PREDICTED:similar to Palmdelphin [Gallus gallus]	+	+	-	-	-	-	-	-
XP_422321	PREDICTED:similar to sorting nexin 7 [Gallus gallus]	+	+	+	-	+	-	-	-
XP_422325	PREDICTED:similar to MGC64415 protein [Gallus gallus]	+	+	-	-	-	-	-	-
XP_422326	PREDICTED:similar to Calponin 3, acidic [Gallus gallus]	+	-	+	-	-	+	-	-
XP_422352	PREDICTED:similar to Leucine rich repeat containing 8 family, member D [Gallus gallus]	+	+	-	+	+	-	-	-
XP_422372	PREDICTED:hypothetical protein [Gallus gallus]	+	-	-	-	-	-	-	-
XP_422379	PREDICTED:hypothetical protein [Gallus gallus]	+	+	+	-	-	-	-	-
XP_422393	PREDICTED:similar to alpha-2,6-sialyltransferase ST6GalNAc V [Gallus gallus]	+	-	-	-	-	-	-	-
XP_422396	PREDICTED:hypothetical protein [Gallus gallus]	+	-	+	-	+	-	-	-
XP_422404	PREDICTED:hypothetical protein [Gallus gallus]	-	-	-	-	+	-	-	-
XP_422410	PREDICTED:similar to Jumonji domain containing 2A [Gallus gallus]	+	-	+	+	+	-	-	-
XP_422420	PREDICTED:similar to LOC496092 protein [Gallus gallus]	-	-	+	-	+	-	-	-
XP_422423	PREDICTED:similar to ribosomal protein S8 [Gallus gallus]	+	+	+	+	+	-	-	-
XP_422442	PREDICTED:similar to actin-binding protein [Gallus gallus]	+	-	+	-	-	-	-	-
XP_422453	PREDICTED:similar to ATP synthase mitochondrial F1 complex assembly factor 1 [Gallus gallus]	+	-	-	-	-	-	-	-
XP_422479	PREDICTED:similar to KIAA1730 protein [Gallus gallus]	+	-	-	-	-	-	-	-
XP_422480	PREDICTED:similar to ECHDC2 protein [Gallus gallus]	-	-	+	-	-	-	-	-
XP_422484	PREDICTED:hypothetical protein [Gallus gallus]	-	-	+	-	-	-	-	-
XP_422493	PREDICTED:similar to Prolyl-tRNA synthetase (mitochondrial)(putative) [Gallus gallus]	+	-	-	-	-	-	-	-
XP_422501	PREDICTED:hypothetical protein [Gallus gallus]	+	-	+	+	-	+	-	-
XP_422512	PREDICTED:similar to OTTHUMP00000021061 [Gallus gallus]	+	-	-	-	-	-	-	-
XP_422551	PREDICTED:hypothetical protein [Gallus gallus]	+	-	-	-	-	-	-	-
XP_426640	PREDICTED:similar to LOC495522 protein [Gallus gallus]	+	-	-	-	-	-	-	-
XP_422561	PREDICTED:similar to Selenocysteine lyase [Gallus gallus]	+	-	-	-	-	-	-	-
XP_422570	PREDICTED:hypothetical protein [Gallus gallus]	+	-	-	+	-	-	-	-
XP_422630	PREDICTED:hypothetical protein [Gallus gallus]	+	-	-	-	+	-	-	-
XP_422636	PREDICTED:similar to Retinol-binding protein II, cellular (CRBP-II) [Gallus gallus]	-	-	+	-	-	-	-	-
XP_422640	PREDICTED:similar to vesicle associated membrane protein VAMP-2 [Gallus gallus]	+	-	-	-	-	-	-	-
XP_422654	PREDICTED:similar to Human Diff6,H5,CDC10 homologue [Gallus gallus]	+	+	-	+	+	-	-	-
XP_422665	PREDICTED:similar to galactose 3-O-sulfotransferase-2 [Gallus gallus]	+	-	+	-	-	-	-	-
XP_422668	PREDICTED:similar to Leucine rich repeat containing 33 [Gallus gallus]	-	+	-	-	-	-	-	-
XP_422682	PREDICTED:similar to hDj9 [Gallus gallus]	+	-	-	-	-	-	-	-
XP_422701	PREDICTED:similar to homolog of Drosophila discs large protein, [Gallus gallus]	+	-	-	-	-	-	-	-
XP_422703	PREDICTED:hypothetical protein [Gallus gallus]	+	-	-	-	-	-	-	-
XP_422716	PREDICTED:similar to Chromosome 3 open reading frame 59 [Gallus gallus]	+	+	-	-	-	-	-	-
XP_422733	PREDICTED:similar to IQ motif containing G [Gallus gallus]	+	-	+	-	+	-	-	-
XP_430199	PREDICTED:hypothetical protein [Gallus gallus]	+	+	+	+	-	-	-	-
XP_422764	PREDICTED:similar to fetuin [Gallus gallus]	+	-	-	-	-	+	-	-
XP_422765	PREDICTED:similar to apo AI promoter B-region binding protein [Gallus gallus]	-	-	+	-	-	+	-	-
XP_422785	PREDICTED:similar to Mrpl47 protein [Gallus gallus]	+	-	-	-	-	-	-	-
XP_422799	PREDICTED:similar to putative G protein-coupled Receptor [Gallus gallus]	+	-	-	-	-	-	-	-
XP_422814	PREDICTED:similar to GalT4 protein [Gallus gallus]	-	-	-	-	-	-	-	+
XP_430207	PREDICTED:hypothetical protein [Gallus gallus]	-	-	-	+	-	-	-	-
XP_422828	PREDICTED:hypothetical protein [Gallus gallus]	+	+	-	+	-	-	-	-
XP_422829	PREDICTED:hypothetical protein [Gallus gallus]	+	-	-	-	-	-	-	-
XP_422840	PREDICTED:similar to orphan G protein-coupled receptor 87 [Gallus gallus]	-	+	-	-	-	-	-	-
XP_422841	PREDICTED:similar to 7 transmembrane G-protein coupled receptor [Gallus gallus]	-	-	-	-	-	+	-	-
XP_422851	PREDICTED:similar to Tubulin alpha-3/alpha-7 chain (Alpha-tubulin 3/7) (Alpha-tubulin isotype M-alpha-3/7) [Gallus gallus]	+	+	+	+	+	-	-	-
XP_413700	PREDICTED:hypothetical protein [Gallus gallus]	+	-	-	-	-	-	-	-
XP_413719	PREDICTED:similar to Sord-prov protein [Gallus gallus]	+	-	-	-	+	-	-	-
XP_413742	PREDICTED:similar to Proteasome subunit alpha type 4 (Proteasome component C9) (Macropain subunit C9) (Multicatalytic endopeptidase complex subunit C9) (Proteasome subunit L) [Gallus gallus]	+	+	+	-	+	-	-	-
XP_413743	PREDICTED:similar to RIKEN cDNA C630028N24 gene [Gallus gallus]	-	-	-	-	+	-	-	-
XP_413749	PREDICTED:hypothetical protein [Gallus gallus]	+	-	-	-	-	-	-	-
XP_413757	PREDICTED:similar to GTPase Rab8b [Gallus gallus]	+	+	+	+	+	-	-	-
XP_425065	PREDICTED:similar to RANTES factor of late activated T lymphocytes-1 [Gallus gallus]	+	-	-	-	-	-	-	-
XP_413799	PREDICTED:hypothetical protein [Gallus gallus]	+	-	-	-	-	-	-	-
XP_413807	PREDICTED:hypothetical protein [Gallus gallus]	-	-	-	-	-	+	-	-
XP_413825	PREDICTED:hypothetical protein [Gallus gallus]	+	+	+	-	-	+	-	-
XP_413833	PREDICTED:similar to histidine decarboxylase [Gallus gallus]	+	-	-	+	-	-	-	-
XP_413847	PREDICTED:similar to C15orf26 protein [Gallus gallus]	+	+	-	-	-	-	-	-
XP_413848	PREDICTED:similar to MESDC1 [Gallus gallus]	+	+	-	+	-	-	-	-
XP_413856	PREDICTED:hypothetical protein [Gallus gallus]	-	-	+	-	-	-	-	-
XP_413867	PREDICTED:similar to Milk fat globule-EGF factor 8 protein [Gallus gallus]	-	+	+	-	-	-	-	-
XP_413871	PREDICTED:mitochondrial ribosomal protein S11 [Gallus gallus]	-	-	+	-	-	-	-	-
XP_413872	PREDICTED:similar to C15orf4 [Gallus gallus]	+	+	+	-	-	-	-	-
XP_413954	PREDICTED:hypothetical protein [Gallus gallus]	-	-	-	-	+	-	-	-
XP_413984	PREDICTED:similar to KIAA0051 [Gallus gallus]	-	+	-	-	-	-	-	-
XP_414001	PREDICTED:hypothetical protein [Gallus gallus]	+	-	-	-	-	-	-	-
XP_414014	PREDICTED:hypothetical protein [Gallus gallus]	+	-	-	-	-	-	-	-
XP_414028	PREDICTED:hypothetical protein [Gallus gallus]	+	-	-	-	-	-	-	-
XP_414041	PREDICTED:similar to Ac39/physophilin [Gallus gallus]	+	-	+	-	-	-	-	-
XP_425111	PREDICTED:similar to FLJ11171 protein [Gallus gallus]	-	-	-	+	-	-	-	-
XP_414084	PREDICTED:hypothetical protein [Gallus gallus]	-	-	-	+	-	-	-	-
XP_414114	PREDICTED:similar to Origin recognition complex, subunit 6 like (yeast) [Gallus gallus]	-	+	-	-	-	-	-	-
XP_414127	PREDICTED:hypothetical protein [Gallus gallus]	+	+	+	-	-	-	-	-
XP_414130	PREDICTED:hypothetical protein [Gallus gallus]	+	-	-	-	-	-	-	-
XP_414131	PREDICTED:hypothetical protein [Gallus gallus]	+	+	-	+	-	+	-	-
XP_414132	PREDICTED:hypothetical protein [Gallus gallus]	+	-	-	-	-	-	-	-
XP_414163	PREDICTED:beta-carotene 15,15'-monooxygenase 1 [Gallus gallus]	+	-	-	+	-	-	-	-
XP_414188	PREDICTED:hypothetical protein [Gallus gallus]	-	+	-	-	-	-	-	-
XP_414192	PREDICTED:similar to junctophilin 3 [Gallus gallus]	+	-	-	-	-	-	-	-
XP_414201	PREDICTED:hypothetical protein [Gallus gallus]	+	-	-	-	+	-	-	-
XP_414207	PREDICTED:similar to HSPC176 [Gallus gallus]	+	-	-	-	-	-	-	-
XP_414208	PREDICTED:similar to galactosamine (N-acetyl)-6-sulfate sulfatase [Gallus gallus]	+	+	-	-	-	-	-	-
XP_414217	PREDICTED:similar to growth arrest specific 11 [Gallus gallus]	-	-	-	-	+	-	-	-
XP_414222	PREDICTED:similar to MGC83122 protein [Gallus gallus]	+	-	-	-	+	-	-	-
XP_414224	PREDICTED:similar to Telomeric repeat-binding factor 2 (TTAGGG repeat-binding factor 2) (Telomeric DNA-binding protein) [Gallus gallus]	-	+	-	-	-	-	-	-
XP_414234	PREDICTED:similar to KIAA0174 protein [Gallus gallus]	-	-	+	+	-	-	-	-
XP_414235	PREDICTED:hypothetical protein [Gallus gallus]	-	-	+	-	-	-	-	-
XP_425139	PREDICTED:hypothetical protein [Gallus gallus]	+	-	-	-	-	-	-	-
XP_414244	PREDICTED:similar to WD repeat domain 51A [Gallus gallus]	+	-	-	-	-	-	-	-
XP_414250	PREDICTED:similar to glycosyltransferase 8 domain containing 1 [Gallus gallus]	+	-	-	-	-	-	-	-
XP_414254	PREDICTED:similar to Scm-like with four mbt domains 1 [Gallus gallus]	-	+	-	+	+	+	-	-
XP_429372	PREDICTED:hypothetical protein [Gallus gallus]	+	-	-	-	-	-	-	-
XP_414260	PREDICTED:hypothetical protein [Gallus gallus]	+	-	-	-	-	-	-	-
XP_414280	PREDICTED:hypothetical protein [Gallus gallus]	+	+	-	+	-	-	-	-
XP_414295	PREDICTED:hypothetical protein [Gallus gallus]	+	+	+	-	-	+	-	-
XP_414303	PREDICTED:similar to Solute carrier family 6 (neurotransmitter transporter, GABA), member 1 [Gallus gallus]	-	+	-	-	+	-	-	-
XP_414311	PREDICTED:hypothetical protein [Gallus gallus]	-	-	-	-	+	-	-	-
XP_414313	PREDICTED:similar to Ras-related protein RAB43 [Gallus gallus]	-	-	+	-	+	-	-	-
XP_414314	PREDICTED:similar to MGC84690 protein [Gallus gallus]	+	-	-	-	-	-	-	-
XP_414315	PREDICTED:hypothetical protein [Gallus gallus]	+	-	-	-	-	-	-	-
XP_414352	PREDICTED:similar to Abhydrolase domain containing 6 [Gallus gallus]	+	-	-	-	-	-	-	-
XP_414356	PREDICTED:similar to ubiquinol--cytochrome c reductase [Gallus gallus]	+	+	+	-	+	-	-	-
XP_414359	PREDICTED:similar to RAB7 protein [Gallus gallus]	+	+	+	+	-	-	-	-
XP_414375	PREDICTED:similar to Urocanase domain containing 1 [Gallus gallus]	+	-	-	-	-	-	-	-
XP_414377	PREDICTED:similar to CHCHD4 protein [Gallus gallus]	-	-	+	-	+	-	-	-
XP_414378	PREDICTED:hypothetical protein [Gallus gallus]	+	+	+	-	-	-	-	-
XP_414388	PREDICTED:similar to Calcium/calmodulin-dependent protein kinase I [Gallus gallus]	-	-	-	-	-	+	-	-
XP_414390	PREDICTED:similar to MGC69420 protein [Gallus gallus]	+	-	+	-	-	-	-	-
XP_414400	PREDICTED:similar to cAMP-dependent protein kinase type II-alpha regulatory subunit [Gallus gallus]	+	-	-	+	+	-	-	-
XP_414404	PREDICTED:similar to Pyruvate dehydrogenase (lipoamide) beta [Gallus gallus]	+	+	+	-	+	-	-	-
XP_414405	PREDICTED:hypothetical protein [Gallus gallus]	-	+	-	-	-	+	-	-
XP_414406	PREDICTED:hypothetical protein [Gallus gallus]	+	-	+	-	+	-	-	-
XP_414416	PREDICTED:similar to KIAA0107 [Gallus gallus]	-	+	+	-	-	-	-	-
XP_414439	PREDICTED:similar to Stra13 [Gallus gallus]	+	+	-	-	-	-	-	-
XP_414471	PREDICTED:hypothetical protein [Gallus gallus]	+	-	-	+	-	-	-	-
XP_414486	PREDICTED:similar to intestinal 15 kda protein; I-15P [Gallus gallus]	+	-	+	-	+	-	-	-
XP_414488	PREDICTED:hypothetical protein [Gallus gallus]	-	+	-	+	+	-	-	-
XP_414493	PREDICTED:similar to cyclin G1 [Gallus gallus]	-	-	-	-	-	+	-	-
XP_414505	PREDICTED:hypothetical protein [Gallus gallus]	+	-	-	-	-	+	-	-
XP_429398	PREDICTED:hypothetical protein [Gallus gallus]	-	+	-	-	-	-	-	-
XP_414513	PREDICTED:similar to alpha-catenin [Gallus gallus]	+	-	+	-	-	-	-	-
XP_414552	PREDICTED:similar to MGC69138 protein [Gallus gallus]	-	-	-	+	-	-	-	-
XP_414554	PREDICTED:hypothetical protein [Gallus gallus]	-	-	-	-	-	+	-	-
XP_414564	PREDICTED:similar to SRY (sex determining region Y)-box 30 [Gallus gallus]	+	+	+	-	+	-	-	-
XP_414572	PREDICTED:similar to delta-sarcoglycan [Gallus gallus]	-	+	-	-	-	-	-	-
XP_414587	PREDICTED:similar to dynactin p62 subunit [Gallus gallus]	+	-	-	-	-	-	-	-
XP_414596	PREDICTED:similar to Solute carrier family 6 (neurotransmitter transporter, L-proline), member 7 [Gallus gallus]	-	-	+	-	-	-	-	-
XP_414628	PREDICTED:hypothetical protein [Gallus gallus]	-	+	+	-	+	-	-	-
XP_414630	PREDICTED:similar to Sec24A protein [Gallus gallus]	+	-	-	-	+	-	-	-
XP_414651	PREDICTED:similar to GekBS039P isoform 2 [Gallus gallus]	+	-	-	-	-	-	-	-
XP_414653	PREDICTED:similar to AF5q31 protein [Gallus gallus]	+	+	+	+	+	-	-	-
XP_414681	PREDICTED:similar to Tubulin-specific chaperone A (Tubulin-folding cofactor A) (CFA) (TCP1-chaperonin cofactor A) [Gallus gallus]	+	+	+	-	-	+	-	-
XP_414683	PREDICTED:similar to HMGIC fusion partner-like 2 [Gallus gallus]	+	-	-	-	-	-	-	-
XP_414685	PREDICTED:similar to betaine homocysteine methyl transferase [Gallus gallus]	+	-	-	+	-	-	-	-
XP_414705	PREDICTED:hypothetical protein [Gallus gallus]	+	+	+	-	+	-	-	-
XP_414708	PREDICTED:similar to MGC45438 protein [Gallus gallus]	+	-	-	-	-	-	-	-
XP_414732	PREDICTED:hypothetical protein [Gallus gallus]	-	+	-	+	-	-	-	-
XP_414738	PREDICTED:hypothetical protein [Gallus gallus]	-	-	-	+	-	-	-	-
XP_429427	PREDICTED:hypothetical protein [Gallus gallus]	+	-	-	-	-	-	-	-
XP_414754	PREDICTED:hypothetical protein [Gallus gallus]	+	-	+	-	-	-	-	-
XP_414770	PREDICTED:similar to Chromosome 7 open reading frame 48 [Gallus gallus]	+	-	+	-	-	-	-	-
XP_414771	PREDICTED:hypothetical protein [Gallus gallus]	+	-	-	-	-	-	-	-
XP_414782	PREDICTED:similar to cytochrome P450 3A80 [Gallus gallus]	-	+	-	-	+	-	-	+
XP_414797	PREDICTED:similar to PDGF associated protein [Gallus gallus]	+	+	-	-	+	-	-	-
XP_414800	PREDICTED:similar to CPSF4 protein [Gallus gallus]	-	+	-	+	-	-	-	-
XP_414814	PREDICTED:hypothetical protein [Gallus gallus]	+	+	-	-	-	-	-	-
XP_414815	PREDICTED:similar to ATP synthase mitochondrial F1 complex assembly factor 2 [Gallus gallus]	+	+	+	-	-	-	-	-
XP_414844	PREDICTED:hypothetical protein [Gallus gallus]	+	+	-	-	+	-	-	-
XP_414875	PREDICTED:similar to Dynactin 5 (p25) [Gallus gallus]	+	-	-	-	-	-	-	-
XP_414884	PREDICTED:similar to MGC68739 protein [Gallus gallus]	-	-	-	-	+	-	-	-
XP_425234	PREDICTED:hypothetical protein [Gallus gallus]	-	-	-	-	+	-	-	-
XP_425240	PREDICTED:similar to C1qtnf1 protein [Gallus gallus]	+	+	+	-	-	-	-	-
XP_414911	PREDICTED:similar to COQ7 protein [Gallus gallus]	+	+	-	-	-	-	-	-
XP_414916	PREDICTED:similar to MGC64341 protein [Gallus gallus]	-	-	+	-	-	-	-	-
XP_414919	PREDICTED:similar to NAD(P) dependent steroid dehydrogenase-like [Gallus gallus]	-	-	+	-	-	-	-	-
XP_414927	PREDICTED:similar to ARNO3 [Gallus gallus]	+	-	-	-	-	-	-	-
XP_414929	PREDICTED:similar to Suppressor of cytokine signaling 1 [Gallus gallus]	-	-	+	-	-	-	-	-
XP_414933	PREDICTED:similar to MGC97800 protein [Gallus gallus]	-	-	-	+	-	-	-	-
XP_414959	PREDICTED:similar to transmembrane protein I1 [Gallus gallus]	-	+	-	-	-	-	-	-
XP_414960	PREDICTED:similar to Heme oxygenase 2 (HO-2) [Gallus gallus]	+	-	+	-	+	+	-	-
XP_415017	PREDICTED:hypothetical protein [Gallus gallus]	-	+	-	+	-	-	-	-
XP_415023	PREDICTED:similar to Probable D-tyrosyl-tRNA(Tyr) deacylase [Gallus gallus]	-	-	-	-	-	+	-	-
XP_415033	PREDICTED:hypothetical protein [Gallus gallus]	+	+	-	-	-	-	-	-
XP_415074	PREDICTED:similar to platelet glycoprotein Ib beta [Gallus gallus]	+	-	-	-	-	-	-	-
XP_415079	PREDICTED:similar to DiGeorge syndrome critical region gene 8 [Gallus gallus]	+	-	-	-	+	-	-	-
XP_429457	PREDICTED:hypothetical protein [Gallus gallus]	+	-	-	-	-	-	-	-
XP_415090	PREDICTED:hypothetical protein [Gallus gallus]	+	-	-	+	-	-	-	-
XP_415096	PREDICTED:similar to PIWI protein [Gallus gallus]	-	-	-	+	-	-	-	-
XP_415115	PREDICTED:hypothetical protein [Gallus gallus]	+	-	-	-	-	-	-	-
XP_415116	PREDICTED:similar to SET domain-containing protein 8 [Gallus gallus]	+	-	+	-	-	-	-	-
XP_415124	PREDICTED:similar to MGC80999 protein [Gallus gallus]	-	-	-	+	-	-	-	-
XP_415126	PREDICTED:hypothetical protein [Gallus gallus]	-	-	+	-	+	-	-	-
XP_415128	PREDICTED:similar to p21-Arc [Gallus gallus]	-	-	+	-	+	-	-	-
XP_415129	PREDICTED:similar to ANAPC7 protein [Gallus gallus]	+	-	-	+	-	-	-	-
XP_415166	PREDICTED:similar to Myosin regulatory light chain 2A, cardiac muscle isoform (G2) (MLC-2A) [Gallus gallus]	-	-	+	-	-	-	-	-
XP_415180	PREDICTED:similar to HYPE [Gallus gallus]	+	-	-	-	-	-	-	-
XP_425273	PREDICTED:hypothetical protein [Gallus gallus]	-	+	-	-	-	-	-	-
XP_415233	PREDICTED:similar to V-crk sarcoma virus CT10 oncogene homolog (avian)-like [Gallus gallus]	+	+	-	-	-	-	-	-
XP_415242	PREDICTED:similar to MGC82230 protein [Gallus gallus]	-	-	-	+	-	-	-	-
XP_415246	PREDICTED:similar to Rtdr1-prov protein [Gallus gallus]	-	-	+	-	-	-	-	-
XP_415264	PREDICTED:similar to Protein KIAA0152 [Gallus gallus]	+	+	+	-	+	-	-	-
XP_415267	PREDICTED:similar to Ring finger protein 10 [Gallus gallus]	+	+	-	-	-	-	-	-
XP_415270	PREDICTED:similar to cytochrome c oxidase subunit VIa [Gallus gallus]	+	+	+	-	+	-	-	-
XP_415283	PREDICTED:similar to Phosphatidylethanolamine-binding protein 1 (PEBP-1) (HCNPpp) (Basic cytosolic 21 kDa protein) [Gallus gallus]	+	+	+	+	+	-	-	-
XP_429465	PREDICTED:hypothetical protein [Gallus gallus]	-	-	-	-	-	+	-	-
XP_415294	PREDICTED:hypothetical protein [Gallus gallus]	-	-	-	+	-	+	-	-
XP_415298	PREDICTED:similar to SEC14-like 2 (S. cerevisiae) [Gallus gallus]	-	-	-	+	-	-	-	-
XP_415338	PREDICTED:similar to class II histocompatibility antigen M alpha chain 1 - chicken [Gallus gallus]	+	-	+	-	-	-	-	-
XP_415377	PREDICTED:similar to zinc finger transcription factor [Gallus gallus]	-	+	-	-	-	-	-	-
XP_415393	PREDICTED:similar to ZID, zinc finger protein with interaction domain [Gallus gallus]	+	-	-	-	+	-	-	-
XP_415409	PREDICTED:similar to beta1,3-N-acetylglucosaminyltransferase 5 [Gallus gallus]	-	+	-	-	-	-	-	-
XP_415436	PREDICTED:hypothetical protein [Gallus gallus]	-	-	+	-	-	-	-	-
XP_415460	PREDICTED:similar to Phosphatidic acid phosphatase type 2 domain containing 3 [Gallus gallus]	-	+	+	-	-	-	-	-
XP_415471	PREDICTED:similar to hepatocellular carcinoma-associated antigen 59 [Gallus gallus]	+	-	-	-	-	-	-	-
XP_415482	PREDICTED:similar to transmembrane protein 15 [Gallus gallus]	+	-	-	-	-	-	-	-
XP_415484	PREDICTED:similar to leucine-rich repeat-containing 8 [Gallus gallus]	+	+	-	-	-	-	-	-
XP_415498	PREDICTED:hypothetical protein [Gallus gallus]	+	-	-	+	-	-	-	-
XP_415502	PREDICTED:similar to TruB pseudouridine (psi) synthase homolog 2 (E. coli) [Gallus gallus]	-	-	+	-	-	-	-	-
XP_415536	PREDICTED:similar to Mrpl41-prov protein [Gallus gallus]	-	-	+	-	-	-	-	-
XP_415539	PREDICTED:hypothetical protein [Gallus gallus]	+	+	+	+	+	-	-	-
XP_425348	PREDICTED:hypothetical protein [Gallus gallus]	+	-	+	-	-	-	-	-
XP_415576	PREDICTED:hypothetical protein [Gallus gallus]	-	-	-	-	+	-	-	-
XP_429494	PREDICTED:hypothetical protein [Gallus gallus]	-	+	-	-	-	-	-	-
XP_415598	PREDICTED:similar to METRNL protein [Gallus gallus]	-	-	-	-	+	-	-	-
XP_415603	PREDICTED:similar to MGC85390 protein [Gallus gallus]	+	-	-	-	-	-	-	-
XP_415610	PREDICTED:similar to Cd7 protein [Gallus gallus]	-	-	+	-	-	-	-	-
XP_415614	PREDICTED:similar to SEC14 (S. cerevisiae)-like 1 [Gallus gallus]	-	+	-	+	-	-	-	-
XP_415635	PREDICTED:similar to Coiled-coil domain containing 57 [Gallus gallus]	+	+	-	-	-	-	-	-
XP_415644	PREDICTED:similar to Carbonic anhydrase-related protein 10 [Gallus gallus]	-	+	-	-	-	-	-	-
XP_415645	PREDICTED:similar to Kif2-A-prov protein [Gallus gallus]	+	+	-	-	+	-	-	-
XP_415652	PREDICTED:similar to phosphatidylcholine transfer protein [Gallus gallus]	+	+	-	-	-	-	-	-
XP_415661	PREDICTED:similar to Centaurin-alpha2 protein [Gallus gallus]	+	-	-	-	-	-	-	-
XP_415664	PREDICTED:similar to RIKEN cDNA 5730455P16 gene [Gallus gallus]	+	-	-	-	-	-	-	-
XP_415686	PREDICTED:similar to guanine nucleotide binding protein alpha 13 [Gallus gallus]	+	+	+	-	-	-	-	-
XP_425362	PREDICTED:hypothetical protein [Gallus gallus]	+	-	-	-	-	-	-	-
XP_425371	PREDICTED:similar to putative G-protein-coupled receptor; Method: conceptual translation supplied by author [Gallus gallus]	+	-	-	-	-	-	-	-
XP_425383	PREDICTED:similar to inwardly-rectifying potassium channel Kir5.1 [Gallus gallus]	+	+	-	-	-	-	-	-
XP_415754	PREDICTED:similar to Hydroxy-delta-5-steroid dehydrogenase, 3 beta- and steroid delta-isomerase [Gallus gallus]	+	-	-	-	+	-	-	-
XP_415765	PREDICTED:similar to Malate dehydrogenase 2, NAD (mitochondrial) [Gallus gallus]	+	+	+	+	+	-	-	-
XP_415766	PREDICTED:similar to LOC414599 protein [Gallus gallus]	+	-	-	-	-	-	-	-
XP_415775	PREDICTED:similar to Trad [Gallus gallus]	-	+	-	-	-	-	-	-
XP_415793	PREDICTED:hypothetical protein [Gallus gallus]	-	+	-	-	-	-	-	-
XP_415834	PREDICTED:hypothetical protein [Gallus gallus]	-	-	+	-	-	-	-	-
XP_415836	PREDICTED:similar to carboxypeptidase D [Gallus gallus]	-	+	+	+	-	-	-	-
XP_415851	PREDICTED:similar to cystinosin [Gallus gallus]	+	-	+	-	-	-	-	-
XP_415880	PREDICTED:hypothetical protein [Gallus gallus]	+	-	-	-	-	-	-	-
XP_415881	PREDICTED:similar to delta-tubulin [Gallus gallus]	-	-	+	-	+	-	-	-
XP_415883	PREDICTED:similar to PTD016 protein [Gallus gallus]	-	-	-	-	+	-	-	-
XP_415893	PREDICTED:similar to carbonic anhydrase 4 [Gallus gallus]	+	-	-	-	-	-	-	-
XP_415896	PREDICTED:hypothetical protein [Gallus gallus]	-	-	-	-	+	-	-	-
XP_415913	PREDICTED:similar to kinase A anchor protein [Gallus gallus]	-	+	+	-	-	-	-	-
XP_415917	PREDICTED:similar to IFT20 protein [Gallus gallus]	-	-	+	+	-	-	-	-
XP_415925	PREDICTED:hypothetical protein [Gallus gallus]	-	+	-	-	-	-	-	-
XP_417315	PREDICTED:similar to NDRG3 [Gallus gallus]	+	-	-	-	+	-	-	-
XP_417328	PREDICTED:similar to HSPC162 [Gallus gallus]	-	-	-	-	+	-	-	-
XP_429630	PREDICTED:hypothetical protein [Gallus gallus]	+	-	-	-	-	-	-	-
XP_417394	PREDICTED:similar to LOC495493 protein [Gallus gallus]	+	+	-	+	-	-	-	-
XP_417398	PREDICTED:similar to OTTHUMP00000031431 [Gallus gallus]	+	-	-	-	-	-	-	-
XP_417403	PREDICTED:hypothetical protein [Gallus gallus]	-	-	-	+	-	-	-	-
XP_417439	PREDICTED:hypothetical protein [Gallus gallus]	+	+	-	-	-	-	-	-
XP_417451	PREDICTED:similar to dual specificity phosphatase 15 [Gallus gallus]	+	-	-	-	-	-	-	-
XP_417459	PREDICTED:similar to COMM domain containing 7 [Gallus gallus]	+	+	-	+	+	-	-	-
XP_417464	PREDICTED:hypothetical protein [Gallus gallus]	+	-	-	-	-	-	-	-
XP_425711	PREDICTED:similar to C20orf136 [Gallus gallus]	+	-	-	-	+	-	-	-
XP_425725	PREDICTED:similar to Aurora-A [Gallus gallus]	-	-	-	-	+	-	-	-
XP_417511	PREDICTED:similar to dolichol-phosphate-mannose synthase [Gallus gallus]	+	-	+	-	-	-	-	-
XP_417544	PREDICTED:hypothetical protein [Gallus gallus]	+	-	-	-	-	-	-	-
XP_417566	PREDICTED:hypothetical protein [Gallus gallus]	+	-	-	-	-	-	-	-
XP_417567	PREDICTED:hypothetical protein [Gallus gallus]	+	-	-	-	-	-	-	-
XP_417583	PREDICTED:hypothetical protein [Gallus gallus]	+	-	-	+	+	-	-	-
XP_417599	PREDICTED:hypothetical protein [Gallus gallus]	-	-	-	-	+	-	-	-
XP_417600	PREDICTED:similar to Solute carrier family 25, member 33 [Gallus gallus]	+	+	-	-	-	-	-	-
XP_425735	PREDICTED:similar to gamma-actin [Gallus gallus]	+	-	+	-	-	-	-	-
XP_425736	PREDICTED:similar to actin [Gallus gallus]	+	+	+	+	+	-	-	-
XP_425741	PREDICTED:hypothetical protein [Gallus gallus]	-	-	-	+	-	-	-	-
XP_425751	PREDICTED:similar to Chromosome 1 open reading frame 33 [Gallus gallus]	-	-	+	-	-	-	-	-
XP_417652	PREDICTED:similar to guanylin [Gallus gallus]	+	-	-	-	-	-	-	-
XP_417658	PREDICTED:similar to U-snRNP-associated cyclophilin [Gallus gallus]	+	+	+	-	+	-	-	-
XP_417669	PREDICTED:similar to CDP-diacylglycerol synthase (phosphatidate cytidylyltransferase) 2 [Gallus gallus]	+	-	+	+	+	-	-	-
XP_417679	PREDICTED:similar to neurofilament-L isoform 2 [Gallus gallus]	+	+	-	-	-	-	-	-
XP_417707	PREDICTED:similar to preproendothelin-2 [Gallus gallus]	+	-	-	-	-	-	-	-
XP_417720	PREDICTED:similar to Zinc metallopeptidase (STE24 homolog, yeast) [Gallus gallus]	+	+	+	-	+	-	-	-
XP_417728	PREDICTED:similar to WD and tetratricopeptide repeats protein 1 [Gallus gallus]	-	+	-	-	-	-	-	-
XP_417749	PREDICTED:hypothetical protein [Gallus gallus]	+	-	+	+	-	-	-	-
XP_417754	PREDICTED:similar to Fhl3 protein [Gallus gallus]	+	-	-	-	-	-	-	-
XP_417761	PREDICTED:similar to nucleolar GTPase [Gallus gallus]	-	+	-	-	-	-	-	-
XP_417762	PREDICTED:similar to dynein, axonemal, light intermediate chain 1 [Gallus gallus]	+	-	-	-	-	-	-	-
XP_417792	PREDICTED:similar to ABP32 [Gallus gallus]	+	-	-	-	-	-	-	-
XP_417800	PREDICTED:similar to TGF-beta receptor interacting protein 1 [Gallus gallus]	+	+	+	+	+	-	-	-
XP_417811	PREDICTED:similar to syncoilin [Gallus gallus]	+	-	+	-	-	-	-	-
XP_417834	PREDICTED:similar to Hydroxymethylglutaryl-CoA lyase (HMG-CoA lyase) (HL) (3-hydroxy-3-methylglutarate-CoA lyase) [Gallus gallus]	-	-	+	+	-	-	-	-
XP_417841	PREDICTED:similar to class II cytokine receptor 12 [Gallus gallus]	+	-	-	-	-	-	-	-
XP_425771	PREDICTED:hypothetical protein [Gallus gallus]	+	-	+	-	-	-	-	-
XP_425791	PREDICTED:similar to Cannabinoid receptor 2 (macrophage) [Gallus gallus]	+	-	-	-	-	-	-	-
XP_417900	PREDICTED:similar to CGI-114 protein [Gallus gallus]	+	-	-	-	+	+	-	-
XP_417932	PREDICTED:hypothetical protein [Gallus gallus]	+	-	-	-	-	-	-	-
XP_429706	PREDICTED:hypothetical protein [Gallus gallus]	+	-	-	-	-	-	-	-
XP_417975	PREDICTED:similar to MGC89944 protein [Gallus gallus]	+	-	+	-	-	-	-	-
XP_417994	PREDICTED:similar to turkey RAP1Ab [Gallus gallus]	+	+	+	-	+	-	-	-
XP_417996	PREDICTED:hypothetical protein [Gallus gallus]	+	+	-	-	-	-	-	-
XP_418020	PREDICTED:similar to Rpl10a-prov protein [Gallus gallus]	+	+	+	+	+	-	-	-
XP_418029	PREDICTED:hypothetical protein [Gallus gallus]	+	+	+	+	+	-	-	-
XP_418038	PREDICTED:similar to apolipoprotein B mRNA editing enzyme, catalytic polypeptide-like 2 [Gallus gallus]	-	+	-	-	-	-	-	-
XP_425820	PREDICTED:similar to GAC1 [Gallus gallus]	+	-	-	-	-	-	-	-
XP_418080	PREDICTED:hypothetical protein [Gallus gallus]	-	+	-	-	-	-	-	-
XP_418088	PREDICTED:similar to N-myristoyltransferase 1 [Gallus gallus]	+	+	-	-	-	-	-	-
XP_418110	PREDICTED:hypothetical protein [Gallus gallus]	+	-	-	-	+	-	-	-
XP_418112	PREDICTED:similar to ELL complex EAP30 subunit [Gallus gallus]	+	-	-	-	-	-	-	-
XP_418113	PREDICTED:similar to ubiquitin-conjugating enzyme E2Z [Gallus gallus]	-	-	-	+	-	-	-	-
XP_418121	PREDICTED:hypothetical protein [Gallus gallus]	+	-	+	-	-	-	-	-
XP_418155	PREDICTED:hypothetical protein [Gallus gallus]	+	+	+	-	-	-	-	-
XP_418168	PREDICTED:similar to keratin 17n [Gallus gallus]	+	-	-	-	-	-	-	-
XP_418179	PREDICTED:hypothetical protein [Gallus gallus]	-	+	-	-	+	-	-	-
XP_418185	PREDICTED:similar to mitochondrial complex I subunit NDUFA7 [Gallus gallus]	-	+	+	-	+	-	-	-
XP_418194	PREDICTED:similar to CDNA sequence BC072620 [Gallus gallus]	-	-	-	-	-	+	-	-
XP_425893	PREDICTED:similar to ATF family transcription factor CREB-H [Gallus gallus]	-	-	-	-	-	+	-	-
XP_418213	PREDICTED:hypothetical protein [Gallus gallus]	+	-	-	-	-	+	-	-
XP_425898	PREDICTED:hypothetical protein [Gallus gallus]	+	+	+	-	-	-	-	-
XP_418228	PREDICTED:similar to preproMP73 [Gallus gallus]	-	-	-	-	-	+	-	-
XP_429734	PREDICTED:similar to kinesin, putative [Gallus gallus]	+	+	-	-	-	-	-	-
XP_418233	PREDICTED:hypothetical protein [Gallus gallus]	+	-	-	-	-	-	-	-
XP_418246	PREDICTED:similar to interferon, gamma-inducible protein 30 [Gallus gallus]	+	-	+	+	+	-	-	-
XP_418254	PREDICTED:hypothetical protein [Gallus gallus]	+	-	+	-	-	-	-	-
XP_418264	PREDICTED:similar to Kruppel-like factor 2 (lung) [Gallus gallus]	+	-	-	-	-	-	-	-
XP_418267	PREDICTED:similar to Calcium and integrin binding family member 3 [Gallus gallus]	-	+	-	-	-	-	-	-
XP_418273	PREDICTED:similar to cathepsin L [Gallus gallus]	-	-	-	-	+	-	-	-
XP_419230	PREDICTED:similar to HSPC150 [Gallus gallus]	+	-	-	-	-	-	-	-
XP_424718	PREDICTED:hypothetical protein [Gallus gallus]	+	+	+	+	-	-	-	-
XP_424742	PREDICTED:similar to excision repair cross-complementing rodent repair deficiency, complementation group 8 [Gallus gallus]	-	-	-	+	-	+	-	-
XP_424747	PREDICTED:hypothetical protein [Gallus gallus]	+	-	-	-	-	-	-	-
XP_430484	PREDICTED:hypothetical protein isoform 2 [Gallus gallus]	+	-	-	-	-	-	-	-
XP_424751	PREDICTED:similar to Peptidylprolyl isomerase domain and WD repeat containing 1 [Gallus gallus]	+	-	-	-	-	-	-	-
XP_424752	PREDICTED:hypothetical protein [Gallus gallus]	+	-	-	-	-	-	-	-
XP_424759	PREDICTED:similar to Phosphatidylinositol 3-kinase regulatory subunit alpha (PI3-kinase p85-subunit alpha) (PtdIns-3-kinase p85-alpha) (PI3K) isoform 2 [Gallus gallus]	+	-	-	-	-	-	-	-
XP_424770	PREDICTED:similar to prostaglandin E receptor 4 (subtype EP4) [Gallus gallus]	+	-	-	-	-	-	-	-
XP_424773	PREDICTED:similar to ribosomal protein L37 [Gallus gallus]	-	+	-	-	-	-	-	-
XP_424774	PREDICTED:similar to complement protein C7 [Gallus gallus]	-	+	-	-	-	+	-	-
XP_424794	PREDICTED:similar to core 2 beta-1,6-N-acetylglucosaminyltransferase 3 [Gallus gallus]	+	-	-	-	-	-	-	-
XP_424801	PREDICTED:similar to Corticotropin-releasing factor-binding protein precursor (CRF-binding protein) (CRF-BP) (Corticotropin-releasing hormone-binding protein) (CRH-BP) [Gallus gallus]	-	-	+	-	-	-	-	-
XP_424803	PREDICTED:hypothetical protein [Gallus gallus]	-	+	-	-	-	-	-	-
XP_424808	PREDICTED:similar to RNA 3-terminal phosphate cyclase-like protein [Gallus gallus]	+	-	-	+	-	-	-	-
XP_424824	PREDICTED:hypothetical protein [Gallus gallus]	+	-	-	-	-	-	-	-
XP_424853	PREDICTED:hypothetical protein [Gallus gallus]	-	-	-	-	+	-	-	-
XP_424869	PREDICTED:similar to synaphin 2 [Gallus gallus]	+	+	-	-	-	-	-	-
XP_424882	PREDICTED:hypothetical protein [Gallus gallus]	+	-	+	-	-	-	-	-
XP_424888	PREDICTED:similar to Plasticity related gene 3 [Gallus gallus]	+	-	-	-	-	-	-	-
XP_424899	PREDICTED:similar to Creatine kinase, sarcomeric mitochondrial precursor (S-MtCK) (Mib-CK) (Basic-type mitochondrial creatine kinase) [Gallus gallus]	-	+	-	-	-	-	-	-
XP_424952	PREDICTED:similar to RP11-244N9.5 [Gallus gallus]	-	+	-	-	-	-	-	-
XP_424973	PREDICTED:similar to Nudix (nucleoside diphosphate linked moiety X)-type motif 2 [Gallus gallus]	-	+	-	-	-	-	-	-
XP_424990	PREDICTED:hypothetical protein [Gallus gallus]	+	-	-	-	-	-	-	-
XP_425032	PREDICTED:hypothetical protein [Gallus gallus]	+	+	+	+	+	-	-	-
XP_425039	PREDICTED:similar to fructose-1,6-bisphosphatase [Gallus gallus]	-	+	-	-	-	-	-	-
XP_425040	PREDICTED:similar to fructose 1,6-bisphosphatase [Gallus gallus]	+	-	-	-	-	-	-	-
XP_422896	PREDICTED:hypothetical protein [Gallus gallus]	+	-	-	-	-	-	-	-
XP_422928	PREDICTED:similar to aldose reductase [Gallus gallus]	+	-	+	-	-	-	-	-
XP_426874	PREDICTED:similar to IL-18 receptor alpha, partial [Gallus gallus]	-	+	-	-	-	-	-	-
XP_423009	PREDICTED:hypothetical protein, partial [Gallus gallus]	+	-	-	-	-	-	-	-
XP_427052	PREDICTED:similar to KIAA1324 protein, partial [Gallus gallus]	+	-	-	-	-	-	-	-
XP_423146	PREDICTED:similar to LOC495069 protein [Gallus gallus]	+	-	-	-	-	-	-	-
XP_427278	PREDICTED:similar to calcium-activated potassium channel SK3, partial [Gallus gallus]	+	-	-	-	-	-	-	-
XP_423258	PREDICTED:hypothetical protein [Gallus gallus]	+	-	-	-	-	-	-	-
XP_427516	PREDICTED:similar to DOK3 protein, partial [Gallus gallus]	+	-	-	-	-	-	-	-
XP_427636	PREDICTED:similar to Dock1 protein, partial [Gallus gallus]	+	-	-	-	-	-	-	-
XP_423644	PREDICTED:similar to cartilage-derived C-type lectin isoform 2 [Gallus gallus]	+	-	-	-	-	-	-	-
XP_423668	PREDICTED:hypothetical protein [Gallus gallus]	+	-	-	+	-	-	-	-
XP_423669	PREDICTED:similar to HMT1 hnRNP methyltransferase-like 3 protein, partial [Gallus gallus]	+	-	-	-	-	-	-	-
XP_423715	PREDICTED:similar to Histone H2B [Gallus gallus]	+	-	-	-	+	-	-	-
XP_423738	PREDICTED:similar to SCO cytochrome oxidase deficient homolog 1 (yeast) [Gallus gallus]	+	+	-	-	+	-	-	-
XP_423832	PREDICTED:similar to MGC69002 protein [Gallus gallus]	-	-	-	-	+	-	-	-
XP_423958	PREDICTED:hypothetical protein [Gallus gallus]	-	+	-	+	-	-	-	-
XP_424090	PREDICTED:similar to Alcohol dehydrogenase, iron containing, 1 [Gallus gallus]	-	+	-	-	-	-	-	-
XP_424134	PREDICTED:hypothetical protein [Gallus gallus]	+	+	+	+	+	-	-	-
XP_430405	PREDICTED:hypothetical protein [Gallus gallus]	-	-	+	-	-	-	-	-
XP_424160	PREDICTED:hypothetical protein [Gallus gallus]	+	-	-	-	-	-	-	-
XP_424208	PREDICTED:similar to LOC496142 protein, partial [Gallus gallus]	+	-	-	-	-	-	-	-
XP_424249	PREDICTED:hypothetical protein, partial [Gallus gallus]	-	-	-	-	+	-	-	-
XP_424279	PREDICTED:similar to Actin, alpha 2, smooth muscle, aorta isoform 2 [Gallus gallus]	+	+	+	+	+	+	-	-
XP_424281	PREDICTED:hypothetical protein [Gallus gallus]	+	-	-	-	-	-	-	-
XP_428741	PREDICTED:similar to nuclear calmodulin-binding protein, partial [Gallus gallus]	+	+	+	+	+	-	-	-
XP_424356	PREDICTED:similar to Hyaluronoglucosaminidase 1 [Gallus gallus]	+	-	-	-	-	-	-	-
XP_424359	PREDICTED:similar to beta-D-xylosidase, partial [Gallus gallus]	-	+	-	-	-	-	-	-
XP_424371	PREDICTED:hypothetical protein, partial [Gallus gallus]	-	-	+	-	-	-	-	-
XP_430542	PREDICTED:similar to conserved hypothetical protein, partial [Gallus gallus]	+	-	-	-	-	-	-	-
XP_424380	PREDICTED:hypothetical protein [Gallus gallus]	+	-	-	-	-	-	-	-
XP_424389	PREDICTED:similar to Ddhd2 protein [Gallus gallus]	+	-	-	-	-	-	-	-
XP_424400	PREDICTED:hypothetical protein [Gallus gallus]	-	-	-	-	+	-	-	-
XP_424404	PREDICTED:similar to PLAT protein [Gallus gallus]	+	-	+	-	-	-	-	-
XP_424453	PREDICTED:hypothetical protein [Gallus gallus]	-	+	+	-	+	-	-	-
XP_424461	PREDICTED:similar to heart alpha-kinase [Gallus gallus]	+	-	+	+	-	+	-	-
XP_424463	PREDICTED:similar to thioredoxin-like protein [Gallus gallus]	+	-	-	-	-	-	-	-
XP_424479	PREDICTED:hypothetical protein [Gallus gallus]	-	-	+	-	-	-	-	-
XP_424497	PREDICTED:similar to Chromosome 18 open reading frame 10 [Gallus gallus]	+	-	-	-	-	-	-	-
XP_424498	PREDICTED:similar to MGC107875 protein [Gallus gallus]	+	-	-	-	-	-	-	-
XP_424513	PREDICTED:hypothetical protein [Gallus gallus]	-	+	-	-	-	-	-	-
XP_424531	PREDICTED:hypothetical protein [Gallus gallus]	+	-	-	-	-	+	-	-
XP_424532	PREDICTED:similar to Chromosome 8 open reading frame 41 [Gallus gallus]	-	-	-	-	-	-	-	+
XP_428882	PREDICTED:similar to FEZ1 [Gallus gallus]	-	+	-	-	-	-	-	-
XP_428889	PREDICTED:similar to sodium-iodide related cotransporter [Gallus gallus]	+	-	-	-	-	-	-	-
XP_424586	PREDICTED:hypothetical protein, partial [Gallus gallus]	+	+	+	-	-	-	-	-
XP_424600	PREDICTED:similar to THUMP domain containing 1 [Gallus gallus]	+	-	-	-	-	-	-	-
XP_424604	PREDICTED:similar to DCN1, defective in cullin neddylation 1, domain containing 3 (S. cerevisiae) [Gallus gallus]	+	-	-	-	-	-	-	-
XP_424609	PREDICTED:hypothetical protein [Gallus gallus]	+	-	-	-	-	-	-	-
XP_424627	PREDICTED:similar to transcriptional regulator, partial [Gallus gallus]	+	-	-	-	-	-	-	-
XP_424681	PREDICTED:similar to Coiled-coil domain containing 124 [Gallus gallus]	-	-	-	-	+	+	-	-
XP_422864	PREDICTED:hypothetical protein [Gallus gallus]	+	+	-	-	-	-	-	-
XP_423496	PREDICTED:similar to C-type lectin-like receptor [Gallus gallus]	-	-	-	-	+	-	-	-
XP_424476	PREDICTED:similar to golgi antigen gcp372 [Gallus gallus]	+	+	+	+	-	+	-	-
XP_428846	PREDICTED:similar to olfactory receptor Olr390 [Gallus gallus]	+	-	-	-	-	-	-	-
XP_424471	PREDICTED:similar to arylsulfatase A [Gallus gallus]	-	+	-	-	-	-	-	-
XP_001232455	PREDICTED:hypothetical protein [Gallus gallus]	+	-	+	-	-	-	-	-
XP_423939	PREDICTED:hypothetical protein [Gallus gallus]	-	-	-	-	-	+	-	-
XP_415358	PREDICTED:similar to SBF1 protein, partial [Gallus gallus]	+	+	-	+	-	-	-	-
XP_425257	PREDICTED:hypothetical protein [Gallus gallus]	-	-	+	-	-	-	-	-
XP_423917	PREDICTED:similar to Family with sequence similarity 116, member B [Gallus gallus]	+	-	-	-	-	-	-	-
XP_414981	PREDICTED:similar to coatomer protein gamma2-COP [Gallus gallus]	+	-	-	+	-	+	-	-
XP_414971	PREDICTED:hypothetical protein [Gallus gallus]	+	-	+	+	-	-	-	-
XP_001231711	PREDICTED:similar to urocortin 3 [Gallus gallus]	+	-	-	-	-	-	-	-
XP_414977	PREDICTED:hypothetical protein [Gallus gallus]	+	+	+	-	-	-	-	-
XP_425258	PREDICTED:similar to Mesoderm specific transcript homolog (mouse) [Gallus gallus]	+	+	-	-	-	-	-	-
XP_414996	PREDICTED:hypothetical protein [Gallus gallus]	+	+	-	-	-	-	-	-
XP_414983	PREDICTED:similar to F-box only protein helicase 18 [Gallus gallus]	+	+	-	-	-	-	-	-
XP_414984	PREDICTED:hypothetical protein [Gallus gallus]	-	-	-	-	+	-	-	-
XP_414985	PREDICTED:hypothetical protein [Gallus gallus]	+	+	+	-	+	-	-	-
XP_414992	PREDICTED:hypothetical protein [Gallus gallus]	+	-	+	+	-	-	-	-
XP_416472	PREDICTED:similar to 6-phosphofructo-2-kinase/fructose-2,6-biphosphatase 3 [Gallus gallus]	-	+	-	-	-	-	-	-
XP_425513	PREDICTED:similar to Plexin-A4 [Gallus gallus]	+	-	-	-	-	-	-	-
XP_425512	PREDICTED:similar to Phf7 protein [Gallus gallus]	+	+	-	-	-	-	-	-
XP_417297	PREDICTED:similar to Kin17 [Gallus gallus]	+	-	-	-	-	-	-	-
XP_416475	PREDICTED:similar to thrombomucin [Gallus gallus]	+	-	+	-	-	-	-	-
XP_417299	PREDICTED:similar to inter-alpha trypsin inhibitor heavy chain precursor 5 [Gallus gallus]	+	-	+	+	-	-	-	-
XP_417289	PREDICTED:similar to RIKEN cDNA 5430407P10 gene [Gallus gallus]	+	+	-	-	-	-	-	-
XP_417288	PREDICTED:similar to regulator of nonsense transcripts 2 [Gallus gallus]	+	-	-	-	-	+	-	-
XP_423753	PREDICTED:similar to Dehydrogenase E1 and transketolase domain containing 1 [Gallus gallus]	+	+	-	-	-	-	-	-
XP_424246	PREDICTED:hypothetical protein [Gallus gallus]	-	-	+	-	+	-	-	-
XP_427082	PREDICTED:similar to MCM10 homolog [Gallus gallus]	+	-	+	-	+	+	-	-
XP_423055	PREDICTED:similar to MCM10 homolog [Gallus gallus]	+	+	-	-	-	-	-	-
XP_424238	PREDICTED:similar to peroxisomal phytanoyl-CoA hydroxylase [Gallus gallus]	+	-	-	-	-	-	-	-
XP_416996	PREDICTED:hypothetical protein [Gallus gallus]	+	-	+	-	+	-	-	-
XP_416843	PREDICTED:hypothetical protein [Gallus gallus]	+	+	-	+	+	-	-	-
XP_416844	PREDICTED:similar to cyclin D binding myb-like transcription factor 1 [Gallus gallus]	+	+	-	+	+	-	-	-
XP_416842	PREDICTED:similar to Metabotropic glutamate receptor 3 precursor (mGluR3) [Gallus gallus]	+	-	-	-	-	-	-	-
XP_001231266	PREDICTED:similar to voltage-gated calcium channel alpha2/delta-1 subunit [Gallus gallus]	+	+	-	-	+	-	-	-
XP_001231310	PREDICTED:calcium channel, voltage-dependent, alpha 2/delta subunit 1 [Gallus gallus]	+	+	-	-	-	-	-	-
XP_001231455	PREDICTED:similar to aczonin [Gallus gallus]	+	+	-	-	-	-	-	-
XP_001231559	PREDICTED:similar to aczonin [Gallus gallus]	+	+	-	-	-	-	-	-
XP_415974	PREDICTED:similar to membrane associated guanylate kinase, WW and PDZ domain containing 2 [Gallus gallus]	+	+	+	-	-	-	-	-
XP_001231903	PREDICTED:similar to Round spermatid basic protein 1-like [Gallus gallus]	+	-	-	-	-	-	-	-
XP_415970	PREDICTED:similar to protein tyrosine phosphatase, non-receptor type 12 [Gallus gallus]	+	-	-	-	-	-	-	-
XP_415969	PREDICTED:hypothetical protein [Gallus gallus]	+	-	-	+	-	-	-	-
XP_415968	PREDICTED:hypothetical protein [Gallus gallus]	+	+	+	+	+	+	-	-
XP_415967	PREDICTED:similar to Expressed sequence AI847670 [Gallus gallus]	+	-	-	-	-	-	-	-
XP_415966	PREDICTED:hypothetical protein [Gallus gallus]	-	+	+	-	-	-	-	-
XP_415964	PREDICTED:hypothetical protein [Gallus gallus]	+	-	-	-	-	+	-	-
XP_415962	PREDICTED:similar to Peptidase (mitochondrial processing) beta [Gallus gallus]	+	-	-	-	-	+	-	-
XP_415961	PREDICTED:hypothetical protein [Gallus gallus]	+	-	-	-	+	-	-	-
XP_415955	PREDICTED:similar to SFRS protein kinase 2 [Gallus gallus]	+	-	-	+	-	-	-	-
XP_425424	PREDICTED:similar to extracellular reelin [Gallus gallus]	+	-	+	+	+	-	-	-
XP_425422	PREDICTED:similar to RAD50-interacting protein 1 [Gallus gallus]	+	+	-	+	+	-	-	-
XP_415954	PREDICTED:hypothetical protein [Gallus gallus]	+	-	-	-	-	-	-	-
XP_425421	PREDICTED:similar to KIAA1218 protein [Gallus gallus]	+	+	-	+	-	+	-	-
XP_415951	PREDICTED:similar to p120-PI3K [Gallus gallus]	+	+	-	-	-	+	-	-
XP_425420	PREDICTED:hypothetical protein [Gallus gallus]	+	-	-	-	-	-	-	-
XP_415949	PREDICTED:similar to component of oligomeric golgi complex 5 [Gallus gallus]	-	+	-	-	-	-	-	-
XP_001231946	PREDICTED:similar to Dihydrouridine synthase 4-like (S. cerevisiae) isoform 2 [Gallus gallus]	+	-	-	-	+	-	-	-
XP_001232697	PREDICTED:similar to cAMP-dependent protein kinase, regulatory subunit beta 2 [Gallus gallus]	+	-	-	-	+	-	-	-
XP_415945	PREDICTED:similar to down-regulated in adenoma DRA [Gallus gallus]	-	-	-	-	+	-	-	-
XP_415950	PREDICTED:similar to HMG box containing protein 1 [Gallus gallus]	-	-	-	-	-	+	-	-
XP_415941	PREDICTED:hypothetical protein [Gallus gallus]	+	-	+	-	-	-	-	-
XP_425419	PREDICTED:hypothetical protein [Gallus gallus]	+	-	-	-	+	-	-	-
XP_415943	PREDICTED:similar to laminin, beta 1 [Gallus gallus]	+	-	-	+	+	-	-	-
XP_415938	PREDICTED:similar to adrenoleukodystrophy related protein [Gallus gallus]	+	+	-	-	-	-	-	-
XP_001233020	PREDICTED:hypothetical protein [Gallus gallus]	+	-	-	-	-	-	-	-
XP_415936	PREDICTED:similar to KIAA1708 [Gallus gallus]	+	-	+	-	-	-	-	-
XP_415935	PREDICTED:similar to Sucrase-isomaltase, intestinal [Gallus gallus]	-	+	-	+	-	-	-	-
XP_001231389	PREDICTED:similar to copine VIII [Gallus gallus]	+	-	-	-	-	-	-	-
XP_001231663	PREDICTED:hypothetical protein [Gallus gallus]	-	-	+	-	-	-	-	-
XP_415977	PREDICTED:similar to OTTHUMP00000028807 [Gallus gallus]	+	+	-	-	-	+	-	-
XP_415979	PREDICTED:similar to KIAA0637 protein [Gallus gallus]	+	+	-	-	-	-	-	-
XP_424545	PREDICTED:similar to Pannexin 2 [Gallus gallus]	+	-	-	-	-	-	-	-
XP_001232188	PREDICTED:hypothetical protein [Gallus gallus]	+	+	+	-	+	-	-	-
XP_415980	PREDICTED:similar to LOC495074 protein [Gallus gallus]	+	+	+	-	+	-	-	-
XP_001232493	PREDICTED:hypothetical protein [Gallus gallus]	+	+	-	-	-	-	-	-
XP_415989	PREDICTED:similar to Selenoprotein O [Gallus gallus]	-	-	-	-	+	-	-	-
XP_001233003	PREDICTED:similar to Pro-Pol-dUTPase polyprotein; RNaseH; dUTPase; integrase; protease; reverse transcriptase [Gallus gallus]	-	-	+	-	-	-	-	-
XP_415985	PREDICTED:similar to secreted Xwnt8 inhibitor sizzled [Gallus gallus]	+	-	-	-	-	-	-	-
XP_415991	PREDICTED:similar to zinc finger protein 800 [Gallus gallus]	+	+	+	-	-	-	-	-
XP_415994	PREDICTED:similar to N-WASP [Gallus gallus]	+	-	-	-	-	-	-	-
XP_415995	PREDICTED:hypothetical protein [Gallus gallus]	+	-	-	-	-	-	-	-
XP_415998	PREDICTED:hypothetical protein [Gallus gallus]	+	-	+	-	+	-	-	-
XP_001231943	PREDICTED:protein tyrosine phosphatase, receptor-type, zeta1 [Gallus gallus]	+	-	+	-	+	-	-	-
XP_416014	PREDICTED:similar to suppression of tumorigenicity 7, [Gallus gallus]	+	-	-	-	-	-	-	-
XP_423623	PREDICTED:hypothetical protein [Gallus gallus]	+	+	+	-	-	+	-	-
XP_425426	PREDICTED:similar to metabotropic glutamate receptor 8b [Gallus gallus]	+	+	-	-	-	+	-	-
XP_416019	PREDICTED:hypothetical protein [Gallus gallus]	+	+	-	-	-	-	-	-
XP_416021	PREDICTED:hypothetical protein [Gallus gallus]	-	-	-	-	-	+	-	-
XP_001233401	PREDICTED:sperm adhesion molecule 1 (PH-20 hyaluronidase, zona pellucida binding) [Gallus gallus]	+	-	-	-	-	-	-	-
XP_001233420	PREDICTED:hypothetical protein [Gallus gallus]	+	+	-	-	-	-	-	-
XP_415996	PREDICTED:hypothetical protein [Gallus gallus]	+	-	-	-	-	-	-	-
XP_001233531	PREDICTED:similar to renal sodium/sulfate cotransporter [Gallus gallus]	-	+	-	-	-	-	-	-
XP_416001	PREDICTED:hypothetical protein [Gallus gallus]	-	-	+	+	-	-	-	-
XP_416046	PREDICTED:similar to AT rich interactive domain 2 (ARID, RFX-like) [Gallus gallus]	+	+	-	-	+	-	-	-
XP_001233915	PREDICTED:hypothetical protein [Gallus gallus]	+	-	-	-	-	-	-	-
XP_001233934	PREDICTED:similar to LOC402845 protein [Gallus gallus]	+	-	-	-	-	-	-	-
XP_001233944	PREDICTED:similar to Viral A-type inclusion protein repeat, putative [Gallus gallus]	+	-	-	+	-	-	-	-
XP_416008	PREDICTED:similar to Ankyrin repeat domain-containing protein 26 [Gallus gallus]	+	-	+	-	-	+	-	-
XP_416055	PREDICTED:similar to SAPS287 [Gallus gallus]	+	+	+	+	+	-	-	-
XP_001233094	PREDICTED:hypothetical protein LOC770728 [Gallus gallus]	+	+	+	+	-	-	-	-
XP_416013	PREDICTED:similar to wingless-type MMTV integration site family member 2 [Gallus gallus]	+	+	+	-	-	-	-	-
XP_416059	PREDICTED:similar to MON2 homolog [Gallus gallus]	+	-	+	-	+	+	-	-
XP_001234148	PREDICTED:similar to caveolin 1 [Gallus gallus]	-	-	+	-	-	-	-	-
XP_001233226	PREDICTED:similar to SLIT-ROBO Rho GTPase activating protein 1 [Gallus gallus]	+	-	-	+	-	-	-	-
XP_416065	PREDICTED:similar to Exportin(tRNA) [Gallus gallus]	+	-	-	+	-	-	-	-
XP_425432	PREDICTED:similar to protein phosphatase regulatory subunit [Gallus gallus]	+	-	+	-	+	-	-	-
XP_001234303	PREDICTED:similar to POL-like [Gallus gallus]	-	+	-	-	-	-	-	-
XP_416073	PREDICTED:similar to integral inner nuclear membrane protein MAN1 [Gallus gallus]	-	+	-	-	-	-	-	-
XP_001234334	PREDICTED:hypothetical protein [Gallus gallus]	+	-	+	-	-	-	-	-
XP_425433	PREDICTED:similar to nuclear receptor-interacting factor [Gallus gallus]	+	-	-	-	-	-	-	-
XP_416024	PREDICTED:similar to dedicator of cytokinesis 4 [Gallus gallus]	+	+	+	+	-	-	-	-
XP_416084	PREDICTED:similar to MDM2 [Gallus gallus]	+	-	-	-	-	-	-	-
XP_416087	PREDICTED:similar to FRS2 protein [Gallus gallus]	-	-	-	-	+	+	-	-
XP_416091	PREDICTED:hypothetical protein [Gallus gallus]	+	-	-	-	-	-	-	-
XP_001234608	PREDICTED:hypothetical protein [Gallus gallus]	+	-	-	-	-	-	-	-
XP_416028	PREDICTED:similar to group VIB calcium-independent phospholipase A2 [Gallus gallus]	+	-	-	-	-	-	-	-
XP_001234642	PREDICTED:hypothetical protein [Gallus gallus]	-	-	-	+	-	-	-	-
XP_001233648	PREDICTED:similar to GTP-binding protein RAB21 [Gallus gallus]	+	+	-	-	-	-	-	-
XP_416030	PREDICTED:similar to PDZ domain containing RING finger 4 [Gallus gallus]	+	-	+	-	+	+	-	-
XP_416036	PREDICTED:similar to REST/NRSF-interacting lim domain protein [Gallus gallus]	+	+	-	-	-	-	-	-
XP_416037	PREDICTED:similar to metalloprotease-disintegrin protease [Gallus gallus]	+	-	-	+	+	-	-	-
XP_416041	PREDICTED:hypothetical protein [Gallus gallus]	-	-	-	+	-	-	-	-
XP_416045	PREDICTED:similar to Transmembrane protein 16F [Gallus gallus]	+	+	+	-	-	-	-	-
XP_416047	PREDICTED:similar to SRrp129 [Gallus gallus]	+	-	-	-	+	-	-	-
XP_416048	PREDICTED:similar to amino acid transporter system A1 [Gallus gallus]	-	-	-	+	-	-	-	-
XP_416122	PREDICTED:similar to Chromosome 12 open reading frame 26 [Gallus gallus]	+	-	-	-	-	-	-	-
XP_416130	PREDICTED:similar to nephrocystin-6 [Gallus gallus]	+	+	+	-	+	+	-	-
XP_416131	PREDICTED:similar to SMILE protein [Gallus gallus]	+	-	-	-	-	-	-	-
XP_425520	PREDICTED:similar to olfactory receptor MOR0-2 like protein [Gallus gallus]	-	-	-	-	+	-	-	-
XP_001234078	PREDICTED:similar to adenosine triphosphatase isoform 1 [Gallus gallus]	+	+	-	+	+	-	-	-
XP_416064	PREDICTED:similar to ribosomal protein L18a [Gallus gallus]	+	+	+	+	+	-	-	-
XP_416066	PREDICTED:similar to TANK binding kinase TBK1 [Gallus gallus]	+	-	-	+	-	-	-	-
XP_416070	PREDICTED:similar to glucosamine (N-acetyl)-6-sulfatase precursor [Gallus gallus]	-	-	+	-	-	-	-	-
XP_416071	PREDICTED:hypothetical protein [Gallus gallus]	+	-	-	-	-	+	-	-
XP_416072	PREDICTED:similar to WIF-1 [Gallus gallus]	+	-	+	+	-	-	-	-
XP_001235074	PREDICTED:hypothetical protein [Gallus gallus]	-	+	-	-	-	-	-	-
XP_416077	PREDICTED:similar to helicase B [Gallus gallus]	+	-	-	-	+	+	-	-
XP_425437	PREDICTED:similar to Glutamate receptor-interacting protein 1 (GRIP1 protein) [Gallus gallus]	+	-	+	+	+	-	-	-
XP_416078	PREDICTED:hypothetical protein [Gallus gallus]	+	+	-	+	+	-	-	-
XP_001235115	PREDICTED:hypothetical protein [Gallus gallus]	-	+	-	-	-	-	-	-
XP_416082	PREDICTED:similar to nuclear pore complex protein [Gallus gallus]	+	+	-	+	-	-	-	-
XP_416092	PREDICTED:similar to SSX2 interacting protein RAB3IP, isoform alpha2 [Gallus gallus]	+	-	-	-	-	-	-	-
XP_425440	PREDICTED:hypothetical protein [Gallus gallus]	+	-	-	-	+	-	-	-
XP_416095	PREDICTED:similar to Protein tyrosine phosphatase, receptor type, B [Gallus gallus]	+	+	-	-	-	-	-	-
XP_001235188	PREDICTED:similar to tyrosine phosphatase [Gallus gallus]	+	-	-	+	-	-	-	-
XP_416097	PREDICTED:similar to proline/serine-rich coiled-coil 2 [Gallus gallus]	+	+	+	+	-	-	-	-
XP_425442	PREDICTED:similar to thyrotropin-releasing hormone degrading ectoenzyme [Gallus gallus]	+	-	-	-	-	-	-	-
XP_001235255	PREDICTED:similar to voltage gated potassium channel Kv3.2b [Gallus gallus]	+	+	-	-	-	-	-	-
XP_429533	PREDICTED:hypothetical protein [Gallus gallus]	-	-	-	-	+	-	-	-
XP_425443	PREDICTED:hypothetical protein [Gallus gallus]	+	-	-	-	-	-	-	-
XP_416108	PREDICTED:hypothetical protein [Gallus gallus]	+	-	-	+	+	-	-	-
XP_416110	PREDICTED:similar to E2F transcription factor 7 [Gallus gallus]	+	-	-	-	+	-	-	-
XP_001235330	PREDICTED:hypothetical protein [Gallus gallus]	+	-	-	-	+	+	-	-
XP_001235338	PREDICTED:similar to glomerular mesangial cell receptor protein-tyrosine phosphatase [Gallus gallus]	-	+	+	-	-	-	-	-
XP_416117	PREDICTED:similar to Lin7a protein [Gallus gallus]	+	-	-	-	-	-	-	-
XP_416118	PREDICTED:hypothetical protein [Gallus gallus]	-	+	-	-	+	-	-	-
XP_416120	PREDICTED:similar to PTPRF interacting protein alpha 2 [Gallus gallus]	+	+	-	+	-	-	-	-
XP_416121	PREDICTED:similar to LOC495195 protein [Gallus gallus]	-	-	-	+	-	-	-	-
XP_416123	PREDICTED:hypothetical protein [Gallus gallus]	+	-	-	-	-	+	-	-
XP_416125	PREDICTED:hypothetical protein [Gallus gallus]	+	-	-	-	-	-	-	-
XP_425446	PREDICTED:similar to Peptidylglycine alpha-amidating monooxygenase COOH-terminal interactor [Gallus gallus]	-	-	-	+	-	-	-	-
XP_425447	PREDICTED:hypothetical protein [Gallus gallus]	+	-	-	-	-	-	-	-
XP_416128	PREDICTED:hypothetical protein [Gallus gallus]	-	-	+	-	-	-	-	-
XP_001235463	PREDICTED:hypothetical protein [Gallus gallus]	+	-	-	-	-	-	-	-
XP_416137	PREDICTED:hypothetical protein [Gallus gallus]	+	-	-	-	-	-	-	-
XP_416138	PREDICTED:similar to endosomal protein [Gallus gallus]	+	-	+	+	-	-	-	-
XP_001231753	PREDICTED:hypothetical protein [Gallus gallus]	+	-	-	-	-	-	-	-
XP_416147	PREDICTED:hypothetical protein [Gallus gallus]	+	-	-	+	-	-	-	-
XP_001231740	PREDICTED:similar to NADH:ubiquinone oxidoreductase b17.2 subunit isoform 1 [Gallus gallus]	-	+	-	-	+	-	-	-
XP_416143	PREDICTED:similar to VESPR [Gallus gallus]	+	-	-	+	+	-	-	-
XP_416144	PREDICTED:similar to VESPR [Gallus gallus]	-	-	-	-	+	-	-	-
XP_416146	PREDICTED:similar to NY-REN-58 antigen [Gallus gallus]	+	-	-	-	+	-	-	-
XP_416154	PREDICTED:hypothetical protein [Gallus gallus]	-	-	+	-	-	-	-	-
XP_416149	PREDICTED:hypothetical protein [Gallus gallus]	+	-	-	-	-	-	-	-
XP_416152	PREDICTED:similar to Vezatin [Gallus gallus]	-	-	-	+	-	-	-	-
XP_416161	PREDICTED:similar to PCTAIRE protein kinase 2 [Gallus gallus]	+	-	+	+	-	-	+	-
XP_416155	PREDICTED:similar to netrin 4 [Gallus gallus]	+	+	-	-	-	-	-	-
XP_416157	PREDICTED:similar to SNRPF protein [Gallus gallus]	-	-	-	-	+	-	-	-
XP_001232266	PREDICTED:similar to apoptotic protease activating factor-1 long isoform APAF-1L isoform 3 [Gallus gallus]	+	+	-	-	+	+	-	-
XP_001232454	PREDICTED:similar to putative polygalacturonase PG2 [Gallus gallus]	+	-	+	-	-	-	-	-
XP_001232323	PREDICTED:hypothetical protein isoform 2 [Gallus gallus]	-	+	-	-	-	+	-	-
XP_416172	PREDICTED:similar to Growth arrest-specific 2 like 3 [Gallus gallus]	+	+	-	-	-	+	-	-
XP_416176	PREDICTED:similar to KIAA0225 [Gallus gallus]	+	-	+	+	-	+	-	+
XP_416178	PREDICTED:hypothetical protein [Gallus gallus]	+	-	+	-	+	-	-	-
XP_416168	PREDICTED:similar to cajalin 2 [Gallus gallus]	+	+	+	+	+	-	-	-
XP_425451	PREDICTED:similar to vesicular glutamate transporter 3 [Gallus gallus]	-	-	-	-	+	-	-	-
XP_425452	PREDICTED:similar to TMEM16D protein [Gallus gallus]	-	-	-	-	+	+	-	-
XP_416174	PREDICTED:similar to DRIM protein [Gallus gallus]	+	+	-	+	-	+	-	-
XP_416179	PREDICTED:similar to STRA8 [Gallus gallus]	-	-	+	-	-	-	-	-
XP_425454	PREDICTED:similar to WW domain binding protein 11 [Gallus gallus]	+	+	+	+	+	-	-	-
XP_001233128	PREDICTED:hypothetical protein [Gallus gallus]	-	-	-	+	-	-	-	-
XP_001233203	PREDICTED:similar to Apolipoprotein-L domain-containing protein 1 (Vascular early response gene protein) [Gallus gallus]	-	-	+	-	-	-	-	-
XP_001233255	PREDICTED:similar to GSG1 protein [Gallus gallus]	-	-	-	-	-	+	-	-
XP_416207	PREDICTED:similar to heat-stable enterotoxin receptor [Gallus gallus]	+	+	+	-	-	-	-	-
XP_416193	PREDICTED:similar to histone protein Hist2h3c1 [Gallus gallus]	+	+	+	+	+	-	-	-
XP_001233180	PREDICTED:similar to histone H4 [Gallus gallus]	+	+	+	+	+	-	-	-
XP_416218	PREDICTED:similar to transcription factor 20 [Gallus gallus]	+	+	-	-	-	-	-	-
XP_425471	PREDICTED:hypothetical protein [Gallus gallus]	+	+	+	-	+	-	-	-
XP_416195	PREDICTED:hypothetical protein [Gallus gallus]	+	+	+	+	+	+	-	+
XP_425472	PREDICTED:similar to RIKEN cDNA C920005C14 gene [Gallus gallus]	-	-	-	-	+	-	-	-
XP_416220	PREDICTED:similar to Chain A, The Structure Of Alpha-N-Acetylgalactosaminidase [Gallus gallus]	+	+	-	-	-	-	-	-
XP_001233337	PREDICTED:similar to histone H2B [Gallus gallus]	+	+	+	+	+	-	-	-
XP_416222	PREDICTED:similar to sterol regulatory element binding protein-2 [Gallus gallus]	+	+	+	+	+	+	-	-
XP_416224	PREDICTED:similar to meiosis defective 1 [Gallus gallus]	+	+	-	+	-	-	-	-
XP_416225	PREDICTED:similar to LOC495253 protein [Gallus gallus]	+	+	+	+	+	-	-	-
XP_416204	PREDICTED:similar to Glutamate [NMDA] receptor subunit epsilon 2 precursor (N-methyl D-aspartate receptor subtype 2B) (NR2B) (NMDAR2B) (N-methyl-D-aspartate receptor subunit 3) (NR3) (hNR3) [Gallus gallus]	+	-	-	-	-	-	-	-
XP_001233783	PREDICTED:hypothetical protein [Gallus gallus]	-	-	-	-	+	-	-	-
XP_416233	PREDICTED:similar to zinc finger CCCH-type containing 7B [Gallus gallus]	+	-	-	-	-	-	-	-
XP_416214	PREDICTED:similar to MGC53864 protein [Gallus gallus]	+	-	-	-	-	-	-	-
XP_416243	PREDICTED:similar to KIAA1438 protein [Gallus gallus]	+	-	-	+	-	-	-	-
XP_416246	PREDICTED:similar to trinucleotide repeat containing 6b [Gallus gallus]	+	+	-	-	-	+	-	-
XP_001234070	PREDICTED:similar to FAM83F protein [Gallus gallus]	-	-	+	-	-	-	-	-
XP_001234082	PREDICTED:similar to GADS protein [Gallus gallus]	-	+	-	+	-	-	-	-
XP_425474	PREDICTED:similar to voltage-dependent calcium channel T-type alpha 1I subunit [Gallus gallus]	+	+	-	-	-	-	-	-
XP_001233672	PREDICTED:hypothetical protein [Gallus gallus]	-	+	-	-	-	-	-	-
XP_425473	PREDICTED:similar to Sept3 protein [Gallus gallus]	+	-	+	-	-	-	-	-
XP_416256	PREDICTED:similar to FAM20C2 [Gallus gallus]	+	-	-	+	-	-	-	-
XP_416229	PREDICTED:similar to Polymerase (RNA) III (DNA directed) polypeptide H [Gallus gallus]	-	+	-	-	-	-	-	-
XP_001234246	PREDICTED:similar to GekBS036P [Gallus gallus]	-	+	+	+	-	-	-	-
XP_416238	PREDICTED:similar to p300 protein isoform 2 [Gallus gallus]	+	+	-	-	-	-	-	-
XP_416267	PREDICTED:similar to Protein interacting with C kinase 1 [Gallus gallus]	-	-	-	-	+	-	-	-
XP_001234373	PREDICTED:similar to mKIAA1668 protein [Gallus gallus]	+	+	+	+	-	-	-	-
XP_416245	PREDICTED:similar to RUN and TBC1 domain containing 3 [Gallus gallus]	+	+	-	-	-	-	-	-
XP_416272	PREDICTED:hypothetical protein [Gallus gallus]	+	-	-	+	-	-	-	-
XP_423522	PREDICTED:hypothetical protein [Gallus gallus]	-	+	-	-	-	-	-	-
XP_001234473	PREDICTED:similar to OTTHUMP00000042130 [Gallus gallus]	-	-	-	-	-	+	-	-
XP_428489	PREDICTED:similar to SH3-domain binding protein 1 [Gallus gallus]	+	-	+	-	+	-	-	-
XP_416248	PREDICTED:hypothetical protein [Gallus gallus]	+	-	-	-	-	+	-	-
XP_001234512	PREDICTED:similar to Sh3bp1 protein [Gallus gallus]	+	-	-	-	+	-	-	-
XP_429544	PREDICTED:hypothetical protein [Gallus gallus]	+	-	-	-	-	-	-	-
XP_416277	PREDICTED:similar to Caspase recruitment domain family, member 10 [Gallus gallus]	+	+	-	-	-	-	-	-
XP_425481	PREDICTED:hypothetical protein [Gallus gallus]	+	+	-	-	-	-	-	-
XP_416281	PREDICTED:similar to PVAE354 [Gallus gallus]	+	-	-	-	+	-	-	-
XP_001234609	PREDICTED:similar to cytokine receptor common beta chain precursor - human [Gallus gallus]	+	-	-	+	-	+	-	-
XP_001234145	PREDICTED:GTP binding protein 1 [Gallus gallus]	-	-	+	-	-	-	-	-
XP_001234643	PREDICTED:similar to Eukaryotic translation initiation factor 3, subunit 7 zeta, 66/67kDa [Gallus gallus]	-	+	+	-	-	+	-	-
XP_416260	PREDICTED:similar to DEAD (Asp-Glu-Ala-Asp) box polypeptide 17 [Gallus gallus]	+	+	+	+	+	-	-	-
XP_416295	PREDICTED:similar to HMG2L1 [Gallus gallus]	-	-	+	+	-	+	-	-
XP_416296	PREDICTED:hypothetical protein [Gallus gallus]	+	-	-	-	+	-	-	-
XP_001234275	PREDICTED:similar to OTTHUMP00000028877 isoform 1 [Gallus gallus]	+	-	-	-	+	-	-	-
XP_425484	PREDICTED:similar to bactericidal permeability-increasing protein [Gallus gallus]	+	-	+	-	-	-	-	-
XP_001234743	PREDICTED:similar to bactericidal/permeability-increasing protein-like 2 [Gallus gallus]	+	-	-	-	-	-	-	-
XP_416301	PREDICTED:similar to PR domain containing 4 [Gallus gallus]	+	-	-	-	+	-	-	-
XP_416303	PREDICTED:similar to transcription termination factor-like protein [Gallus gallus]	+	-	-	-	-	-	-	-
XP_416305	PREDICTED:similar to resistance to inhibitors of cholinesterase 8B D9 [Gallus gallus]	+	-	-	-	-	+	-	-
XP_416306	PREDICTED:similar to winged-helix transcription factor RFX4 [Gallus gallus]	+	-	+	+	-	-	-	-
XP_416309	PREDICTED:hypothetical protein [Gallus gallus]	+	+	+	-	-	-	-	-
XP_416310	PREDICTED:similar to KIAA0537 protein [Gallus gallus]	+	-	-	+	-	-	-	-
XP_001234881	PREDICTED:hypothetical protein [Gallus gallus]	+	-	-	-	-	-	-	-
XP_001234439	PREDICTED:similar to galectin-2 related protein isoform 4 [Gallus gallus]	+	-	-	-	-	-	-	-
XP_416314	PREDICTED:similar to Aldehyde dehydrogenase 1 family, member L2 [Gallus gallus]	+	-	-	-	-	-	-	-
XP_416316	PREDICTED:similar to chondroitin 4-O-sulfotransferase [Gallus gallus]	+	+	-	-	-	-	-	-
XP_001237032	PREDICTED:similar to ras-related C3 botulinum toxin substrate 2 (rho family, small GTP binding protein Rac2) [Gallus gallus]	+	+	+	+	+	-	-	-
XP_001234928	PREDICTED:similar to host cell factor 2 [Gallus gallus]	-	-	-	-	-	+	-	-
XP_429547	PREDICTED:hypothetical protein [Gallus gallus]	-	-	-	-	-	+	-	-
XP_001234510	PREDICTED:similar to Thiosulfate sulfurtransferase (Rhodanese) isoform 1 [Gallus gallus]	-	-	+	-	-	-	-	-
XP_425487	PREDICTED:similar to 5-nucleotidase domain containing 3 [Gallus gallus]	+	+	-	+	-	-	-	-
XP_001235001	PREDICTED:similar to tyrosine hydroxylase 2 [Gallus gallus]	-	-	-	-	-	+	-	-
XP_416327	PREDICTED:similar to MGC84788 protein [Gallus gallus]	-	+	-	-	-	-	-	-
XP_001234618	PREDICTED:similar to RAB, member of RAS oncogene family-like 4 isoform 2 [Gallus gallus]	-	-	+	-	-	-	-	-
XP_416332	PREDICTED:similar to Myosin-binding protein C, slow-type (Slow MyBP-C) (C-protein, skeletal muscle slow isoform) [Gallus gallus]	-	-	-	+	-	-	-	-
XP_425482	PREDICTED:similar to neuronal voltage-gated calcium channel gamma-2 subunit [Gallus gallus]	+	-	-	-	-	-	-	-
XP_416333	PREDICTED:similar to Poly (ADP-ribose) polymerase family, member 12 [Gallus gallus]	+	+	+	-	-	-	-	-
XP_416334	PREDICTED:similar to Thromboxane A synthase 1 (platelet, cytochrome P450, family 5, subfamily A) [Gallus gallus]	+	-	-	-	+	-	-	-
XP_001235057	PREDICTED:hypothetical protein [Gallus gallus]	-	+	-	-	-	-	-	-
XP_416293	PREDICTED:similar to RASD family, member 2 [Gallus gallus]	+	-	+	-	-	-	-	-
XP_416339	PREDICTED:similar to 9430071P14Rik protein [Gallus gallus]	-	-	-	+	-	-	-	-
XP_416340	PREDICTED:similar to Transcription intermediary factor 1-alpha (TIF1-alpha) (Tripartite motif-containing protein 24) (RING finger protein 82) [Gallus gallus]	+	+	+	-	-	-	-	-
XP_416341	PREDICTED:similar to MGC108342 protein [Gallus gallus]	+	-	-	+	+	+	-	-
XP_416343	PREDICTED:hypothetical protein [Gallus gallus]	+	-	-	-	-	-	-	-
XP_416344	PREDICTED:similar to KIAA1718 protein [Gallus gallus]	+	+	-	-	-	-	-	-
XP_416349	PREDICTED:similar to KIAA1277 protein [Gallus gallus]	+	+	-	-	-	+	-	-
XP_416350	PREDICTED:hypothetical protein [Gallus gallus]	-	-	-	-	+	-	-	-
XP_416300	PREDICTED:similar to DNA segment, Chr 10, Wayne State University 52, expressed [Gallus gallus]	+	+	-	+	+	-	-	-
XP_425490	PREDICTED:similar to LCHN protein [Gallus gallus]	+	-	-	-	-	-	-	-
XP_416307	PREDICTED:similar to Polymerase (RNA) III (DNA directed) polypeptide B [Gallus gallus]	+	+	-	+	+	-	-	-
XP_416356	PREDICTED:similar to cAMP responsive element binding protein 3-like 2 [Gallus gallus]	-	-	+	+	-	+	-	-
XP_416357	PREDICTED:similar to diacylglycerol kinase iota [Gallus gallus]	-	-	+	-	-	-	-	-
XP_416312	PREDICTED:hypothetical protein [Gallus gallus]	+	+	-	+	-	-	-	-
XP_416360	PREDICTED:similar to Na+/sulfate cotransporter SUT-1 [Gallus gallus]	+	+	-	-	-	-	-	-
XP_416362	PREDICTED:similar to plakophilin 2a [Gallus gallus]	+	-	+	-	+	+	-	-
XP_416363	PREDICTED:hypothetical protein [Gallus gallus]	+	-	-	-	-	-	-	-
XP_416364	PREDICTED:similar to dynamin 1-like [Gallus gallus]	+	+	-	+	-	+	-	-
XP_416365	PREDICTED:hypothetical protein [Gallus gallus]	+	-	-	-	-	+	-	-
XP_425492	PREDICTED:similar to bicaudal-D [Gallus gallus]	+	+	+	-	-	-	-	-
XP_416367	PREDICTED:similar to gonad expressed transcript [Gallus gallus]	+	+	-	-	+	-	-	-
XP_001235265	PREDICTED:hypothetical protein LOC418139 [Gallus gallus]	-	+	-	-	-	-	-	-
XP_416372	PREDICTED:similar to cytoplasmic activation/proliferation-associated protein 2 [Gallus gallus]	-	+	-	-	+	+	-	-
XP_416373	PREDICTED:similar to importin 8 [Gallus gallus]	+	+	+	-	+	-	-	-
XP_425495	PREDICTED:hypothetical protein [Gallus gallus]	+	-	-	-	-	-	-	-
XP_416329	PREDICTED:similar to N-acetylglucosamine-1-phosphate transferase [Gallus gallus]	-	-	-	-	-	+	-	-
XP_416375	PREDICTED:similar to CHL1 potential helicase [Gallus gallus]	+	-	-	-	-	-	-	-
XP_416377	PREDICTED:similar to IQ motif and Sec7 domain-containing protein 3 [Gallus gallus]	+	+	+	-	-	-	-	-
XP_416379	PREDICTED:similar to retinoblastoma binding protein 2 [Gallus gallus]	+	+	-	+	-	-	-	-
XP_001235334	PREDICTED:hypothetical protein [Gallus gallus]	+	-	-	-	-	-	-	-
XP_425498	PREDICTED:similar to F-box and leucine-rich repeat protein 14 [Gallus gallus]	+	-	-	-	-	-	-	-
XP_001235364	PREDICTED:similar to decapping enzyme hDcp1b [Gallus gallus]	-	-	+	-	-	-	-	-
XP_001235369	PREDICTED:hypothetical protein [Gallus gallus]	+	-	+	-	+	-	-	-
XP_416348	PREDICTED:hypothetical protein [Gallus gallus]	+	-	-	-	+	-	-	-
XP_416388	PREDICTED:similar to calcium channel, voltage-dependent, L type, alpha 1C subunit [Gallus gallus]	-	-	-	+	-	-	-	-
XP_001235000	PREDICTED:similar to LOC495310 protein isoform 2 [Gallus gallus]	+	-	-	-	-	-	-	-
XP_416390	PREDICTED:similar to Cat Eye Syndrome critical region protein [Gallus gallus]	+	+	+	-	-	-	-	-
XP_416392	PREDICTED:similar to Cat eye syndrome critical region protein 2 [Gallus gallus]	+	+	-	-	-	+	-	-
XP_001235412	PREDICTED:similar to KIAA0819 protein [Gallus gallus]	+	+	+	+	-	-	-	-
XP_416395	PREDICTED:similar to MICAL3 [Gallus gallus]	+	+	-	-	-	+	-	-
XP_416398	PREDICTED:similar to ubiquitin-specific protease ISG43 [Gallus gallus]	+	+	-	+	-	-	-	-
XP_429551	PREDICTED:hypothetical protein [Gallus gallus]	-	+	-	-	-	-	-	-
XP_416361	PREDICTED:hypothetical protein [Gallus gallus]	+	+	-	+	+	-	-	-
XP_416408	PREDICTED:hypothetical protein [Gallus gallus]	+	-	-	-	-	-	-	-
XP_416410	PREDICTED:hypothetical protein [Gallus gallus]	+	-	-	+	-	-	-	-
XP_416412	PREDICTED:similar to PI3-kinase [Gallus gallus]	+	-	+	-	-	-	-	-
XP_416414	PREDICTED:similar to phosphoinositol 3-phosphate-binding protein-2 [Gallus gallus]	+	-	+	-	+	-	-	-
XP_416415	PREDICTED:similar to AE binding protein 2 [Gallus gallus]	+	-	-	-	-	-	-	-
XP_416418	PREDICTED:similar to organic anion transporting polypeptide 1c1 [Gallus gallus]	+	-	-	-	-	-	-	-
XP_416420	PREDICTED:similar to organic anion transporting polypeptide 1c1 [Gallus gallus]	+	-	-	-	-	-	-	-
XP_001235131	PREDICTED:similar to putative protein kinase [Gallus gallus]	+	-	-	-	-	-	-	-
XP_001235143	PREDICTED:similar to ELKS epsilon isoform 1 [Gallus gallus]	+	+	+	-	-	-	-	-
XP_416423	PREDICTED:hypothetical protein [Gallus gallus]	+	-	-	+	-	-	-	-
XP_001235527	PREDICTED:hypothetical protein [Gallus gallus]	+	-	-	-	+	-	-	-
XP_416426	PREDICTED:hypothetical protein [Gallus gallus]	+	-	-	-	-	-	-	-
XP_416405	PREDICTED:similar to Epidermal growth factor receptor pathway substrate 8 [Gallus gallus]	+	-	-	-	-	-	-	-
XP_416433	PREDICTED:hypothetical protein [Gallus gallus]	+	+	-	-	-	-	-	-
XP_001235613	PREDICTED:similar to inositol 1,4,5-triphosphate receptor, type 2 [Gallus gallus]	+	+	+	-	+	+	-	-
XP_001235621	PREDICTED:hypothetical protein [Gallus gallus]	-	-	-	-	-	+	-	-
XP_416448	PREDICTED:similar to alpha-1,4-N-acetylglucosaminyltransferase/alpha- 1,4-galactosyltransferase [Gallus gallus]	-	+	+	-	-	-	-	-
XP_416427	PREDICTED:hypothetical protein [Gallus gallus]	+	-	-	-	-	-	-	-
XP_425506	PREDICTED:similar to OTTHUMP00000028966 [Gallus gallus]	-	-	-	-	+	-	-	-
XP_416453	PREDICTED:similar to OTTHUMP00000028801 [Gallus gallus]	+	+	-	-	-	-	-	-
XP_416432	PREDICTED:similar to MGC108445 protein [Gallus gallus]	-	+	-	-	-	-	-	-
XP_416457	PREDICTED:similar to MGC86401 protein [Gallus gallus]	-	+	-	+	-	-	-	-
XP_416434	PREDICTED:similar to lymphoid-restricted membrane protein [Gallus gallus]	-	+	-	-	-	-	-	-
XP_416458	PREDICTED:similar to Sorting and assembly machinery component 50 homolog [Gallus gallus]	+	+	+	+	+	-	-	-
XP_416462	PREDICTED:hypothetical protein [Gallus gallus]	-	-	-	-	+	-	-	-
XP_425507	PREDICTED:similar to dJ127B20.3 [Gallus gallus]	+	+	-	-	-	-	-	-
XP_416465	PREDICTED:similar to MGC53303 protein [Gallus gallus]	+	-	-	-	-	-	-	-
XP_416467	PREDICTED:similar to OTTHUMP00000028953 [Gallus gallus]	+	+	-	-	+	-	-	-
XP_416450	PREDICTED:hypothetical protein [Gallus gallus]	+	-	-	+	-	-	-	-
XP_001235368	PREDICTED:hypothetical protein isoform 2 [Gallus gallus]	-	+	-	-	-	-	-	-
XP_416456	PREDICTED:hypothetical protein [Gallus gallus]	+	+	-	-	-	-	-	-
XP_416459	PREDICTED:similar to beta-parvin [Gallus gallus]	+	-	-	-	-	-	-	-
XP_416460	PREDICTED:hypothetical protein [Gallus gallus]	-	+	-	-	-	-	-	-
XP_425510	PREDICTED:similar to polycystic kidney disease and receptor for egg jelly related protein [Gallus gallus]	+	-	-	+	-	-	-	-
XP_424236	PREDICTED:hypothetical protein [Gallus gallus]	+	-	-	-	-	-	-	-
XP_001235723	PREDICTED:similar to receptor for egg jelly-like protein [Gallus gallus]	-	+	-	+	-	-	-	-
XP_001235725	PREDICTED:similar to polycystic kidney disease and receptor for egg jelly related protein [Gallus gallus]	-	-	-	+	-	-	-	-
XP_416469	PREDICTED:similar to MGC97716 protein [Gallus gallus]	+	-	-	-	-	-	-	-
XP_430411	PREDICTED:hypothetical protein [Gallus gallus]	+	-	-	-	-	-	-	-
XP_417286	PREDICTED:similar to Low density lipoprotein receptor-related protein 6 [Gallus gallus]	+	-	-	+	-	+	-	-
XP_423856	PREDICTED:similar to FLJ20699 protein [Gallus gallus]	+	-	-	-	-	-	-	-
XP_429625	PREDICTED:hypothetical protein [Gallus gallus]	-	+	-	-	-	-	-	-
XP_428887	PREDICTED:similar to KIAA1700 protein, partial [Gallus gallus]	-	-	+	-	-	-	-	-
XP_001231306	PREDICTED:similar to Cre binding protein-like 2 isoform 1 [Gallus gallus]	+	-	-	-	-	-	-	-
XP_417239	PREDICTED:similar to mitochondrial ribosomal protein S35 isoform 2 [Gallus gallus]	-	-	-	-	+	-	-	-
XP_001231402	PREDICTED:similar to mitochondrial ribosomal protein S35 isoform 1 [Gallus gallus]	+	+	-	-	-	-	-	-
XP_001231534	PREDICTED:hypothetical protein [Gallus gallus]	+	+	-	-	-	-	-	-
XP_001231610	PREDICTED:hypothetical protein LOC419041 [Gallus gallus]	+	-	-	-	-	-	-	-
XP_417236	PREDICTED:similar to CCDC91 protein [Gallus gallus]	+	-	-	-	-	-	-	-
XP_417234	PREDICTED:similar to RAD51AP1 protein [Gallus gallus]	+	-	-	-	-	-	-	-
XP_001232104	PREDICTED:hypothetical protein [Gallus gallus]	+	-	-	-	-	-	-	-
XP_425660	PREDICTED:hypothetical protein [Gallus gallus]	-	-	-	+	+	-	-	-
XP_001231968	PREDICTED:hypothetical protein [Gallus gallus]	-	-	-	+	-	-	-	-
XP_425658	PREDICTED:neurotrophin 3 [Gallus gallus]	+	+	-	-	-	-	-	-
XP_417223	PREDICTED:similar to von Willebrand factor precursor (vWF) [Gallus gallus]	+	+	+	+	+	+	-	-
XP_001232730	PREDICTED:similar to RNase H, putative [Gallus gallus]	-	-	-	-	-	+	-	-
XP_001232087	PREDICTED:hypothetical protein [Gallus gallus]	-	-	-	+	-	-	-	-
XP_425659	PREDICTED:hypothetical protein [Gallus gallus]	+	-	+	-	+	-	-	-
XP_417224	PREDICTED:similar to Hbox10-A protein [Gallus gallus]	+	+	-	+	-	+	-	-
XP_417225	PREDICTED:similar to FLJ00261 protein [Gallus gallus]	+	-	+	-	+	-	-	-
XP_001233270	PREDICTED:similar to 1-phosphatidylinositol-4,5-bisphosphate phosphodiesterase gamma 1 (Phosphoinositide phospholipase C) (PLC-gamma-1) (Phospholipase C-gamma-1) (PLC-II) (PLC-148) [Gallus gallus]	+	-	-	-	-	-	-	-
XP_416488	PREDICTED:similar to MGC80926 protein [Gallus gallus]	+	-	-	-	-	-	-	-
XP_416486	PREDICTED:similar to Integrin alpha FG-GAP repeat containing 2 [Gallus gallus]	-	-	-	-	+	-	-	-
XP_416481	PREDICTED:similar to KIAA1238 protein [Gallus gallus]	+	+	-	-	-	-	-	-
XP_001232345	PREDICTED:hypothetical protein [Gallus gallus]	+	+	-	-	-	-	-	-
XP_416482	PREDICTED:similar to Microfibrillar associated protein 5 [Gallus gallus]	-	-	+	-	-	-	-	-
XP_416480	PREDICTED:similar to MGC82112 protein [Gallus gallus]	+	-	-	+	+	-	-	-
XP_425514	PREDICTED:similar to alpha-2-macroglobulin [Gallus gallus]	+	+	+	-	-	+	-	-
XP_416477	PREDICTED:similar to Cation-dependent mannose-6-phosphate receptor precursor (CD Man-6-P receptor) (CD-MPR) (46 kDa mannose 6-phosphate receptor) (MPR 46) [Gallus gallus]	+	-	-	-	-	-	-	-
XP_416476	PREDICTED:similar to Alpha-2-macroglobulin precursor (Alpha-2-M) [Gallus gallus]	+	+	-	-	-	+	-	-
XP_416490	PREDICTED:similar to Man1a2-prov protein [Gallus gallus]	+	-	-	-	+	+	-	-
XP_416504	PREDICTED:similar to Gpr92 protein [Gallus gallus]	-	+	-	-	-	-	-	-
XP_423478	PREDICTED:similar to ovomacroglobulin, ovostatin, partial [Gallus gallus]	+	+	-	-	-	+	-	-
XP_429565	PREDICTED:hypothetical protein [Gallus gallus]	-	-	+	+	-	-	-	-
XP_416511	PREDICTED:similar to protein A-2 [Gallus gallus]	+	-	-	-	-	+	-	-
XP_425517	PREDICTED:similar to G-protein beta-subunit [Gallus gallus]	+	+	+	+	-	-	-	-
XP_001232834	PREDICTED:similar to Cell division cycle associated 3 [Gallus gallus]	+	-	-	-	-	-	-	-
XP_416513	PREDICTED:hypothetical protein [Gallus gallus]	+	+	-	-	+	+	-	-
XP_001233957	PREDICTED:similar to cystatin B [Gallus gallus]	-	+	+	-	-	-	-	-
XP_416494	PREDICTED:similar to Coiled-coil domain containing 58 [Gallus gallus]	-	+	-	-	-	-	-	-
XP_416495	PREDICTED:similar to Chromosome 3 open reading frame 28 [Gallus gallus]	-	-	+	-	-	-	-	-
XP_424000	PREDICTED:similar to KIAA1195 protein [Gallus gallus]	+	+	-	-	-	-	-	-
XP_416501	PREDICTED:hypothetical protein [Gallus gallus]	+	+	-	-	-	-	-	-
XP_001234223	PREDICTED:hypothetical protein [Gallus gallus]	+	+	-	-	+	-	-	-
XP_416512	PREDICTED:similar to leprecan-like 2 protein [Gallus gallus]	-	+	-	-	-	+	-	-
XP_416514	PREDICTED:similar to B7 [Gallus gallus]	+	-	-	-	-	-	-	-
XP_001234421	PREDICTED:hypothetical protein LOC771124 [Gallus gallus]	+	+	+	-	+	-	-	-
XP_416518	PREDICTED:hypothetical protein [Gallus gallus]	+	-	-	+	-	+	-	-
XP_416520	PREDICTED:similar to calsyntenin-3 [Gallus gallus]	+	+	-	+	-	+	-	-
XP_425521	PREDICTED:similar to skeletal muscle chloride channel ClC-1 [Gallus gallus]	+	+	-	-	-	-	-	-
XP_416524	PREDICTED:similar to cysteine protease caspase-2 [Gallus gallus]	+	-	-	-	-	-	-	-
XP_416526	PREDICTED:similar to CD163v3 [Gallus gallus]	+	-	-	+	-	-	-	-
XP_416529	PREDICTED:similar to Kell protein [Gallus gallus]	+	-	+	-	-	-	-	-
XP_416530	PREDICTED:similar to transient receptor potential channel 6, subfamily V [Gallus gallus]	-	-	-	-	+	-	-	-
XP_001231876	PREDICTED:similar to T-cell receptor V beta chain [Gallus gallus]	-	-	+	-	-	-	-	-
XP_416534	PREDICTED:hypothetical protein [Gallus gallus]	+	-	-	+	-	-	-	-
XP_416535	PREDICTED:hypothetical protein [Gallus gallus]	-	-	-	-	-	+	-	-
XP_001232696	PREDICTED:similar to TBX15 protein [Gallus gallus]	-	-	-	+	-	-	-	-
XP_001232823	PREDICTED:similar to PF6 [Gallus gallus]	-	-	-	+	-	-	-	-
XP_416545	PREDICTED:hypothetical protein [Gallus gallus]	-	-	-	+	-	+	-	-
XP_416541	PREDICTED:similar to dual-specificity tyrosine phosphatase YVH1 [Gallus gallus]	+	-	+	-	-	-	-	-
XP_416543	PREDICTED:hypothetical protein [Gallus gallus]	+	-	-	+	-	+	-	-
XP_416544	PREDICTED:hypothetical protein [Gallus gallus]	-	+	-	-	-	-	-	-
XP_001233019	PREDICTED:hypothetical protein [Gallus gallus]	-	+	-	-	-	-	-	-
XP_416551	PREDICTED:hypothetical protein [Gallus gallus]	+	-	-	-	-	-	-	-
XP_416547	PREDICTED:hypothetical protein [Gallus gallus]	+	+	+	-	-	-	-	-
XP_416549	PREDICTED:similar to DNA polymerase theta [Gallus gallus]	+	-	+	-	-	+	-	-
XP_416550	PREDICTED:similar to KIAA1006 protein [Gallus gallus]	-	-	+	-	-	-	-	-
XP_001233271	PREDICTED:similar to NADH dehydrogenase [ubiquinone] 1 beta subcomplex subunit 4 (NADH-ubiquinone oxidoreductase B15 subunit) (Complex I-B15) (CI-B15) (Hypothetical protein Walter) (GGHPW) [Gallus gallus]	+	+	+	-	+	-	-	-
XP_416556	PREDICTED:similar to GABAB-related G-protein coupled receptor [Gallus gallus]	+	-	-	-	-	-	-	-
XP_001232441	PREDICTED:similar to VANGL1 isoform 1 [Gallus gallus]	+	-	-	-	-	-	-	-
XP_416562	PREDICTED:similar to MGC69357 protein [Gallus gallus]	-	-	-	+	-	-	-	-
XP_425525	PREDICTED:hypothetical protein [Gallus gallus]	-	-	-	+	-	-	-	-
XP_001233520	PREDICTED:hypothetical protein [Gallus gallus]	+	+	+	-	-	-	-	-
XP_001233579	PREDICTED:hypothetical protein [Gallus gallus]	-	+	+	-	-	-	-	-
XP_416560	PREDICTED:hypothetical protein [Gallus gallus]	+	+	-	-	+	-	-	-
XP_416561	PREDICTED:hypothetical protein [Gallus gallus]	-	+	-	-	-	-	-	-
XP_001233712	PREDICTED:hypothetical protein [Gallus gallus]	-	-	-	+	+	-	-	-
XP_416565	PREDICTED:similar to beta3-glucuronyltransferase [Gallus gallus]	-	+	-	+	-	-	-	-
XP_416566	PREDICTED:similar to Cdc42 GTPase-activating protein [Gallus gallus]	+	-	-	+	-	+	-	-
XP_416567	PREDICTED:similar to uroplakin 1B; UPK1B [Gallus gallus]	-	-	+	-	-	-	-	-
XP_001233816	PREDICTED:hypothetical protein [Gallus gallus]	-	-	-	+	-	-	-	-
XP_001233828	PREDICTED:hypothetical protein [Gallus gallus]	+	-	-	-	-	-	-	-
XP_416568	PREDICTED:hypothetical protein [Gallus gallus]	+	-	-	-	-	-	-	-
XP_425527	PREDICTED:similar to growth-associated polypeptide [Gallus gallus]	-	-	-	-	+	-	-	-
XP_416569	PREDICTED:hypothetical protein [Gallus gallus]	-	-	+	+	-	+	-	-
XP_001234083	PREDICTED:similar to dopamine receptor D3 [Gallus gallus]	-	-	-	+	-	-	-	-
XP_416572	PREDICTED:hypothetical protein [Gallus gallus]	+	-	-	-	+	-	-	-
XP_416574	PREDICTED:similar to GRAM domain containing 1C [Gallus gallus]	-	-	-	+	-	+	-	-
XP_416580	PREDICTED:hypothetical protein [Gallus gallus]	-	+	-	+	-	-	-	-
XP_416582	PREDICTED:similar to Spire2-prov protein [Gallus gallus]	+	-	-	+	-	-	-	-
XP_001231901	PREDICTED:similar to coagulation factor V [Gallus gallus]	+	+	+	-	+	+	-	-
XP_416589	PREDICTED:hypothetical protein [Gallus gallus]	+	-	-	+	-	-	-	-
XP_001231676	PREDICTED:hypothetical protein [Gallus gallus]	-	-	+	-	-	-	-	-
XP_416595	PREDICTED:similar to MGC81081 protein [Gallus gallus]	+	-	+	-	+	-	-	-
XP_001232256	PREDICTED:hypothetical protein [Gallus gallus]	+	+	+	-	+	-	-	-
XP_425531	PREDICTED:similar to G protein-coupled receptor 128 [Gallus gallus]	+	+	-	-	-	-	-	-
XP_416609	PREDICTED:similar to ABI gene family, member 3 (NESH) binding protein [Gallus gallus]	-	-	+	+	-	-	-	-
XP_001232523	PREDICTED:similar to SUMO-1 specific protease 2 [Gallus gallus]	+	+	+	+	-	-	-	-
XP_416615	PREDICTED:similar to zinc finger protein [Gallus gallus]	+	-	-	+	-	-	-	-
XP_416617	PREDICTED:similar to Leucine-rich repeats and IQ motif containing 2 [Gallus gallus]	+	-	-	-	-	-	-	-
XP_001232731	PREDICTED:hypothetical protein [Gallus gallus]	+	-	-	-	-	-	-	-
XP_001232397	PREDICTED:similar to RNA (guanine-9-) methyltransferase domain containing 1 isoform 2 [Gallus gallus]	+	-	-	+	-	+	-	-
XP_416616	PREDICTED:similar to Rpl24 protein [Gallus gallus]	+	+	+	+	+	-	-	-
XP_416618	PREDICTED:hypothetical protein [Gallus gallus]	+	-	-	-	-	-	-	-
XP_416621	PREDICTED:similar to Cas-Br-M (murine) ecotropic retroviral transforming sequence b [Gallus gallus]	+	-	-	-	-	-	-	-
XP_416622	PREDICTED:hypothetical protein [Gallus gallus]	-	-	+	+	-	+	-	-
XP_416624	PREDICTED:similar to estrogen-related receptor beta like 1 [Gallus gallus]	-	-	-	+	-	-	-	-
XP_425532	PREDICTED:similar to Guanylate cyclase activator 1C [Gallus gallus]	+	-	-	-	-	-	-	-
XP_001233235	PREDICTED:hypothetical protein [Gallus gallus]	+	-	-	-	-	-	-	-
XP_416632	PREDICTED:hypothetical protein [Gallus gallus]	+	-	+	-	-	+	-	-
XP_416633	PREDICTED:hypothetical protein [Gallus gallus]	+	-	-	+	+	-	-	-
XP_001233291	PREDICTED:similar to matriptase-3 [Gallus gallus]	+	-	-	-	-	+	-	-
XP_416635	PREDICTED:hypothetical protein [Gallus gallus]	+	-	-	+	-	-	-	-
XP_001233343	PREDICTED:hypothetical protein [Gallus gallus]	+	-	-	-	-	-	-	-
XP_416639	PREDICTED:similar to melanoma-associated antigen [Gallus gallus]	+	-	-	-	-	-	-	-
XP_001233437	PREDICTED:hypothetical protein [Gallus gallus]	-	+	-	-	-	-	-	-
XP_429579	PREDICTED:hypothetical protein [Gallus gallus]	-	-	-	+	-	-	-	-
XP_001233533	PREDICTED:hypothetical protein [Gallus gallus]	+	-	-	-	-	-	-	-
XP_416641	PREDICTED:hypothetical protein [Gallus gallus]	+	-	-	+	-	-	-	-
XP_416642	PREDICTED:similar to ADP-ribosylation factor-like 2-like 1 [Gallus gallus]	+	-	+	-	-	+	-	-
XP_001233731	PREDICTED:hypothetical protein [Gallus gallus]	+	-	-	-	-	-	-	-
XP_001233801	PREDICTED:ADP-ribosylation factor-like 6 [Gallus gallus]	+	-	-	-	-	-	-	-
XP_416647	PREDICTED:similar to MYC induced nuclear antigen [Gallus gallus]	-	+	-	-	-	-	-	-
XP_423066	PREDICTED:hypothetical protein [Gallus gallus]	+	-	-	-	-	-	-	-
XP_428531	PREDICTED:similar to GABA receptor rho-3 subunit [Gallus gallus]	-	-	-	+	-	-	-	-
XP_416655	PREDICTED:hypothetical protein [Gallus gallus]	+	-	+	-	-	-	-	-
XP_416658	PREDICTED:similar to C1orf32 putative protein [Gallus gallus]	+	+	-	-	-	-	-	-
XP_001232013	PREDICTED:similar to T-lymphocyte surface antigen precursor CD2 [Gallus gallus]	-	-	+	-	-	-	-	-
XP_416661	PREDICTED:similar to LOC495320 protein [Gallus gallus]	+	-	-	-	-	-	-	-
XP_001232105	PREDICTED:hypothetical protein [Gallus gallus]	+	-	-	-	-	-	-	-
XP_416662	PREDICTED:similar to KIAA0466 protein [Gallus gallus]	+	-	-	+	-	+	-	-
XP_416666	PREDICTED:similar to B-cell CLL/lymphoma 9 [Gallus gallus]	+	+	+	-	+	+	-	-
XP_416669	PREDICTED:similar to PDZK1 [Gallus gallus]	+	-	-	-	-	-	-	-
XP_425536	PREDICTED:similar to glycogen branching enzyme [Gallus gallus]	-	-	-	-	+	-	-	-
XP_416672	PREDICTED:hypothetical protein [Gallus gallus]	-	+	-	+	-	-	-	-
XP_416673	PREDICTED:similar to roundabout 1 [Gallus gallus]	+	-	-	-	-	-	-	-
XP_416674	PREDICTED:similar to KIAA1568 protein [Gallus gallus]	+	-	-	+	-	-	-	-
XP_416675	PREDICTED:similar to membrane-bound phosphatidic acid-selective phospholipase A1 [Gallus gallus]	+	-	-	-	-	+	-	-
XP_416677	PREDICTED:similar to ATP-binding cassette transporter 13 [Gallus gallus]	+	+	+	-	-	-	-	-
XP_416680	PREDICTED:similar to ubiquitin-specific protease [Gallus gallus]	-	-	+	+	+	-	-	-
XP_001231496	PREDICTED:hypothetical protein [Gallus gallus]	+	-	-	-	-	-	-	-
XP_429585	PREDICTED:hypothetical protein [Gallus gallus]	-	-	-	-	+	-	-	-
XP_425539	PREDICTED:similar to enteropeptidase [Gallus gallus]	+	+	-	-	+	-	-	-
XP_001232473	PREDICTED:hypothetical protein [Gallus gallus]	+	-	-	-	-	-	-	-
XP_425540	PREDICTED:similar to Neural cell adhesion molecule 2 [Gallus gallus]	+	-	-	+	-	-	-	-
XP_001231536	PREDICTED:similar to Ac1147 [Gallus gallus]	+	-	-	-	-	-	-	-
XP_001232790	PREDICTED:similar to neuropeptide, partial [Gallus gallus]	-	-	-	+	-	-	-	-
XP_001232842	PREDICTED:hypothetical protein [Gallus gallus]	-	+	-	-	-	-	-	-
XP_001232877	PREDICTED:hypothetical protein [Gallus gallus]	-	-	-	-	-	+	-	-
XP_001232918	PREDICTED:similar to TAF4 RNA polymerase II, TATA box binding protein (TBP)-associated factor, 135kDa [Gallus gallus]	+	-	-	+	-	+	-	-
XP_001232960	PREDICTED:hypothetical protein [Gallus gallus]	-	+	+	-	+	-	-	-
XP_001231639	PREDICTED:similar to MGC68738 protein isoform 1 [Gallus gallus]	+	+	+	+	+	-	-	-
XP_416693	PREDICTED:similar to ubiquitin specific protease 16 [Gallus gallus]	+	-	-	-	+	-	-	-
XP_416699	PREDICTED:similar to T-cell lymphoma invasion and metastasis 1 [Gallus gallus]	+	-	-	-	-	+	-	-
XP_001233063	PREDICTED:hypothetical protein [Gallus gallus]	-	-	-	+	-	-	-	-
XP_425547	PREDICTED:similar to GART-B [Gallus gallus]	+	-	-	-	-	+	-	-
XP_416715	PREDICTED:similar to intersectin long [Gallus gallus]	+	-	-	+	+	-	-	-
XP_001232545	PREDICTED:similar to LOC446923 protein isoform 1 [Gallus gallus]	+	+	+	+	+	-	-	-
XP_416717	PREDICTED:similar to LOC446923 protein isoform 2 [Gallus gallus]	+	+	+	-	+	-	-	-
XP_001233379	PREDICTED:similar to cysteine and tyrosine-rich 1 protein precursor [Gallus gallus]	+	-	-	-	-	-	-	-
XP_001232723	PREDICTED:dopey family member 2 [Gallus gallus]	+	+	+	+	-	+	-	-
XP_416687	PREDICTED:similar to ADAM metallopeptidase with thrombospondin type 1 motif, 1 [Gallus gallus]	+	+	-	+	+	-	-	-
XP_425541	PREDICTED:similar to aggrecanase-2 [Gallus gallus]	+	-	-	+	-	+	-	-
XP_416690	PREDICTED:similar to Zinc finger protein 294 [Gallus gallus]	+	+	-	+	-	-	-	-
XP_425554	PREDICTED:similar to inwardly rectifying potassium channel Kir4.2a [Gallus gallus]	+	-	-	-	-	-	-	-
XP_425543	PREDICTED:similar to claudin-8 [Gallus gallus]	-	-	+	-	-	-	-	-
XP_425545	PREDICTED:similar to C21orf108 [Gallus gallus]	+	+	-	-	-	+	-	-
XP_416706	PREDICTED:similar to synaptojanin 1 [Gallus gallus]	+	-	+	-	+	-	-	-
XP_416707	PREDICTED:similar to putative transcription factor [Gallus gallus]	+	+	-	-	-	-	-	-
XP_001233945	PREDICTED:similar to C21orf55 protein [Gallus gallus]	+	-	-	-	-	-	-	-
XP_416714	PREDICTED:similar to quinone oxidoreductase-like 1 [Gallus gallus]	+	-	-	+	-	+	-	-
XP_001233010	PREDICTED:similar to zinc finger protein short form isoform 1 [Gallus gallus]	+	-	-	-	-	-	-	-
XP_001234084	PREDICTED:similar to Sodium/myo-inositol cotransporter (Na(+)/myo-inositol cotransporter) [Gallus gallus]	+	-	+	-	-	-	-	-
XP_416748	PREDICTED:similar to cGMP phosphodiesterase A2 [Gallus gallus]	+	-	-	-	-	-	-	-
XP_001233118	PREDICTED:similar to mitochondrial complex I subunit NDUFV3 isoform 1 [Gallus gallus]	+	-	-	-	-	-	-	-
XP_416750	PREDICTED:similar to PBX/knotted 1 homeobox 1 [Gallus gallus]	+	-	-	-	-	-	-	-
XP_425551	PREDICTED:similar to chloride channel form A [Gallus gallus]	+	-	-	+	+	-	-	-
XP_001234224	PREDICTED:hypothetical protein [Gallus gallus]	+	+	-	-	+	-	-	-
XP_416727	PREDICTED:similar to mtprd [Gallus gallus]	+	+	+	+	+	+	-	-
XP_416760	PREDICTED:hypothetical protein [Gallus gallus]	+	-	-	-	-	-	-	-
XP_425553	PREDICTED:hypothetical protein [Gallus gallus]	-	-	-	-	+	-	-	-
XP_416730	PREDICTED:similar to WDR9 protein, form A [Gallus gallus]	+	+	+	+	-	+	-	-
XP_416731	PREDICTED:hypothetical protein [Gallus gallus]	-	-	-	-	-	+	-	-
XP_425555	PREDICTED:similar to UDP-Gal:GlcNAc beta1,3-galactosyltransferase 5 [Gallus gallus]	-	-	-	+	-	-	-	-
XP_001233500	PREDICTED:similar to similar to G-protein-coupled receptor GPR34 [Gallus gallus]	-	+	-	-	-	+	-	-
XP_001233542	PREDICTED:similar to ubiquitin specific protease 9, X-linked isoform 1 [Gallus gallus]	+	-	-	-	-	-	-	-
XP_416776	PREDICTED:similar to cofactor required for Sp1 transcriptional activation, subunit 2, 150kDa [Gallus gallus]	+	+	+	+	-	-	-	-
XP_416734	PREDICTED:similar to Down syndrome cell adhesion molecule [Gallus gallus]	+	+	+	-	+	-	-	-
XP_416735	PREDICTED:similar to beta-site APP cleaving enzyme 2 [Gallus gallus]	-	+	-	-	-	-	-	-
XP_429592	PREDICTED:hypothetical protein [Gallus gallus]	+	-	-	-	-	-	-	-
XP_416738	PREDICTED:similar to probable dual-specificity Ser/Thr/Tyr kinase [Gallus gallus]	+	-	+	+	-	+	-	-
XP_001233600	PREDICTED:hypothetical protein [Gallus gallus]	+	-	-	-	-	-	-	-
XP_416740	PREDICTED:similar to zinc finger protein ZNF298a [Gallus gallus]	+	+	-	+	+	-	-	-
XP_416741	PREDICTED:similar to C21orf25 [Gallus gallus]	+	+	-	-	-	-	-	-
XP_425557	PREDICTED:similar to olfactorin long isoform [Gallus gallus]	+	-	-	+	-	-	-	-
XP_416742	PREDICTED:similar to ATP-binding cassette sub-family G member 1 [Gallus gallus]	+	-	-	-	-	-	-	-
XP_416746	PREDICTED:similar to solute carrier family 37 member 1 [Gallus gallus]	+	-	-	-	-	-	-	-
XP_416749	PREDICTED:similar to WD repeat protein [Gallus gallus]	+	+	-	-	-	-	-	-
XP_416751	PREDICTED:similar to Cystathionine-beta-synthase [Gallus gallus]	+	-	-	-	-	-	-	-
XP_416752	PREDICTED:similar to cystathionine beta-synthase [Gallus gallus]	+	-	-	+	-	-	-	-
XP_416754	PREDICTED:similar to HSF2BP [Gallus gallus]	-	+	-	-	-	-	-	-
XP_416757	PREDICTED:similar to PWP2H protein [Gallus gallus]	-	-	+	-	-	-	-	-
XP_416787	PREDICTED:similar to Mitogen-activated protein kinase kinase kinase 7 interacting protein 3 [Gallus gallus]	+	+	-	-	+	-	-	-
XP_416761	PREDICTED:similar to chromosome X open reading frame 36 [Gallus gallus]	+	-	-	+	-	-	-	-
XP_416762	PREDICTED:similar to ubiquitously transcribed tetratricopeptide repeat, X chromosome [Gallus gallus]	-	+	+	-	+	-	-	-
XP_416766	PREDICTED:similar to monoamine oxidase B [Gallus gallus]	+	-	-	-	-	-	-	-
XP_430408	PREDICTED:hypothetical protein [Gallus gallus]	-	+	-	-	-	-	-	-
XP_001234915	PREDICTED:hypothetical protein [Gallus gallus]	-	+	-	-	-	-	-	-
XP_416769	PREDICTED:similar to calcium/calmodulin-dependent serine protein kinase (MAGUK family) [Gallus gallus]	+	+	-	-	+	+	-	-
XP_416795	PREDICTED:similar to Zinc finger X-chromosomal protein [Gallus gallus]	-	+	-	-	+	-	-	-
XP_416772	PREDICTED:similar to Ribosomal protein L8 [Gallus gallus]	+	+	+	+	+	-	-	-
XP_416800	PREDICTED:similar to MGC82793 protein isoform 2 [Gallus gallus]	+	+	+	-	-	-	-	-
XP_001234000	PREDICTED:similar to MGC82793 protein isoform 1 [Gallus gallus]	+	+	+	+	+	-	-	-
XP_416778	PREDICTED:similar to BCL-6 corepressor [Gallus gallus]	+	-	-	-	-	-	-	-
XP_416780	PREDICTED:similar to RPGR ORF15 [Gallus gallus]	+	+	+	+	+	-	-	-
XP_425567	PREDICTED:similar to connector enhancer of KSR2A [Gallus gallus]	+	-	+	-	+	-	-	-
XP_416782	PREDICTED:similar to TCTE1L [Gallus gallus]	+	-	-	-	-	-	-	-
XP_416783	PREDICTED:similar to Cytochrome b-245 heavy chain (p22 phagocyte B-cytochrome) (Neutrophil cytochrome b 91 kDa polypeptide) (CGD91-phox) (gp91-phox) (gp91-1) (Heme-binding membrane glycoprotein gp91phox) (Cytochrome b(558) subunit beta) (Cytochrome b558 subu... [Gallus gallus]	+	+	+	+	-	-	-	-
XP_425562	PREDICTED:hypothetical protein [Gallus gallus]	+	-	-	-	-	-	-	-
XP_001235080	PREDICTED:similar to Uncharacterized protein CXorf22 [Gallus gallus]	+	-	+	+	-	-	-	-
XP_416811	PREDICTED:similar to phosphorylase kinase [Gallus gallus]	+	-	+	-	-	-	-	-
XP_416785	PREDICTED:hypothetical protein [Gallus gallus]	+	-	+	-	-	-	-	-
XP_001235105	PREDICTED:hypothetical protein [Gallus gallus]	-	-	+	-	-	-	-	-
XP_416768	PREDICTED:hypothetical protein [Gallus gallus]	+	-	-	-	-	-	-	-
XP_423158	PREDICTED:hypothetical protein [Gallus gallus]	+	-	+	-	-	-	-	-
XP_001235209	PREDICTED:hypothetical protein [Gallus gallus]	+	-	-	+	-	-	-	-
XP_001234291	PREDICTED:similar to inhibitory glycine receptor [Gallus gallus]	-	-	-	+	-	+	-	-
XP_001235246	PREDICTED:hypothetical protein [Gallus gallus]	+	-	-	-	-	-	-	-
XP_424374	PREDICTED:hypothetical protein [Gallus gallus]	+	+	-	+	-	-	-	-
XP_425563	PREDICTED:similar to interleukin 1 receptor accessory protein-like 1 [Gallus gallus]	+	+	-	-	-	-	-	-
XP_416791	PREDICTED:hypothetical protein [Gallus gallus]	+	+	-	+	-	-	-	-
XP_001235342	PREDICTED:hypothetical protein [Gallus gallus]	+	-	-	-	-	-	-	-
XP_001235370	PREDICTED:hypothetical protein [Gallus gallus]	+	-	-	-	-	-	-	-
XP_416792	PREDICTED:similar to DNA polymerase alpha catalytic subunit [Gallus gallus]	+	+	-	+	-	-	-	-
XP_001235386	PREDICTED:hypothetical protein [Gallus gallus]	-	-	+	-	-	-	-	-
XP_425565	PREDICTED:similar to Patched domain containing 1 [Gallus gallus]	-	+	-	-	-	-	-	-
XP_416801	PREDICTED:similar to X-linked hypophosphatemia protein [Gallus gallus]	+	+	-	-	-	+	-	-
XP_416804	PREDICTED:similar to ribosomal protein S6 kinase 2 [Gallus gallus]	+	+	+	+	-	-	-	-
XP_416810	PREDICTED:similar to Re6 receptor long splice [Gallus gallus]	-	-	+	-	-	-	-	-
XP_416815	PREDICTED:similar to Nance-Horan syndrome protein [Gallus gallus]	+	+	-	-	-	+	-	-
XP_416817	PREDICTED:similar to chromosome X open reading frame 15 [Gallus gallus]	+	-	-	-	-	+	-	-
XP_416822	PREDICTED:similar to angiotensin I converting enzyme 2 [Gallus gallus]	+	-	-	-	+	-	-	-
XP_425573	PREDICTED:similar to bmx [Gallus gallus]	+	-	-	+	-	-	-	-
XP_416825	PREDICTED:similar to Motile sperm domain containing 2 [Gallus gallus]	-	-	+	-	-	-	-	-
XP_416827	PREDICTED:hypothetical protein [Gallus gallus]	+	+	-	-	-	-	-	-
XP_416829	PREDICTED:hypothetical protein [Gallus gallus]	+	-	-	-	-	-	-	-
XP_416831	PREDICTED:similar to Cxorf5 (71-7A) protein [Gallus gallus]	+	+	+	-	-	-	-	-
XP_001235563	PREDICTED:hypothetical protein, partial [Gallus gallus]	+	-	-	-	-	-	-	-
XP_001231249	PREDICTED:hypothetical protein [Gallus gallus]	+	-	-	-	-	-	-	-
XP_416835	PREDICTED:similar to epidermal growth factor-like protein 6 [Gallus gallus]	-	-	-	+	-	-	-	-
XP_423813	PREDICTED:hypothetical protein [Gallus gallus]	+	-	-	-	-	+	-	-
XP_001231664	PREDICTED:hypothetical protein [Gallus gallus]	-	-	-	-	+	-	-	-
XP_416838	PREDICTED:similar to KIAA0316 protein [Gallus gallus]	+	-	-	-	-	+	-	-
XP_416840	PREDICTED:hypothetical protein [Gallus gallus]	+	-	+	-	-	-	-	-
XP_001231357	PREDICTED:hypothetical protein [Gallus gallus]	+	-	-	-	-	-	-	-
XP_425575	PREDICTED:similar to chloride channel protein 4 [Gallus gallus]	+	-	-	+	-	-	-	-
XP_416846	PREDICTED:similar to WWC family member 3 [Gallus gallus]	+	+	-	+	-	-	-	-
XP_424555	PREDICTED:hypothetical protein [Gallus gallus]	-	+	-	-	-	-	-	-
XP_416849	PREDICTED:similar to a gene isolated from a CpG island between STS and KAL [Gallus gallus]	-	+	-	-	-	-	-	-
XP_001231497	PREDICTED:similar to neuroligin X isoform 1 [Gallus gallus]	+	+	-	-	-	-	-	-
XP_416847	PREDICTED:similar to APXL [Gallus gallus]	+	-	-	+	-	+	-	-
XP_001231712	PREDICTED:hypothetical protein isoform 1 [Gallus gallus]	+	-	-	-	-	-	-	-
XP_416858	PREDICTED:hypothetical protein [Gallus gallus]	+	-	+	+	-	-	-	-
XP_416850	PREDICTED:similar to Steryl-sulfatase precursor (Steroid sulfatase) (Steryl-sulfate sulfohydrolase) (Arylsulfatase C) (ASC) [Gallus gallus]	-	-	-	-	+	-	-	-
XP_416860	PREDICTED:similar to 550 amino acids MW=61kDa, glycosylated=75 kDa; expressed on endothelium, activated lymphocytes and syncytiotrophoblast, contains leucine zipper and basic region homologous to myc; 721P [Gallus gallus]	+	+	+	-	-	-	-	-
XP_001231914	PREDICTED:hypothetical protein [Gallus gallus]	+	+	-	-	-	-	-	-
XP_416866	PREDICTED:similar to PP2A B subunit PR48 [Gallus gallus]	-	+	-	-	-	-	-	-
XP_416852	PREDICTED:similar to protein kinase [Gallus gallus]	+	+	-	-	-	+	-	-
XP_416886	PREDICTED:similar to inositol polyphosphate 4-phosphatase [Gallus gallus]	+	+	+	-	-	-	-	-
XP_001232442	PREDICTED:hypothetical protein [Gallus gallus]	-	-	-	+	-	-	-	-
XP_416867	PREDICTED:hypothetical protein [Gallus gallus]	+	+	+	+	-	-	-	-
XP_416868	PREDICTED:similar to MGC83645 protein [Gallus gallus]	+	-	-	-	-	-	-	-
XP_416870	PREDICTED:similar to KIAA0215 [Gallus gallus]	+	+	+	-	-	+	-	-
XP_001233308	PREDICTED:similar to hect domain and RLD 2 [Gallus gallus]	+	-	-	-	-	+	-	-
XP_425579	PREDICTED:similar to P protein [Gallus gallus]	-	+	-	-	-	-	-	-
XP_001233421	PREDICTED:similar to GABAA receptor gamma 3 subunit [Gallus gallus]	-	+	-	+	-	-	-	-
XP_416909	PREDICTED:hypothetical protein [Gallus gallus]	+	+	+	+	+	-	-	-
XP_001233473	PREDICTED:hypothetical protein [Gallus gallus]	-	-	-	-	+	-	-	-
XP_416881	PREDICTED:similar to mKIAA0566 protein [Gallus gallus]	+	+	-	-	-	+	-	-
XP_001233589	PREDICTED:RW1 protein [Gallus gallus]	+	-	-	+	-	+	-	-
XP_416892	PREDICTED:similar to cp431 [Gallus gallus]	-	-	-	-	-	+	-	-
XP_416919	PREDICTED:hypothetical protein [Gallus gallus]	+	-	-	-	-	-	-	-
XP_416898	PREDICTED:similar to Lysozyme g (1,4-beta-N-acetylmuramidase) (Goose-type lysozyme) [Gallus gallus]	+	-	-	-	-	-	-	-
XP_001232933	PREDICTED:similar to mitochondrial ribosomal protein S9 isoform 1 [Gallus gallus]	+	+	-	-	-	-	-	-
XP_001233772	PREDICTED:similar to AF4/FMR2 family, member 3 [Gallus gallus]	-	+	-	-	-	-	-	-
XP_416903	PREDICTED:similar to ring finger protein 127 [Gallus gallus]	+	-	-	-	+	-	-	-
XP_416927	PREDICTED:similar to beta-galactosamide alpha-2,6-sialyltransferase II [Gallus gallus]	+	+	-	-	+	-	-	-
XP_416910	PREDICTED:similar to C2orf29 protein [Gallus gallus]	+	+	+	-	-	-	-	-
XP_416911	PREDICTED:hypothetical protein [Gallus gallus]	+	-	-	-	-	-	-	-
XP_001233982	PREDICTED:similar to Cellular repressor of E1A-stimulated genes 2 [Gallus gallus]	-	-	-	-	+	-	-	-
XP_416912	PREDICTED:hypothetical protein [Gallus gallus]	+	-	-	-	-	-	-	-
XP_001233096	PREDICTED:similar to RanBP2 (Ran-binding protein 2) [Gallus gallus]	+	-	-	-	-	-	-	-
XP_416913	PREDICTED:similar to mitogen-activated protein kinase kinase kinase kinase 4 [Gallus gallus]	+	-	-	-	-	-	-	-
XP_416915	PREDICTED:similar to IL-1 receptor I [Gallus gallus]	+	-	-	-	-	-	-	-
XP_001234110	PREDICTED:similar to interleukin-18 receptor accessory protein-like [Gallus gallus]	+	-	-	+	-	-	-	-
XP_416917	PREDICTED:similar to Sodium/hydrogen exchanger 4 (Na(+)/H(+) exchanger 4) (NHE-4) (Solute carrier family 9 member 4) [Gallus gallus]	+	-	+	+	-	-	-	-
XP_416932	PREDICTED:similar to KIAA1802 protein [Gallus gallus]	-	+	+	-	+	-	-	-
XP_416918	PREDICTED:similar to Sodium/hydrogen exchanger 2 (Na(+)/H(+) exchanger 2) (NHE-2) (Solute carrier family 9 member 2) [Gallus gallus]	+	-	-	+	-	-	-	-
XP_001233181	PREDICTED:osteoblast 6D12C protein [Gallus gallus]	+	+	-	-	-	-	-	-
XP_001234247	PREDICTED:hypothetical protein [Gallus gallus]	+	-	-	-	-	-	-	-
XP_001233228	PREDICTED:similar to Coagulation factor X precursor (Stuart factor) (Virus-activating protease) (VAP) [Gallus gallus]	+	-	-	-	-	+	-	-
XP_416922	PREDICTED:similar to Transforming growth factor, beta receptor associated protein 1 [Gallus gallus]	+	+	-	-	-	-	-	-
XP_416949	PREDICTED:similar to spindle pole body protein spc98 homolog GCP3 [Gallus gallus]	-	-	+	-	+	+	-	-
XP_001234389	PREDICTED:similar to multiple tissue opsin [Gallus gallus]	+	-	-	-	-	-	-	-
XP_001234405	PREDICTED:hypothetical protein [Gallus gallus]	+	-	-	-	-	-	-	-
XP_001234411	PREDICTED:solute carrier family 5 (choline transporter), member 7 [Gallus gallus]	-	-	+	-	-	-	-	-
XP_416951	PREDICTED:similar to collagen IV a1 chain [Gallus gallus]	+	-	+	-	-	-	-	-
XP_425585	PREDICTED:similar to GRIP and coiled-coil domain-containing 2 [Gallus gallus]	+	+	+	+	+	+	-	-
XP_416953	PREDICTED:hypothetical protein [Gallus gallus]	+	-	-	-	-	-	-	-
XP_416929	PREDICTED:hypothetical protein [Gallus gallus]	+	+	-	+	-	-	-	-
XP_416930	PREDICTED:hypothetical protein [Gallus gallus]	+	-	-	-	-	-	-	-
XP_416931	PREDICTED:similar to Septin 10 [Gallus gallus]	+	-	-	-	-	-	-	-
XP_425587	PREDICTED:similar to ankyrin repeat domain 57 [Gallus gallus]	-	-	-	-	+	-	-	-
XP_416936	PREDICTED:similar to growth arrest-specific 6 [Gallus gallus]	-	-	-	-	-	+	-	-
XP_416945	PREDICTED:hypothetical protein [Gallus gallus]	+	-	-	-	-	-	-	-
XP_416948	PREDICTED:similar to ATPase, Class VI, type 11A [Gallus gallus]	+	-	+	-	-	-	-	-
XP_001234811	PREDICTED:hypothetical protein [Gallus gallus]	+	-	-	-	-	-	-	-
XP_425588	PREDICTED:hypothetical protein [Gallus gallus]	-	-	-	+	+	-	-	-
XP_416952	PREDICTED:similar to Collagen alpha-2(IV) chain [Gallus gallus]	+	+	+	-	-	-	-	-
XP_416955	PREDICTED:similar to MGC88928 protein [Gallus gallus]	-	-	-	-	+	-	-	-
XP_416958	PREDICTED:similar to KIAA0142 [Gallus gallus]	+	+	-	-	-	-	-	-
XP_001231263	PREDICTED:hypothetical protein [Gallus gallus]	+	-	-	-	-	-	-	-
XP_001231425	PREDICTED:similar to OTTHUMP00000018689 [Gallus gallus]	+	-	-	-	+	-	-	-
XP_001231454	PREDICTED:hypothetical protein [Gallus gallus]	+	-	-	-	-	+	-	-
XP_001231571	PREDICTED:hypothetical protein [Gallus gallus]	-	-	-	-	-	+	-	-
XP_001231984	PREDICTED:hypothetical protein [Gallus gallus]	-	-	+	-	-	-	-	-
XP_416970	PREDICTED:similar to Propionyl-Coenzyme A carboxylase, alpha polypeptide [Gallus gallus]	+	+	-	-	+	-	-	-
XP_001232407	PREDICTED:hypothetical protein [Gallus gallus]	+	-	-	-	-	-	-	-
XP_416974	PREDICTED:similar to Dedicator of cytokinesis protein 9 (Cdc42 guanine nucleotide exchange factor zizimin 1) [Gallus gallus]	+	-	-	+	+	+	-	-
XP_416963	PREDICTED:similar to KDEL (Lys-Asp-Glu-Leu) containing 1 [Gallus gallus]	-	+	-	-	-	-	-	-
XP_416976	PREDICTED:similar to CDEP [Gallus gallus]	-	+	+	-	-	-	-	-
XP_425591	PREDICTED:similar to Tripeptidyl peptidase II [Gallus gallus]	+	+	-	-	+	-	-	-
XP_416979	PREDICTED:similar to muscleblind-like 2 [Gallus gallus]	+	+	+	+	+	-	-	-
XP_416967	PREDICTED:similar to putative 4 repeat voltage-gated ion channel [Gallus gallus]	+	+	+	+	+	-	-	-
XP_416968	PREDICTED:similar to OTTHUMP00000018648 [Gallus gallus]	-	+	+	-	-	-	-	-
XP_416978	PREDICTED:similar to Ran_GTP binding protein 5 [Gallus gallus]	+	+	-	+	-	-	-	-
XP_001233104	PREDICTED:similar to RAS related protein 2a [Gallus gallus]	+	+	-	-	-	-	-	-
XP_416984	PREDICTED:similar to KIAA0996 protein [Gallus gallus]	+	-	-	+	-	-	-	-
XP_416990	PREDICTED:similar to glypican-5 [Gallus gallus]	+	-	-	-	-	+	-	-
XP_001233547	PREDICTED:hypothetical protein [Gallus gallus]	-	+	-	-	-	-	-	-
XP_416993	PREDICTED:similar to RP11-395N17.1 [Gallus gallus]	+	-	-	-	-	-	-	-
XP_416998	PREDICTED:similar to chromosome 13 open reading frame 10 [Gallus gallus]	-	-	+	-	-	-	-	-
XP_417000	PREDICTED:hypothetical protein [Gallus gallus]	+	-	-	-	-	-	-	-
XP_425611	PREDICTED:similar to leucine-rich repeat-containing F-box protein FBL3A [Gallus gallus]	+	-	-	-	-	-	-	-
XP_425601	PREDICTED:hypothetical protein [Gallus gallus]	-	-	-	-	-	+	-	-
XP_001231537	PREDICTED:hypothetical protein [Gallus gallus]	+	+	-	+	-	-	-	-
XP_416999	PREDICTED:similar to chromosome 13 open reading frame 7 [Gallus gallus]	+	-	+	-	-	-	-	-
XP_425602	PREDICTED:similar to class IV POU-homeodomain protein [Gallus gallus]	-	+	-	-	-	-	-	-
XP_001232495	PREDICTED:similar to pol protein [Gallus gallus]	+	-	-	-	-	-	-	-
XP_417016	PREDICTED:similar to KIAA1008 protein [Gallus gallus]	+	+	-	-	-	-	-	-
XP_001231765	PREDICTED:hypothetical protein LOC769298 [Gallus gallus]	-	+	-	-	-	-	-	-
XP_417001	PREDICTED:endothelin receptor type B [Gallus gallus]	+	+	+	-	-	-	-	-
XP_417003	PREDICTED:similar to AC001226.5 [Gallus gallus]	+	+	+	+	+	+	-	-
XP_417005	PREDICTED:similar to putative transmembrane protein [Gallus gallus]	+	-	-	-	+	-	-	-
XP_417010	PREDICTED:similar to LIM domain only 7 [Gallus gallus]	+	+	+	-	-	-	-	-
XP_001233080	PREDICTED:similar to COMM domain containing 6 [Gallus gallus]	+	+	-	-	-	-	-	-
XP_417013	PREDICTED:similar to colon Kruppel-like factor [Gallus gallus]	+	-	-	-	-	-	-	-
XP_417014	PREDICTED:similar to Chromosome 13 open reading frame 24 [Gallus gallus]	+	+	-	+	-	-	-	-
XP_417017	PREDICTED:hypothetical protein [Gallus gallus]	+	-	+	-	+	+	-	-
XP_417018	PREDICTED:hypothetical protein [Gallus gallus]	+	-	-	+	-	-	-	-
XP_001231483	PREDICTED:hypothetical protein [Gallus gallus]	-	-	-	+	+	-	-	-
XP_416994	PREDICTED:similar to KIAA1490 protein [Gallus gallus]	-	-	+	+	+	-	-	-
XP_001231264	PREDICTED:similar to protocadherin-9 isoform 1 [Gallus gallus]	+	-	-	-	-	-	-	-
XP_001231407	PREDICTED:similar to gag/env fusion protein [Gallus gallus]	+	+	-	+	-	-	-	-
XP_001232624	PREDICTED:hypothetical protein [Gallus gallus]	+	-	+	-	-	-	-	-
XP_417020	PREDICTED:similar to mammalian diaphanous homologue 2 [Gallus gallus]	+	-	-	+	-	-	-	-
XP_417021	PREDICTED:similar to Protocadherin 17 [Gallus gallus]	+	-	-	-	-	-	-	-
XP_001231677	PREDICTED:similar to arcadlin isoform 1 [Gallus gallus]	-	+	+	-	+	-	-	-
XP_425624	PREDICTED:hypothetical protein [Gallus gallus]	+	+	+	+	-	+	-	-
XP_417028	PREDICTED:similar to NMDA receptor regulated 1-like protein [Gallus gallus]	-	-	-	-	+	+	-	-
XP_001232791	PREDICTED:similar to diacylglycerol kinase eta2 [Gallus gallus]	+	+	+	-	+	+	-	-
XP_417031	PREDICTED:similar to A-kinase anchoring protein 220 [Gallus gallus]	+	+	-	+	-	+	-	-
XP_417035	PREDICTED:similar to PIG38 protein [Gallus gallus]	+	+	-	-	+	-	-	-
XP_425628	PREDICTED:similar to 5-HT2A receptor [Gallus gallus]	+	-	-	-	+	+	-	-
XP_425626	PREDICTED:similar to OTTHUMP00000018805 [Gallus gallus]	+	-	-	+	-	-	-	-
XP_001232939	PREDICTED:similar to transforming growth factor beta 1 induced transcript 4 [Gallus gallus]	-	-	-	-	-	-	-	+
XP_417041	PREDICTED:similar to component of oligomeric golgi complex 3 [Gallus gallus]	-	+	-	-	+	-	-	-
XP_417042	PREDICTED:hypothetical protein [Gallus gallus]	+	-	-	-	-	-	-	-
XP_417043	PREDICTED:similar to spermatid associated [Gallus gallus]	-	+	-	-	-	-	-	-
XP_417061	PREDICTED:similar to SETDB2 protein [Gallus gallus]	-	-	-	+	-	-	-	-
XP_417045	PREDICTED:similar to KIAA0853 protein [Gallus gallus]	+	+	-	-	-	-	-	-
XP_417062	PREDICTED:hypothetical protein [Gallus gallus]	+	+	+	-	-	-	-	-
XP_417049	PREDICTED:similar to C13orf18 protein [Gallus gallus]	+	-	-	+	-	-	-	-
XP_417050	PREDICTED:similar to neuronal protein [Gallus gallus]	+	-	-	-	-	-	-	-
XP_001232573	PREDICTED:similar to Tripartite motif-containing 13 isoform 1 [Gallus gallus]	+	-	-	+	-	-	-	-
XP_417071	PREDICTED:similar to candidate tumor suppressor protein DICE1 [Gallus gallus]	-	-	+	-	-	-	-	-
XP_001232666	PREDICTED:hypothetical protein LOC770107 [Gallus gallus]	+	-	-	-	-	-	-	-
XP_417063	PREDICTED:hypothetical protein [Gallus gallus]	-	+	-	-	-	-	-	-
XP_417065	PREDICTED:similar to importin alpha Q2 [Gallus gallus]	+	+	-	+	-	-	-	-
XP_001232686	PREDICTED:similar to Serine/threonine-protein kinase Nek3 (NimA-related protein kinase 3) (HSPK 36) [Gallus gallus]	+	-	-	-	-	-	-	-
XP_417068	PREDICTED:similar to CLLD4-like protein [Gallus gallus]	-	-	+	-	-	-	-	-
XP_001232764	PREDICTED:similar to Thrombospondin, type I, domain containing 1 isoform 1 [Gallus gallus]	-	+	-	-	-	-	-	-
XP_001233732	PREDICTED:hypothetical protein [Gallus gallus]	+	-	-	-	-	-	-	-
XP_417070	PREDICTED:hypothetical protein [Gallus gallus]	+	-	-	-	+	-	-	-
XP_417073	PREDICTED:similar to ATP7B [Gallus gallus]	+	-	-	+	-	-	-	-
XP_417074	PREDICTED:similar to asparagine-linked glycosylation 11 homolog (S. cerevisiae, alpha-1,2-mannosyltransferase) [Gallus gallus]	-	-	+	-	-	-	-	-
XP_417075	PREDICTED:similar to NIMA (never in mitosis gene a)-related kinase 5 [Gallus gallus]	+	-	-	-	-	-	-	-
XP_417089	PREDICTED:similar to transient receptor potential 4 [Gallus gallus]	+	-	-	-	-	+	-	-
XP_417079	PREDICTED:hypothetical protein [Gallus gallus]	+	-	-	-	-	+	-	-
XP_001233916	PREDICTED:hypothetical protein [Gallus gallus]	+	-	-	-	-	-	-	-
XP_417082	PREDICTED:similar to Component of oligomeric golgi complex 6 [Gallus gallus]	+	-	-	-	-	-	-	-
XP_417084	PREDICTED:similar to OTTHUMP00000018294 [Gallus gallus]	+	-	-	-	-	-	-	-
XP_417104	PREDICTED:similar to deleted in liver cancer 2 alpha [Gallus gallus]	-	+	-	-	-	-	-	-
XP_417086	PREDICTED:similar to complement C4-1 [Gallus gallus]	+	-	+	+	-	+	-	-
XP_417087	PREDICTED:similar to Fras1-related extracellular matrix protein 2 [Gallus gallus]	+	-	+	+	+	+	-	-
XP_001233050	PREDICTED:similar to OTTHUMP00000018227 isoform 1 [Gallus gallus]	+	-	-	-	-	-	-	-
XP_001234160	PREDICTED:hypothetical protein [Gallus gallus]	-	+	-	-	-	-	-	-
XP_001234173	PREDICTED:hypothetical protein [Gallus gallus]	+	-	-	-	-	-	-	-
XP_417093	PREDICTED:similar to dolichyl-phosphate beta-glucosyltransferase [Gallus gallus]	+	-	-	-	-	-	-	-
XP_001233144	PREDICTED:ubiquitin specific peptidase like 1 [Gallus gallus]	+	-	+	-	+	-	-	-
XP_417095	PREDICTED:similar to Regulatory factor X-associated protein [Gallus gallus]	+	-	-	-	-	-	-	-
XP_001233163	PREDICTED:hypothetical protein [Gallus gallus]	-	+	-	-	-	-	-	-
XP_417096	PREDICTED:hypothetical protein [Gallus gallus]	-	-	+	-	-	-	-	-
XP_417099	PREDICTED:similar to KIAA0369 [Gallus gallus]	-	-	-	-	+	-	-	-
XP_417105	PREDICTED:similar to klotho membrane [Gallus gallus]	-	-	-	-	+	+	-	-
XP_417122	PREDICTED:similar to Ligand of numb-protein X 2 [Gallus gallus]	-	+	-	-	-	-	-	-
XP_417124	PREDICTED:hypothetical protein [Gallus gallus]	+	-	-	-	-	-	-	-
XP_001233393	PREDICTED:similar to Ribosomal protein L21 isoform 1 [Gallus gallus]	+	+	+	+	+	-	-	-
XP_001234452	PREDICTED:similar to zygote arrest 1 [Gallus gallus]	-	-	+	-	-	+	-	-
XP_425633	PREDICTED:similar to beta3-glycosyltransferase-like; B3GTL [Gallus gallus]	+	-	-	-	-	-	-	-
XP_417128	PREDICTED:similar to WAS protein family, member 3 [Gallus gallus]	+	-	-	+	-	-	-	-
XP_417113	PREDICTED:similar to Heat-shock protein 105 kDa (Heat shock 110 kDa protein) (Antigen NY-CO-25) [Gallus gallus]	+	+	+	+	-	+	-	-
XP_417129	PREDICTED:hypothetical protein [Gallus gallus]	+	-	-	-	-	-	-	-
XP_417117	PREDICTED:similar to KIAA0774 protein [Gallus gallus]	+	-	-	-	+	-	-	-
XP_417120	PREDICTED:similar to PABP1-dependent poly A-specific ribonuclease subunit PAN3 [Gallus gallus]	+	-	-	-	-	-	-	-
XP_417139	PREDICTED:similar to gamma-sarcoglycan [Gallus gallus]	+	-	-	+	-	-	-	-
XP_001233586	PREDICTED:similar to C13orf3 protein isoform 1 [Gallus gallus]	-	-	+	-	-	-	-	-
XP_417125	PREDICTED:similar to DNA/RNA-binding protein [Gallus gallus]	+	-	-	-	-	+	-	-
XP_417126	PREDICTED:similar to Ras-like family 11 member A [Gallus gallus]	-	-	-	-	+	-	-	-
XP_425636	PREDICTED:hypothetical protein [Gallus gallus]	-	-	-	+	-	-	-	-
XP_001233738	PREDICTED:zinc finger protein 198 [Gallus gallus]	-	-	-	+	+	+	-	-
XP_425638	PREDICTED:similar to CDK8 protein kinase [Gallus gallus]	+	-	-	-	-	-	-	-
XP_417130	PREDICTED:hypothetical protein [Gallus gallus]	-	-	+	-	-	-	-	-
XP_417133	PREDICTED:hypothetical protein [Gallus gallus]	+	+	-	+	-	-	-	-
XP_417134	PREDICTED:hypothetical protein [Gallus gallus]	-	-	-	+	-	-	-	-
XP_001234806	PREDICTED:similar to OTTHUMP00000018124 [Gallus gallus]	+	-	-	-	-	-	+	-
XP_417136	PREDICTED:similar to Mitochondrial intermediate peptidase [Gallus gallus]	+	+	+	-	+	-	-	-
XP_417138	PREDICTED:similar to spastic ataxia of Charlevoix-Saguenay (sacsin) [Gallus gallus]	+	+	+	+	+	+	-	-
XP_417158	PREDICTED:similar to DEAD (Asp-Glu-Ala-Asp) box polypeptide 10 [Gallus gallus]	+	+	-	-	+	+	-	-
XP_417140	PREDICTED:hypothetical protein [Gallus gallus]	+	-	-	-	-	-	-	-
XP_417160	PREDICTED:similar to ATM [Gallus gallus]	+	+	+	+	-	-	-	-
XP_417141	PREDICTED:similar to Zdhhc2-prov protein [Gallus gallus]	-	-	-	-	+	-	-	-
XP_417162	PREDICTED:similar to MGC81256 protein [Gallus gallus]	+	+	+	+	+	-	-	-
XP_417143	PREDICTED:similar to LATS, large tumor suppressor, homolog 2 (Drosophila) [Gallus gallus]	+	+	+	+	+	-	-	-
XP_417168	PREDICTED:secretory protein LOC284013 [Gallus gallus]	+	-	+	-	-	-	-	-
XP_001233954	PREDICTED:similar to alpha2-subunit of soluble guanylyl cyclase [Gallus gallus]	+	-	+	+	-	-	-	-
XP_001234964	PREDICTED:hypothetical protein [Gallus gallus]	+	-	-	-	-	-	-	-
XP_417150	PREDICTED:hypothetical protein [Gallus gallus]	+	-	-	-	-	-	-	-
XP_417152	PREDICTED:similar to centromere protein J [Gallus gallus]	+	-	+	-	-	+	-	-
XP_417153	PREDICTED:similar to ring finger protein 17 [Gallus gallus]	+	+	-	-	+	-	-	-
XP_417154	PREDICTED:similar to RhoGTPase regulating protein variant ARHGAP20-1ad [Gallus gallus]	-	-	-	-	+	-	-	-
XP_417155	PREDICTED:similar to Adrenodoxin, mitochondrial precursor (Adrenal ferredoxin) [Gallus gallus]	-	+	-	-	-	-	-	-
XP_417156	PREDICTED:similar to KIAA1726 protein [Gallus gallus]	+	+	-	-	-	-	-	-
XP_001235048	PREDICTED:hypothetical protein [Gallus gallus]	-	-	+	-	-	-	-	-
XP_417159	PREDICTED:similar to Exophilin 5 [Gallus gallus]	+	+	+	+	-	+	-	-
XP_417161	PREDICTED:similar to NPAT [Gallus gallus]	+	-	+	-	-	-	-	-
XP_417163	PREDICTED:similar to cullin 5 [Gallus gallus]	+	-	-	+	-	-	-	-
XP_417184	PREDICTED:similar to transient receptor potential protein [Gallus gallus]	+	-	+	-	-	-	-	-
XP_417185	PREDICTED:hypothetical protein [Gallus gallus]	-	-	+	-	-	-	-	-
XP_417166	PREDICTED:hypothetical protein [Gallus gallus]	+	-	+	-	-	-	-	-
XP_417167	PREDICTED:similar to CWF19L2 protein [Gallus gallus]	+	+	+	+	-	-	-	-
XP_423807	PREDICTED:hypothetical protein [Gallus gallus]	+	-	-	+	-	-	-	-
XP_417173	PREDICTED:similar to dynein cytoplasmic heavy chain 2 [Gallus gallus]	+	+	+	-	-	+	-	-
XP_001235205	PREDICTED:similar to SID1 transmembrane family, member 2 [Gallus gallus]	-	-	-	-	+	-	-	-
XP_001235210	PREDICTED:similar to matrix metalloproteinase-13 [Gallus gallus]	+	-	-	-	-	-	-	-
XP_417197	PREDICTED:hypothetical protein [Gallus gallus]	+	-	+	-	-	-	-	-
XP_001235237	PREDICTED:similar to Angiopoietin-like 5 [Gallus gallus]	+	-	-	-	-	-	-	-
XP_001235247	PREDICTED:hypothetical protein [Gallus gallus]	+	-	+	-	-	-	-	-
XP_417201	PREDICTED:similar to Mel-1b melatonin receptor [Gallus gallus]	-	-	-	+	-	-	-	-
XP_417202	PREDICTED:similar to fat3 [Gallus gallus]	+	+	-	+	+	-	-	-
XP_417208	PREDICTED:hypothetical protein [Gallus gallus]	+	-	-	-	-	+	-	-
XP_417189	PREDICTED:similar to RIKEN cDNA 2810485I05 gene [Gallus gallus]	+	-	-	-	-	-	-	-
XP_001234471	PREDICTED:hypothetical protein isoform 1 [Gallus gallus]	-	-	+	+	-	+	-	-
XP_425647	PREDICTED:similar to Sestrin-3 [Gallus gallus]	-	+	-	-	-	-	-	-
XP_425648	PREDICTED:similar to Endonuclease domain containing 1 [Gallus gallus]	+	-	+	+	-	-	-	-
XP_425649	PREDICTED:similar to angiomotin like 1 [Gallus gallus]	+	+	-	+	-	+	-	-
XP_417213	PREDICTED:similar to RAB30 [Gallus gallus]	-	-	-	+	-	-	-	-
XP_001235339	PREDICTED:similar to pannexin 1 [Gallus gallus]	-	-	-	+	-	-	-	-
XP_417192	PREDICTED:similar to hephaestin [Gallus gallus]	-	-	-	-	+	-	-	-
XP_424044	PREDICTED:hypothetical protein [Gallus gallus]	+	+	+	-	+	-	-	-
XP_001235372	PREDICTED:hypothetical protein [Gallus gallus]	-	-	-	+	-	-	-	-
XP_417199	PREDICTED:hypothetical protein [Gallus gallus]	+	-	-	-	-	-	-	-
XP_417200	PREDICTED:similar to proton/amino acid transporter 4 [Gallus gallus]	-	-	+	-	-	-	-	-
XP_417219	PREDICTED:similar to Asparaginyl-tRNA synthetase 2 (mitochondrial)(putative) [Gallus gallus]	+	-	-	-	-	-	-	-
XP_417204	PREDICTED:similar to MGC69500 protein [Gallus gallus]	+	-	-	-	-	-	-	-
XP_417205	PREDICTED:similar to folylpoly-gamma-glutamate carboxypeptidase [Gallus gallus]	+	-	-	-	-	+	-	-
XP_417206	PREDICTED:hypothetical protein [Gallus gallus]	+	+	+	-	-	-	-	-
XP_425653	PREDICTED:similar to RAB38 [Gallus gallus]	-	+	-	-	-	-	-	-
XP_001235466	PREDICTED:similar to MGC33846 protein [Gallus gallus]	-	-	-	+	-	-	-	-
XP_425654	PREDICTED:hypothetical protein [Gallus gallus]	+	-	+	+	-	-	-	-
XP_417214	PREDICTED:similar to Pre-mRNA cleavage complex 2 protein Pcf11 (Pre-mRNA cleavage complex II protein Pcf11) [Gallus gallus]	+	+	-	-	+	+	-	-
XP_001235479	PREDICTED:hypothetical protein [Gallus gallus]	+	-	-	+	-	-	-	-
XP_417217	PREDICTED:hypothetical protein [Gallus gallus]	+	-	-	+	-	-	-	-
XP_001235502	PREDICTED:similar to HCF-binding transcription factor Zhangfei [Gallus gallus]	+	-	-	+	-	-	-	-
XP_424045	PREDICTED:hypothetical protein [Gallus gallus]	+	-	-	-	-	-	-	-
XP_423016	PREDICTED:similar to CCDC83 protein [Gallus gallus]	+	-	-	-	-	-	-	-
XP_425655	PREDICTED:hypothetical protein [Gallus gallus]	+	-	+	-	+	+	-	-
XP_417222	PREDICTED:similar to ubiquitin-specific proteinase 35 [Gallus gallus]	-	-	+	-	-	-	-	-
XP_417220	PREDICTED:similar to Integrator complex subunit 4 [Gallus gallus]	-	+	-	+	-	-	-	-
XP_423253	PREDICTED:similar to Methylosome subunit pICln (Chloride conductance regulatory protein ICln) (I(Cln)) (Chloride channel, nucleotide sensitive 1A) [Gallus gallus]	+	-	+	-	-	-	-	-
XP_001231309	PREDICTED:similar to p21 (CDKN1A)-activated kinase 1 isoform 1 [Gallus gallus]	+	+	-	-	-	-	-	-
XP_417277	PREDICTED:similar to myosin VIIA [Gallus gallus]	+	+	+	-	-	+	-	-
XP_417278	PREDICTED:similar to calpain-like protease [Gallus gallus]	+	+	-	-	-	-	-	-
XP_417281	PREDICTED:similar to rod outer segment membrane guanylate cyclase type 2 [Gallus gallus]	+	+	-	+	-	-	-	-
XP_417282	PREDICTED:similar to Chromosome 11 open reading frame 30 [Gallus gallus]	+	+	-	+	-	-	-	-
XP_425679	PREDICTED:similar to death associated protein 4 [Gallus gallus]	+	-	-	+	+	+	-	-
XP_417263	PREDICTED:similar to Leucine carboxyl methyltransferase 2 [Gallus gallus]	-	-	+	-	-	-	-	-
XP_417264	PREDICTED:similar to dachsous 1 [Gallus gallus]	+	+	+	+	-	+	-	-
XP_423326	PREDICTED:similar to MGC83094 protein [Gallus gallus]	+	-	+	-	-	-	-	-
XP_417265	PREDICTED:similar to F-box-WD40 repeat protein 6 [Gallus gallus]	-	-	+	-	-	-	-	-
XP_428185	PREDICTED:similar to cyclic nucleotide gated cation channel [Gallus gallus]	-	-	-	+	-	-	-	-
XP_425669	PREDICTED:similar to olfactory receptor Olr202 [Gallus gallus]	+	+	-	-	-	-	-	-
XP_425676	PREDICTED:similar to olfactory receptor MOR41-1 [Gallus gallus]	+	-	-	-	-	-	-	-
XP_425673	PREDICTED:similar to hemoglobin gamma A [Gallus gallus]	+	+	+	+	+	+	-	-
XP_001232474	PREDICTED:hypothetical protein LOC419082 [Gallus gallus]	+	-	-	-	-	-	-	-
XP_428171	PREDICTED:similar to nucleoporin 98kD [Gallus gallus]	-	-	+	-	+	-	-	-
XP_428183	PREDICTED:alpha 10 subunit of nicotinic acetylcholine receptor [Gallus gallus]	+	-	-	-	+	+	-	-
XP_424082	PREDICTED:similar to acyl CoA:monoacylglycerol acyltransferase 2 [Gallus gallus]	+	+	+	-	-	+	-	+
XP_417258	PREDICTED:similar to mKIAA0769 protein [Gallus gallus]	+	+	-	+	-	-	-	-
XP_417262	PREDICTED:hypothetical protein [Gallus gallus]	+	-	-	-	-	+	-	-
XP_417257	PREDICTED:similar to mKIAA0337 protein [Gallus gallus]	+	-	-	-	+	-	-	-
XP_417251	PREDICTED:similar to testis spermatogenesis apoptosis related protein 1 [Gallus gallus]	-	-	-	-	+	-	-	-
XP_417250	PREDICTED:hypothetical protein [Gallus gallus]	+	+	-	-	-	-	-	-
XP_428099	PREDICTED:similar to ganglioside sialidase [Gallus gallus]	+	-	-	-	-	-	-	-
XP_417247	PREDICTED:similar to Signal peptidase complex subunit 2 homolog (S. cerevisiae) [Gallus gallus]	+	+	-	+	+	-	-	-
XP_417246	PREDICTED:similar to RING finger protein 169 [Gallus gallus]	-	+	-	-	-	-	-	-
XP_417245	PREDICTED:similar to chordin-related protein 2 [Gallus gallus]	-	-	-	-	-	+	-	-
XP_001233152	PREDICTED:hypothetical protein [Gallus gallus]	-	-	-	+	-	-	-	-
XP_417242	PREDICTED:similar to Slco2b1 protein [Gallus gallus]	+	+	+	-	-	-	-	-
XP_417241	PREDICTED:similar to metalloprotease/disintegrin/cysteine-rich protein, partial [Gallus gallus]	+	-	-	+	-	+	-	-
XP_001233205	PREDICTED:hypothetical protein, partial [Gallus gallus]	-	-	+	-	-	-	-	-
XP_001233345	PREDICTED:hypothetical protein, partial [Gallus gallus]	+	+	+	-	+	-	-	-
XP_001231362	PREDICTED:hypothetical protein [Gallus gallus]	+	-	+	-	-	-	-	-
XP_424265	PREDICTED:hypothetical protein [Gallus gallus]	-	+	-	-	-	-	-	-
XP_001231200	PREDICTED:hypothetical protein [Gallus gallus]	-	-	+	-	-	-	-	-
XP_001231629	PREDICTED:hypothetical protein [Gallus gallus]	+	-	-	-	-	-	-	-
XP_418469	PREDICTED:similar to GTPase, IMAP family member 8 [Gallus gallus]	+	-	-	+	-	-	-	-
XP_418470	PREDICTED:similar to DNA binding protein [Gallus gallus]	+	-	-	+	-	-	-	-
XP_418473	PREDICTED:similar to human immunity associated protein 1 [Gallus gallus]	+	+	-	-	-	+	-	-
XP_427236	PREDICTED:similar to human immunity associated protein 1 [Gallus gallus]	+	+	+	+	-	-	-	-
XP_427237	PREDICTED:similar to GTPase, IMAP family member 7 [Gallus gallus]	+	-	-	+	-	-	-	-
XP_001232018	PREDICTED:hypothetical protein [Gallus gallus]	-	-	-	-	+	-	-	-
XP_001232047	PREDICTED:similar to KIAA1862 protein [Gallus gallus]	+	-	-	-	-	-	-	-
XP_418475	PREDICTED:similar to KIAA1285 protein [Gallus gallus]	+	+	-	-	-	-	-	-
XP_001231410	PREDICTED:zinc finger protein 777 [Gallus gallus]	+	-	-	-	-	-	-	-
XP_424011	PREDICTED:hypothetical protein [Gallus gallus]	+	+	-	+	-	-	-	-
XP_418480	PREDICTED:similar to Microtubule-associated protein 4 [Gallus gallus]	+	+	-	-	-	-	-	-
XP_001232239	PREDICTED:hypothetical protein [Gallus gallus]	+	-	-	-	-	-	-	-
XP_001231540	PREDICTED:SREBP CLEAVAGE-ACTIVATING PROTEIN [Gallus gallus]	+	-	-	-	+	+	-	-
XP_418487	PREDICTED:hypothetical protein [Gallus gallus]	+	-	-	+	-	-	-	-
XP_418491	PREDICTED:similar to Pituitary adenylate cyclase-activating polypeptide type I receptor precursor (PACAP type I receptor) (PACAP-R-1) [Gallus gallus]	+	-	+	-	+	+	-	-
XP_425958	PREDICTED:similar to growth-hormone releasing hormone-like peptide receptor [Gallus gallus]	-	+	-	-	-	-	-	-
XP_418495	PREDICTED:hypothetical protein [Gallus gallus]	+	-	+	-	-	-	-	-
XP_418494	PREDICTED:similar to natural killer tumor recognition protein [Gallus gallus]	+	-	+	+	-	-	-	-
XP_418497	PREDICTED:similar to MGC53261 protein [Gallus gallus]	+	-	-	-	-	-	-	-
XP_425959	PREDICTED:similar to Zinc finger and BTB domain containing 47 [Gallus gallus]	-	-	+	-	-	-	-	-
XP_001232698	PREDICTED:hypothetical protein LOC420392 [Gallus gallus]	+	+	-	-	+	-	-	-
XP_418501	PREDICTED:similar to obscurin, cytoskeletal calmodulin and titin-interacting RhoGEF [Gallus gallus]	+	+	+	+	+	-	-	-
XP_001232001	PREDICTED:similar to Guk1 protein isoform 1 [Gallus gallus]	+	-	-	-	-	-	-	-
XP_418505	PREDICTED:similar to C1orf142 protein [Gallus gallus]	+	+	-	-	-	-	-	-
XP_001232880	PREDICTED:hypothetical protein [Gallus gallus]	+	-	-	+	-	-	-	-
XP_418507	PREDICTED:similar to parathyroid hormone receptor [Gallus gallus]	+	-	-	-	-	-	-	-
XP_418510	PREDICTED:similar to SET domain containing 2 [Gallus gallus]	+	+	-	+	-	-	+	-
XP_418511	PREDICTED:similar to kinesin protein 9 [Gallus gallus]	+	+	-	+	+	-	-	-
XP_418516	PREDICTED:similar to mKIAA0363 protein [Gallus gallus]	+	-	-	-	-	-	-	-
XP_425963	PREDICTED:hypothetical protein [Gallus gallus]	+	-	+	-	-	+	-	-
XP_418521	PREDICTED:similar to Villin 1 [Gallus gallus]	+	-	-	-	-	-	-	-
XP_418522	PREDICTED:hypothetical protein [Gallus gallus]	+	+	+	-	+	-	-	-
XP_418530	PREDICTED:hypothetical protein [Gallus gallus]	-	-	-	+	-	-	-	-
XP_001232577	PREDICTED:similar to peroxisomal 3-ketoacyl-CoA thiolase A [Gallus gallus]	+	-	+	-	-	-	-	-
XP_425965	PREDICTED:similar to voltage-gated sodium channel type IV alpha subunit [Gallus gallus]	+	+	+	-	+	-	-	-
XP_418534	PREDICTED:similar to voltage-gated sodium channel alpha subunit [Gallus gallus]	+	-	-	-	-	-	-	-
XP_001232726	PREDICTED:cardiomyopathy associated 3 [Gallus gallus]	+	-	+	+	-	+	-	-
XP_418542	PREDICTED:similar to myeloid/lymphoid or mixed-lineage leukemia 3 [Gallus gallus]	+	+	+	+	+	+	-	-
XP_418543	PREDICTED:similar to X-ray repair cross-complementing protein 2 [Gallus gallus]	+	-	-	+	+	-	-	-
XP_418535	PREDICTED:similar to voltage-gated sodium channel alpha subunit isoform 5 [Gallus gallus]	+	+	-	-	-	+	-	-
XP_418546	PREDICTED:similar to PAXIP1 protein [Gallus gallus]	+	-	-	-	-	-	-	-
XP_418538	PREDICTED:hypothetical protein [Gallus gallus]	-	-	+	-	-	-	-	-
XP_001233776	PREDICTED:similar to LMBR2 [Gallus gallus]	+	-	-	-	-	-	-	-
XP_001232988	PREDICTED:similar to RAS-homolog enriched in brain isoform 1 [Gallus gallus]	-	-	-	-	-	+	-	-
XP_418549	PREDICTED:similar to nucleolar protein with MIF4G domain 1 [Gallus gallus]	+	-	+	-	-	-	-	-
XP_418552	PREDICTED:similar to IAR/receptor-like protein-tyrosine phosphatase [Gallus gallus]	+	+	-	-	+	-	-	-
XP_418545	PREDICTED:similar to dipeptidyl aminopeptidase like protein [Gallus gallus]	-	+	-	-	-	-	-	-
XP_001233937	PREDICTED:family with sequence similarity 62 (C2 domain containing) member B [Gallus gallus]	-	-	-	+	-	-	-	-
XP_001233946	PREDICTED:similar to KIAA1228 protein [Gallus gallus]	+	+	+	-	-	-	-	-
XP_418555	PREDICTED:similar to WD repeat domain 60 [Gallus gallus]	+	-	-	-	+	-	-	-
XP_418548	PREDICTED:hypothetical protein [Gallus gallus]	+	-	-	-	-	+	-	-
XP_418558	PREDICTED:similar to KIAA0934 protein [Gallus gallus]	+	+	+	+	-	-	-	-
XP_418561	PREDICTED:hypothetical protein [Gallus gallus]	+	-	-	-	-	-	-	-
XP_418563	PREDICTED:hypothetical protein [Gallus gallus]	+	-	-	-	-	-	-	-
XP_418564	PREDICTED:similar to nuclear transplantation upregulated protein 1 [Gallus gallus]	+	+	+	-	-	-	-	-
XP_418562	PREDICTED:hypothetical protein [Gallus gallus]	+	+	-	-	-	-	-	-
XP_429766	PREDICTED:hypothetical protein [Gallus gallus]	-	-	+	-	-	-	-	-
XP_425973	PREDICTED:similar to cyclin fold protein 1 [Gallus gallus]	+	-	-	-	-	-	-	-
XP_418573	PREDICTED:similar to enhancer of polycomb [Gallus gallus]	+	+	-	-	-	-	-	-
XP_418575	PREDICTED:similar to rho-GAP domain containing protein ARHGAP12b [Gallus gallus]	+	+	+	-	-	-	-	-
XP_418577	PREDICTED:similar to supervillin (archvillin) (SVIL) [Gallus gallus]	+	-	-	-	-	+	-	-
XP_418581	PREDICTED:hypothetical protein [Gallus gallus]	-	-	+	-	-	-	-	-
XP_418578	PREDICTED:hypothetical protein [Gallus gallus]	+	+	-	-	+	+	-	-
XP_418580	PREDICTED:hypothetical protein [Gallus gallus]	+	-	-	+	-	-	-	-
XP_001233726	PREDICTED:similar to Mohawk homeobox [Gallus gallus]	+	-	-	-	-	-	-	-
XP_425975	PREDICTED:similar to WW domain-containing adapter with a coiled-coil region [Gallus gallus]	+	-	-	-	+	+	-	-
XP_418588	PREDICTED:hypothetical protein [Gallus gallus]	+	-	-	-	-	-	-	-
XP_001233825	PREDICTED:abl-interactor 1 isoform 5 [Gallus gallus]	+	-	-	-	-	-	-	-
XP_418587	PREDICTED:hypothetical protein [Gallus gallus]	+	-	-	-	-	-	-	-
XP_418589	PREDICTED:hypothetical protein [Gallus gallus]	+	+	-	-	+	-	-	-
XP_418592	PREDICTED:similar to PDSS1 protein [Gallus gallus]	+	+	-	+	-	-	-	-
XP_418593	PREDICTED:similar to putative selenoprotein O [Gallus gallus]	+	+	-	-	-	-	-	-
XP_418595	PREDICTED:hypothetical protein [Gallus gallus]	+	-	-	+	-	-	-	-
XP_418596	PREDICTED:similar to glutamate decarboxylase [Gallus gallus]	-	-	-	+	-	-	-	-
XP_418597	PREDICTED:similar to myosin IIIA [Gallus gallus]	+	+	+	-	+	-	-	-
XP_001234736	PREDICTED:G protein-coupled receptor 158 [Gallus gallus]	-	+	-	+	+	-	-	-
XP_418603	PREDICTED:hypothetical protein [Gallus gallus]	+	+	+	+	-	-	-	-
XP_001234746	PREDICTED:hypothetical protein [Gallus gallus]	-	-	-	-	+	-	-	-
XP_418601	PREDICTED:similar to HHGP [Gallus gallus]	+	-	-	-	-	-	-	-
XP_418602	PREDICTED:similar to KIAA1424 protein [Gallus gallus]	-	+	+	-	+	+	-	-
XP_418610	PREDICTED:similar to AF10 [Gallus gallus]	+	-	-	-	-	-	-	-
XP_418607	PREDICTED:similar to axoneme central apparatus protein [Gallus gallus]	+	-	-	-	-	-	-	-
XP_418608	PREDICTED:similar to BUP [Gallus gallus]	-	+	-	-	+	+	-	-
XP_418609	PREDICTED:similar to dnaJ-like protein [Gallus gallus]	+	-	-	-	-	+	-	-
XP_418631	PREDICTED:hypothetical protein [Gallus gallus]	-	-	-	-	+	+	-	-
XP_418632	PREDICTED:similar to N-myristoyltransferase 2 [Gallus gallus]	+	-	+	+	+	-	-	-
XP_418635	PREDICTED:similar to carnitine octanoyltransferase [Gallus gallus]	-	-	-	-	+	+	-	-
XP_418611	PREDICTED:hypothetical protein [Gallus gallus]	+	+	-	-	-	-	-	-
XP_418614	PREDICTED:hypothetical protein [Gallus gallus]	+	-	-	+	-	+	-	+
XP_418615	PREDICTED:hypothetical protein [Gallus gallus]	-	-	+	-	-	-	-	-
XP_425980	PREDICTED:hypothetical protein [Gallus gallus]	-	-	+	-	+	-	-	-
XP_425981	PREDICTED:similar to calcium channel, voltage-dependent, beta 2 subunit [Gallus gallus]	+	+	-	-	-	+	-	-
XP_425982	PREDICTED:similar to mannose receptor C1 [Gallus gallus]	+	+	-	-	-	-	-	-
XP_001235095	PREDICTED:similar to mannose receptor C1 [Gallus gallus]	+	-	+	-	-	+	-	-
XP_001235106	PREDICTED:similar to Macrophage mannose receptor 1 precursor (MMR) (CD206 antigen) [Gallus gallus]	+	+	-	-	-	-	-	-
XP_418618	PREDICTED:similar to mannose receptor [Gallus gallus]	+	-	-	-	+	-	-	-
XP_418652	PREDICTED:similar to ANKIB1 protein [Gallus gallus]	+	+	-	-	-	+	-	+
XP_418653	PREDICTED:similar to GATAD1 protein [Gallus gallus]	+	-	-	-	-	-	-	-
XP_001235156	PREDICTED:similar to cubilin [Gallus gallus]	+	+	+	-	+	+	-	-
XP_418627	PREDICTED:similar to MGC108094 protein [Gallus gallus]	+	-	-	+	-	-	-	-
XP_418636	PREDICTED:similar to ABC transporter protein; P-glycoprotein [Gallus gallus]	+	-	-	+	-	-	-	-
XP_001234351	PREDICTED:similar to collagen alpha 2(I) chain precursor [Gallus gallus]	+	-	+	-	+	-	-	-
XP_001235238	PREDICTED:hypothetical protein [Gallus gallus]	+	+	-	-	-	-	-	-
XP_418671	PREDICTED:similar to pyruvate dehydrogenase kinase-like protein [Gallus gallus]	-	-	-	+	-	-	-	-
XP_418672	PREDICTED:similar to cytoplasmic dynein intermediate chain 1 [Gallus gallus]	-	-	-	-	+	-	-	-
XP_418639	PREDICTED:similar to metalloproteinase-disintegrin ADAM22-3 [Gallus gallus]	+	-	-	-	+	+	-	-
XP_001235257	PREDICTED:similar to six transmembrane prostate protein 2 [Gallus gallus]	-	-	+	-	-	-	-	-
XP_418641	PREDICTED:hypothetical protein [Gallus gallus]	+	-	-	+	-	+	-	-
XP_418642	PREDICTED:similar to six transmembrane endothelial antigen of PAEC [Gallus gallus]	-	-	-	-	-	+	-	-
XP_418644	PREDICTED:hypothetical protein [Gallus gallus]	-	+	-	+	-	+	-	-
XP_418678	PREDICTED:hypothetical protein [Gallus gallus]	-	+	-	-	-	-	-	-
XP_418647	PREDICTED:similar to Serine/threonine-protein kinase PFTAIRE-1 [Gallus gallus]	+	-	-	-	-	+	-	-
XP_001234601	PREDICTED:hypothetical protein [Gallus gallus]	+	-	+	-	+	-	-	-
XP_429771	PREDICTED:hypothetical protein [Gallus gallus]	+	-	+	-	-	-	-	-
XP_418655	PREDICTED:similar to peroxisome biogenesis disorder protein 1 [Gallus gallus]	+	-	-	-	-	-	-	-
XP_001234627	PREDICTED:hypothetical protein LOC420588 isoform 1 [Gallus gallus]	-	-	-	+	-	-	-	-
XP_001234632	PREDICTED:hypothetical protein LOC420588 isoform 2 [Gallus gallus]	+	-	-	+	-	+	-	-
XP_418660	PREDICTED:similar to KIAA2005 protein [Gallus gallus]	-	+	+	-	-	+	-	-
XP_001235350	PREDICTED:hypothetical protein [Gallus gallus]	+	-	-	-	-	-	-	-
XP_418663	PREDICTED:hypothetical protein [Gallus gallus]	+	-	-	-	-	-	-	-
XP_001235382	PREDICTED:CAS1 domain containing 1 [Gallus gallus]	+	-	+	+	-	-	-	-
XP_001234672	PREDICTED:similar to GOB-4 isoform 1 [Gallus gallus]	-	+	+	-	+	-	-	-
XP_418667	PREDICTED:similar to Sarcoglycan, epsilon [Gallus gallus]	+	-	-	-	-	-	-	-
XP_418668	PREDICTED:similar to protein phosphatase 1, regulatory (inhibitor) subunit 9A [Gallus gallus]	+	-	-	-	-	-	-	-
XP_001234688	PREDICTED:sorting nexin 13 [Gallus gallus]	+	-	-	-	-	-	-	-
XP_001234722	PREDICTED:hypothetical protein [Gallus gallus]	+	-	-	-	-	-	-	-
XP_001235427	PREDICTED:hypothetical protein [Gallus gallus]	+	+	-	-	+	-	-	-
XP_418674	PREDICTED:similar to substance P, neuropeptide gamma, neurokinin A [Gallus gallus]	+	-	+	-	+	-	-	-
XP_418677	PREDICTED:similar to collagen, type XXVIII [Gallus gallus]	+	-	+	+	-	-	-	-
XP_001235467	PREDICTED:glucocorticoid induced transcript 1 [Gallus gallus]	-	-	-	-	+	-	-	-
XP_418686	PREDICTED:similar to mKIAA0960 protein [Gallus gallus]	+	-	-	-	-	-	-	-
XP_418688	PREDICTED:hypothetical protein [Gallus gallus]	+	-	-	-	-	+	-	-
XP_001235521	PREDICTED:hypothetical protein [Gallus gallus]	+	-	+	-	-	-	-	-
XP_425994	PREDICTED:similar to EVX1 [Gallus gallus]	+	-	-	-	-	-	-	-
XP_418694	PREDICTED:similar to Leucine Rich Repeat family protein [Gallus gallus]	-	+	-	-	-	-	-	-
XP_418697	PREDICTED:similar to tetraspan NET-6 [Gallus gallus]	-	-	-	-	-	+	-	-
XP_418743	PREDICTED:hypothetical protein [Gallus gallus]	-	+	+	-	-	-	-	-
XP_418705	PREDICTED:similar to putative binding protein 7a5 [Gallus gallus]	+	-	-	-	-	-	-	-
XP_418706	PREDICTED:similar to Integrin beta-8 [Gallus gallus]	+	-	-	+	+	+	-	-
XP_418707	PREDICTED:similar to multidrug resistance protein 1a [Gallus gallus]	+	+	+	-	-	-	-	-
XP_426002	PREDICTED:similar to ribosomal protein L15 [Gallus gallus]	+	+	+	+	+	-	-	-
XP_001235614	PREDICTED:hypothetical protein [Gallus gallus]	-	-	+	-	-	-	-	-
XP_418708	PREDICTED:similar to SPR-1 [Gallus gallus]	+	+	+	-	-	-	-	-
XP_418720	PREDICTED:similar to STK31 protein [Gallus gallus]	-	+	-	-	-	-	-	-
XP_418767	PREDICTED:similar to dyenin light chain A [Gallus gallus]	+	-	-	-	-	-	-	-
XP_418721	PREDICTED:hypothetical protein [Gallus gallus]	+	+	-	-	-	-	-	-
XP_425992	PREDICTED:similar to oxysterol binding protein-related protein 3 [Gallus gallus]	+	+	+	-	+	-	-	-
XP_418774	PREDICTED:similar to KIAA0096 [Gallus gallus]	+	+	-	-	-	-	-	-
XP_001235241	PREDICTED:phosphoinositide-3-kinase, regulatory subunit 4, p150 [Gallus gallus]	+	-	-	-	-	-	-	-
XP_418786	PREDICTED:hypothetical protein [Gallus gallus]	+	+	-	-	-	-	-	-
XP_418787	PREDICTED:similar to DnaJ domain-containing protein RME-8 [Gallus gallus]	+	+	+	+	+	-	-	-
XP_418790	PREDICTED:similar to nephrocystin 3 [Gallus gallus]	+	-	-	-	-	-	-	-
XP_425995	PREDICTED:similar to cAMP responsive element binding protein 5 isoform alpha [Gallus gallus]	+	+	+	-	-	-	-	-
XP_425996	PREDICTED:similar to KIAA0644 protein [Gallus gallus]	+	-	-	-	-	-	-	-
XP_001235713	PREDICTED:similar to Proline rich 15 [Gallus gallus]	+	-	-	-	-	-	-	-
XP_418736	PREDICTED:similar to phosphoinositol 4-phosphate adaptor protein-2 [Gallus gallus]	-	-	+	-	-	-	-	-
XP_001235720	PREDICTED:similar to acetylcholinesterase collagen-like tail subunit [Gallus gallus]	+	-	-	+	+	-	-	-
XP_418737	PREDICTED:hypothetical protein [Gallus gallus]	+	-	-	+	-	+	-	-
XP_418739	PREDICTED:similar to KIAA0379 protein [Gallus gallus]	+	-	-	-	-	-	-	-
XP_001235733	PREDICTED:hypothetical protein [Gallus gallus]	-	-	+	+	-	-	-	-
XP_418744	PREDICTED:similar to KIAA1092 protein [Gallus gallus]	+	-	+	-	-	-	-	-
XP_418747	PREDICTED:similar to ether-a-go-go-like potassium channel 1 [Gallus gallus]	+	-	-	-	-	-	-	-
XP_425998	PREDICTED:hypothetical protein [Gallus gallus]	-	-	-	+	-	-	-	-
XP_001235320	PREDICTED:ribosomal protein SA isoform 1 [Gallus gallus]	+	+	+	+	+	-	-	-
XP_425999	PREDICTED:similar to EF-hand domain family, member B [Gallus gallus]	+	-	+	-	-	-	-	-
XP_426000	PREDICTED:hypothetical protein [Gallus gallus]	+	-	+	-	-	-	-	-
XP_001235752	PREDICTED:hypothetical protein [Gallus gallus]	+	-	-	-	-	-	-	-
XP_418824	PREDICTED:similar to CLIP-associating protein 2 [Gallus gallus]	+	+	+	-	+	-	-	-
XP_418749	PREDICTED:hypothetical protein [Gallus gallus]	+	-	-	-	+	-	-	-
XP_426019	PREDICTED:similar to ARPP-21 protein [Gallus gallus]	-	+	-	-	-	-	-	-
XP_418750	PREDICTED:hypothetical protein [Gallus gallus]	+	+	-	-	-	-	-	-
XP_001235792	PREDICTED:hypothetical protein [Gallus gallus]	-	+	-	-	+	-	-	-
XP_001235381	PREDICTED:similar to mariner transposase [Gallus gallus]	+	+	+	-	-	+	-	-
XP_418843	PREDICTED:similar to parathyroid hormone-responsive B1 [Gallus gallus]	+	-	-	-	-	-	-	-
XP_418757	PREDICTED:similar to MGC83246 protein [Gallus gallus]	-	-	-	-	+	-	-	-
XP_426003	PREDICTED:similar to eomesodermin [Gallus gallus]	+	-	-	-	-	-	-	-
XP_001235426	PREDICTED:similar to LRR FLI-I interacting protein 2 isoform 1 [Gallus gallus]	+	-	-	-	-	-	-	-
XP_001235433	PREDICTED:similar to T cell receptor gamma [Gallus gallus]	-	-	+	-	-	+	-	-
XP_001235840	PREDICTED:hypothetical protein [Gallus gallus]	-	-	-	-	-	+	-	-
XP_418762	PREDICTED:similar to oxysterol-binding protein-like protein OSBPL10 [Gallus gallus]	+	+	+	-	-	-	-	-
XP_418766	PREDICTED:hypothetical protein [Gallus gallus]	-	-	+	-	-	+	-	-
XP_418771	PREDICTED:hypothetical protein [Gallus gallus]	+	+	-	-	-	-	-	-
XP_001235875	PREDICTED:hypothetical protein [Gallus gallus]	+	-	-	-	-	-	-	-
XP_418775	PREDICTED:similar to ribosomal protein L14 [Gallus gallus]	+	+	+	-	+	-	-	-
XP_418874	PREDICTED:similar to LanC lantibiotic synthetase component C-like 2 (bacterial) [Gallus gallus]	-	-	-	-	-	+	-	-
XP_418776	PREDICTED:hypothetical protein [Gallus gallus]	+	-	-	-	+	-	-	-
XP_001235892	PREDICTED:hypothetical protein [Gallus gallus]	-	-	-	-	-	+	-	-
XP_418777	PREDICTED:similar to Nod1 [Gallus gallus]	+	-	-	+	-	+	-	-
XP_418778	PREDICTED:hypothetical protein [Gallus gallus]	+	-	-	-	-	-	-	-
XP_001235897	PREDICTED:similar to EAF1 [Gallus gallus]	+	-	-	-	+	-	-	-
XP_426008	PREDICTED:similar to alpha 3 type VI collagen [Gallus gallus]	+	+	+	+	+	-	-	-
XP_426011	PREDICTED:similar to prostatic acid phosphatase [Gallus gallus]	+	-	-	-	-	-	-	-
XP_001235914	PREDICTED:similar to Chain , Prostatic Acid Phosphatase (E.C.3.1.3.2) Complexed With Tartaric Acid [Gallus gallus]	+	-	-	-	-	-	-	-
XP_001235936	PREDICTED:similar to small nuclear riboprotein Sm-D [Gallus gallus]	+	+	+	+	+	-	-	-
XP_418799	PREDICTED:similar to KIAA0851 protein [Gallus gallus]	+	-	-	+	+	-	-	-
XP_418800	PREDICTED:hypothetical protein [Gallus gallus]	-	+	-	-	-	-	-	-
XP_418802	PREDICTED:hypothetical protein [Gallus gallus]	-	+	-	-	-	-	-	+
XP_418804	PREDICTED:hypothetical protein [Gallus gallus]	+	-	-	-	-	-	-	-
XP_418807	PREDICTED:similar to kinesin-like protein 2 [Gallus gallus]	+	+	+	+	-	-	-	-
XP_418812	PREDICTED:hypothetical protein [Gallus gallus]	+	-	-	+	-	-	-	-
XP_418813	PREDICTED:similar to mKIAA1042 protein [Gallus gallus]	+	-	-	+	-	-	-	-
XP_426015	PREDICTED:similar to rab effector MYRIP [Gallus gallus]	+	-	-	-	-	+	-	-
XP_418822	PREDICTED:similar to KIAA0527 protein [Gallus gallus]	-	+	-	+	-	-	-	-
XP_418823	PREDICTED:similar to leucine-rich repeats containing F-box protein FBL3 [Gallus gallus]	+	-	-	-	-	-	-	-
XP_426018	PREDICTED:similar to transcription factor LBP-1b [Gallus gallus]	+	-	-	+	-	-	-	-
XP_001235995	PREDICTED:hypothetical protein [Gallus gallus]	-	-	-	-	-	+	-	-
XP_001235998	PREDICTED:hypothetical protein [Gallus gallus]	-	-	+	-	-	-	-	-
XP_426020	PREDICTED:similar to stac [Gallus gallus]	+	-	+	-	-	-	-	-
XP_418827	PREDICTED:similar to KIAA0342 protein [Gallus gallus]	+	+	+	+	+	+	-	-
XP_418831	PREDICTED:similar to Secreted frizzled-related protein 4 [Gallus gallus]	-	+	+	-	+	-	-	-
XP_426021	PREDICTED:similar to MGC78790 protein [Gallus gallus]	+	-	-	+	-	-	-	-
XP_418836	PREDICTED:similar to actin binding protein anillin [Gallus gallus]	+	-	-	-	-	+	-	-
XP_418837	PREDICTED:similar to KIAA0895 protein [Gallus gallus]	-	-	-	-	-	-	+	-
[truncated: 5,811 more rows]
