# Supplementary material for: Experimental-confirmation and functional-annotation of predicted proteins in the chicken genome
Source: BMC Genomics. 2007 Nov 19;8:425. doi: 10.1186/1471-2164-8-425 (PMC2204016; doi:10.1186/1471-2164-8-425)
Supplement: Additional file 2 — Database identifiers for the predicted proteins. RefSeq and gi identifiers (columns 1 & 2) are cross-referenced with other database identifiers for each of the identified chicken proteins. [file 1471-2164-8-425-S2.xls]

## Sheet: ID mapping
Additional File 2. Cross reference identifiers of the identified chicken predicted proteins
Refseq Number	gi number	UniParc ID	IPI ID	Entrex Gene ID	ENSembl Peptide ID
XP_001231192	118096773	UPI0000E80E19	-	768346	-
XP_001231196	118098951	UPI0000E81182	IPI00813352	768349	ENSGALP00000040367
XP_001231197	118099046	UPI0000E811AB	-	768351	-
XP_001231198	118098964	UPI0000E81188	IPI00581614	768350	ENSGALP00000004106
XP_001231199	118101486	UPI0000E8155B	IPI00813714	768353	ENSGALP00000001299
XP_001231200	118085399	UPI0000443780	-	768335	-
XP_001231202	118095429	UPI0000E80C06	-	768344	-
XP_001231205	118120560	UPI0000E821A7	-	768358	-
XP_001231208	118087804	UPI0000E8003F	-	768340	-
XP_001231210	118086415	UPI0000E7FE1E	-	768337	-
XP_001231211	118102970	UPI0000E817A6	IPI00807217	420027	ENSGALP00000000969
XP_001231217	118107508	UPI0000E3312C	-	768357	-
XP_001231218	118086851	UPI0000E7FECB	-	768338	-
XP_001231221	118101804	UPI0000171317	-	768354	-
XP_001231228	118098612	UPI00003AB095	IPI00595427	768548	ENSGALP00000008253
XP_001231230	118087232	UPI000060FD37	IPI00684089	768387	ENSGALP00000030188
XP_001231231	118102066	UPI0000E81642	IPI00810793	768588	ENSGALP00000040067
XP_001231232	118103051	UPI0000E817C6	-	768364	-
XP_001231234	118092565	UPI0000611495	IPI00586918	423683	ENSGALP00000006125
XP_001231236	118094241	UPI0000E80A34	-	768392	-
XP_001231237	118095086	UPI0000448B10	IPI00570636	424883	ENSGALP00000010994
XP_001231247	118104414	UPI0000E819B6	IPI00683806	768418	ENSGALP00000025072
XP_001231249	118084134	UPI0000E7FAF0	-	768368	-
XP_001231251	118097656	UPI0000E80F7D	IPI00814097	768371	-
XP_001231253	118086266	UPI0000E7FDE6	-	768373	-
XP_001231257	118091363	UPI0000E805AC	-	768377	-
XP_001231260	118092824	UPI0000E807F1	IPI00578288	768380	ENSGALP00000008372
XP_001231261	118093137	UPI0000E8086E	IPI00814051	768381	ENSGALP00000037883
XP_001231262	118104410	UPI0000E819B4	IPI00819233	768383	ENSGALP00000036850
XP_001231263	118084627	UPI0000E7FB57	-	768384	-
XP_001231264	118084781	UPI0000E7FB98	IPI00814432	418800	-
XP_001231266	118082029	UPI0000E7F7C2	IPI00586249	768444	ENSGALP00000030083
XP_001231271	118087028	UPI0000E7FF11	IPI00812439	420166	ENSGALP00000024977
XP_001231272	118087393	UPI00003AC08A	IPI00813297	420317	ENSGALP00000026072
XP_001231280	118126517	UPI0000E8246D	-	769144	-
XP_001231284	118115967	UPI0000E81EAB	IPI00589352	768569	ENSGALP00000005077
XP_001231286	118103585	UPI0000E81880	IPI00812660	426889	-
XP_001231287	118104260	UPI0000E81978	IPI00577948	768471	ENSGALP00000024599
XP_001231290	118096071	UPI0000E80D07	IPI00811557	768397	-
XP_001231292	118098901	UPI0000E81171	IPI00599335	396106	ENSGALP00000000237
XP_001231296	118090411	UPI0000E80423	-	768403	-
XP_001231299	118093373	UPI0000E808D0	IPI00807219	768406	-
XP_001231301	118129619	UPI0000E82524	IPI00597772	768878	ENSGALP00000020465
XP_001231306	118083195	UPI0000E7F977	IPI00589167	426496	ENSGALP00000023095
XP_001231309	118085268	UPI0000E7FC57	IPI00812903	419083	-
XP_001231310	118082031	UPI0000E7F7C3	IPI00583201	395941	ENSGALP00000013774
XP_001231312	118097299	UPI0000E80EEA	-	768587	-
XP_001231318	118089743	UPI0000E8032A	-	768691	-
XP_001231321	118129595	UPI0000E8251D	-	768499	-
XP_001231326	118104262	UPI00003AFEA8	IPI00597855	768501	ENSGALP00000024594
XP_001231328	118096533	UPI0000E80DB8	IPI00579590	768420	ENSGALP00000028283
XP_001231329	118097660	UPI0000E80F7E	IPI00587896	768421	ENSGALP00000001780
XP_001231331	118092559	UPI0000E80787	-	768425	-
XP_001231333	118104631	UPI0000E81A0A	IPI00813188	768427	ENSGALP00000008558
XP_001231337	118096077	UPI0000448D18	IPI00584357	415622	ENSGALP00000001257
XP_001231343	118087693	UPI0000E80014	IPI00811111	416746	-
XP_001231346	118120546	UPI0000E821A4	-	769417	-
XP_001231357	118084161	UPI0000E7FAFA	IPI00813410	768434	ENSGALP00000035827
XP_001231362	118085389	UPI0000E7FC89	IPI00577153	768438	ENSGALP00000021740
XP_001231366	118126082	UPI0000E82435	IPI00814427	768442	-
XP_001231370	118095931	UPI0000443980	IPI00577922	415512	ENSGALP00000011417
XP_001231373	118087397	UPI0000E7FFA3	IPI00811087	768415	-
XP_001231374	118100444	UPI0000E813CB	-	768550	-
XP_001231375	118100846	UPI00003AC300	IPI00593511	768660	ENSGALP00000012028
XP_001231379	118094249	UPI0000E80A37	IPI00814228	396451	-
XP_001231381	118117843	UPI0000E82001	IPI00591729	769123	ENSGALP00000022408
XP_001231389	118082131	UPI0000E7F7EB	IPI00811388	417690	ENSGALP00000011351
XP_001231390	118096537	UPI0000E80DBA	-	768453	-
XP_001231392	118099522	UPI0000E81266	IPI00680212	768455	ENSGALP00000034599
XP_001231393	118086272	UPI0000E7FDE8	IPI00813652	768456	ENSGALP00000020201
XP_001231394	118101187	UPI0000E814F2	IPI00601881	768457	ENSGALP00000006547
XP_001231396	118088531	UPI0000E80155	IPI00600929	768459	ENSGALP00000022624
XP_001231397	118090051	UPI0000E80397	-	768461	-
XP_001231399	118120105	UPI0000E8215D	IPI00811305	768463	-
XP_001231400	118124142	UPI0000E82335	IPI00812862	768464	-
XP_001231402	118083203	UPI0000E7F97A	IPI00813870	419048	-
XP_001231407	118084788	UPI0000E7FB9B	IPI00821599	769058	-
XP_001231409	118099536	UPI0000449441	IPI00577192	768566	ENSGALP00000001418
XP_001231410	118085430	UPI0000E7FC9A	IPI00601292	420374	ENSGALP00000007875
XP_001231411	118086424	UPI0000E7FE22	IPI00814241	420869	-
XP_001231413	118090608	UPI0000E8046F	-	768568	-
XP_001231415	118092572	UPI0000E8078C	-	768676	-
XP_001231416	118094251	UPI0000E80A38	-	768498	-
XP_001231425	118084629	UPI0000E7FB58	IPI00683956	768473	ENSGALP00000035757
XP_001231427	118086855	UPI0000E7FECD	-	768476	-
XP_001231428	118102548	UPI0000E81709	IPI00822792	768477	ENSGALP00000039060
XP_001231429	118090870	UPI0000E804E0	-	768479	-
XP_001231430	118092563	UPI0000E80789	-	768481	-
XP_001231431	118103757	UPI00003AFDB0	IPI00579159	768482	ENSGALP00000023935
XP_001231439	118099849	UPI00003AD323	IPI00595041	768712	ENSGALP00000011413
XP_001231447	118093983	UPI0000E809C9	IPI00811242	424336	-
XP_001231450	118123062	UPI0000E822D0	IPI00811540	419108	ENSGALP00000010899
XP_001231453	118103778	UPI0000449B2A	-	427199	-
XP_001231454	118084631	UPI0000E7FB59	-	768486	-
XP_001231455	118082033	UPI0000E7F7C4	IPI00814384	395319	ENSGALP00000039055
XP_001231456	118099526	UPI0000E81268	IPI00600802	768487	ENSGALP00000001182
XP_001231461	118104088	UPI0000E8193A	IPI00813638	768494	-
XP_001231462	118104520	UPI0000E819E0	IPI00681956	768495	ENSGALP00000033985
XP_001231466	118095727	UPI0000E80C83	IPI00598884	768853	ENSGALP00000038292
XP_001231467	118097669	UPI0000E80F80	IPI00593929	768522	ENSGALP00000004582
XP_001231470	118087595	UPI0000E7FFEA	-	768468	-
XP_001231473	118093980	UPI0000E809C8	IPI00812003	424336	-
XP_001231476	118120906	UPI00003AFB4D	IPI00598384	770211	ENSGALP00000022795
XP_001231477	118125431	UPI0000E823DD	IPI00814063	770636	-
XP_001231482	118104039	UPI0000E81927	-	768755	-
XP_001231483	118084775	UPI0000E7FB95	-	768502	-
XP_001231490	118090058	UPI0000E8039A	-	768514	-
XP_001231491	118090420	UPI0000E80427	-	768515	-
XP_001231492	118090872	UPI0000E804E1	IPI00813423	768516	ENSGALP00000029375
XP_001231493	118091374	UPI0000E805B0	IPI00811185	768517	-
XP_001231495	118104021	UPI0000E81921	IPI00813015	768519	-
XP_001231496	118083759	UPI0000E7FA51	-	768818	-
XP_001231497	118084181	UPI0000E7FB01	IPI00598938	428006	ENSGALP00000026790
XP_001231503	118101837	UPI0000E815E7	IPI00810692	768736	ENSGALP00000001381
XP_001231510	118112853	UPI0000E81D5A	IPI00812535	770129	-
XP_001231514	118104129	UPI0000E81946	IPI00822225	427457	-
XP_001231516	118104663	UPI0000E81A15	-	768775	-
XP_001231520	118098607	UPI0000E810F4	-	768531	-
XP_001231521	118099532	UPI0000E8126B	IPI00812295	768532	-
XP_001231522	118087241	UPI0000E7FF66	IPI00813876	768534	-
XP_001231523	118102552	UPI00005EDFE0	IPI00576042	768535	ENSGALP00000005304
XP_001231525	118087599	UPI0000E7FFEC	-	768537	-
XP_001231526	118087705	UPI0000E8001A	IPI00590349	768538	ENSGALP00000014693
XP_001231527	118090060	UPI0000E8039B	-	768540	-
XP_001231528	118092832	UPI0000E807F4	IPI00603495	768541	ENSGALP00000010548
XP_001231529	118093382	UPI0000E808D4	IPI00812022	768542	ENSGALP00000012565
XP_001231532	118104189	UPI0000E8195E	IPI00811124	768545	-
XP_001231534	118083207	UPI0000E7F97B	-	768631	-
XP_001231536	118083774	UPI0000E7FA58	IPI00811830	768852	-
XP_001231537	118084734	UPI0000E7FB84	-	418811	-
XP_001231540	118085443	UPI0000E7FCA0	IPI00593979	420380	ENSGALP00000038499
XP_001231544	118088550	UPI0000E8015C	IPI00814454	421705	-
XP_001231545	118089009	UPI0000E8020B	IPI00683731	421936	-
XP_001231553	118107429	UPI0000E81B31	IPI00813790	769906	ENSGALP00000035373
XP_001231556	118116617	UPI0000E81F10	-	770305	-
XP_001231559	118082037	UPI0000E7F7C6	IPI00813769	768552	-
XP_001231560	118095433	UPI0000E80C08	IPI00813144	768553	ENSGALP00000004070
XP_001231562	118098609	UPI0000E810F5	IPI00596042	768555	ENSGALP00000022428
XP_001231563	118099840	UPI0000E812DF	IPI00600466	768556	ENSGALP00000011339
XP_001231566	118087707	UPI000060F18F	-	768559	-
XP_001231567	118090878	UPI0000E804E4	IPI00813086	768560	-
XP_001231568	118091157	UPI0000E80559	-	768561	-
XP_001231570	118094787	UPI0000E80B0D	-	768564	-
XP_001231571	118084638	UPI000060E675	-	768791	-
XP_001231573	118096390	UPI0000E80D82	IPI00820108	415772	ENSGALP00000007714
XP_001231574	118097337	UPI0000448FAA	IPI00820063	416206	ENSGALP00000004529
XP_001231576	118099873	UPI0000E812EE	IPI00813727	769005	-
XP_001231577	118086528	UPI0000E7FE49	IPI00811187	428487	-
XP_001231580	118100853	UPI0000E8146F	IPI00811406	419313	-
XP_001231581	118101506	UPI00003AC522	IPI00684277	768795	ENSGALP00000000726
XP_001231583	118088567	UPI0000E80164	IPI00577462	769021	ENSGALP00000023891
XP_001231584	118090900	UPI0000E804EF	IPI00813455	768797	-
XP_001231586	118129660	UPI0000E82533	IPI00822585	768882	ENSGALP00000028845
XP_001231588	118121357	UPI0000E82218	-	770895	-
XP_001231589	118123725	UPI0000E82306	IPI00813009	770705	-
XP_001231590	118125625	UPI0000E823FD	IPI00812546	770875	-
XP_001231594	118103782	UPI0000E818CA	IPI00595173	768969	ENSGALP00000024006
XP_001231598	118096086	UPI0000E80D0B	-	768575	-
XP_001231599	118096547	UPI0000E80DBD	IPI00814490	768576	ENSGALP00000038236
XP_001231604	118101193	UPI0000E814F5	IPI00814107	768580	ENSGALP00000006545
XP_001231605	118101482	UPI0000E8155A	IPI00813106	768581	ENSGALP00000039960
XP_001231607	118091159	UPI0000E8055A	-	768583	-
XP_001231608	118091717	UPI0000E8063D	-	768584	-
XP_001231609	118093148	UPI0000E80872	-	768585	-
XP_001231610	118083211	UPI00004476F9	IPI00581102	419041	ENSGALP00000027891
XP_001231617	118087056	UPI0000E7FF1E	IPI00580931	420176	ENSGALP00000025117
XP_001231619	118087414	UPI00003AC071	IPI00812588	768713	-
XP_001231628	118097152	UPI0000E80EAE	IPI00813224	768594	-
XP_001231629	118085403	UPI0000E7FC8E	IPI00810601	768595	ENSGALP00000007808
XP_001231630	118087406	UPI0000E7FFA6	IPI00820061	768596	ENSGALP00000035767
XP_001231632	118088999	UPI0000E80207	IPI00594326	768599	ENSGALP00000026436
XP_001231633	118091161	UPI0000E8055B	-	768602	-
XP_001231635	118095100	UPI0000E80B88	-	768604	-
XP_001231636	118117653	UPI0000E81FDA	-	768605	-
XP_001231639	118083789	UPI0000447487	IPI00588938	418477	ENSGALP00000025356
XP_001231644	118099553	UPI0000E81273	IPI00814336	417310	-
XP_001231646	118100452	UPI00003AC13F	IPI00571903	768833	ENSGALP00000002363
XP_001231647	118100857	UPI0000E81470	-	768771	-
XP_001231648	118087512	UPI00003ACAC1	IPI00602670	421192	ENSGALP00000006970
XP_001231649	118092405	UPI0000E8074D	-	768752	-
XP_001231650	118093986	UPI0000E809CA	IPI00821843	768611	ENSGALP00000003060
XP_001231651	118094262	UPI0000E80A3C	IPI00812264	374046	ENSGALP00000008306
XP_001231652	118094808	UPI0000E80B16	IPI00813578	424745	-
XP_001231654	118119614	UPI0000003E5A	IPI00818628	426845	ENSGALP00000034956
XP_001231658	118110665	UPI0000E81C97	-	770520	-
XP_001231662	118104374	UPI0000E819A5	IPI00604034	769007	ENSGALP00000023559
XP_001231663	118082137	UPI0000E7F7ED	-	768615	-
XP_001231664	118084146	UPI0000E7FAF6	-	768617	-
XP_001231665	118096088	UPI0000E80D0C	IPI00597951	768618	ENSGALP00000001286
XP_001231666	118098925	UPI0000E81179	IPI00580003	768619	ENSGALP00000000217
XP_001231671	118120113	UPI0000E8215E	-	768626	-
XP_001231676	118083554	UPI0000E7FA02	IPI00683592	768904	ENSGALP00000029810
XP_001231677	118084819	UPI0000E7FBA8	IPI00814345	428065	-
XP_001231682	118102568	UPI0000E81711	IPI00593248	419925	ENSGALP00000005473
XP_001231686	118094810	UPI0000E80B17	IPI00596741	768877	ENSGALP00000002602
XP_001231687	118121634	UPI0000E8223C	-	771187	-
XP_001231689	118125819	UPI0000E82414	-	771043	-
XP_001231691	118110988	UPI000044A510	IPI00593782	770991	ENSGALP00000021737
XP_001231696	118096090	UPI0000E80D0D	IPI00572901	768642	ENSGALP00000001298
XP_001231701	118101200	UPI0000E814F8	IPI00683329	768647	-
XP_001231702	118090068	UPI0000E8039E	-	768648	-
XP_001231703	118091163	UPI0000E8055C	-	768649	-
XP_001231706	118093154	UPI0000E80875	-	768652	-
XP_001231708	118104530	UPI0000E819E5	IPI00584850	427375	ENSGALP00000003009
XP_001231711	118081902	UPI0000E7F78C	IPI00812889	769274	ENSGALP00000039430
XP_001231712	118084197	UPI0000E7FB08	IPI00811405	418660	ENSGALP00000026833
XP_001231718	118086884	UPI0000E7FED7	IPI00812700	421079	-
XP_001231722	118092600	UPI0000E80798	IPI00681965	769141	ENSGALP00000006962
XP_001231727	118103498	UPI00003AF049	IPI00579058	769026	ENSGALP00000004443
XP_001231729	118103949	UPI0000E81909	IPI00823023	396174	ENSGALP00000024142
XP_001231734	118087481	UPI0000E7FFBD	IPI00813141	768667	ENSGALP00000039713
XP_001231735	118101202	UPI0000E814F9	IPI00812687	768668	ENSGALP00000038686
XP_001231738	118104641	UPI0000E81A0E	-	768672	-
XP_001231740	118082505	UPI0000E7F882	IPI00813787	417907	ENSGALP00000018456
XP_001231744	118099895	UPI0000E812F8	-	769231	-
XP_001231746	118089017	UPI0000E8020E	IPI00684903	421940	ENSGALP00000030963
XP_001231753	118082498	UPI0000E7F880	-	768678	-
XP_001231756	118097676	UPI0000E80F83	IPI00581244	416416	ENSGALP00000004521
XP_001231757	118099845	UPI0000E812E1	IPI00573252	422084	-
XP_001231758	118087601	UPI0000E7FFED	IPI00592846	768684	ENSGALP00000014745
XP_001231759	118091167	UPI0000E8055E	IPI00811045	768686	-
XP_001231762	118093990	UPI0000E809CC	-	768689	-
XP_001231765	118084747	UPI0000E7FB8A	-	769298	-
XP_001231768	118096793	UPI0000E80E21	IPI00813765	415958	-
XP_001231773	118087427	UPI0000E7FFAC	IPI00819672	768929	ENSGALP00000034641
XP_001231774	118088271	UPI0000E800F5	IPI00680731	421555	-
XP_001231778	118090978	UPI0000E8050F	IPI00811919	769829	-
XP_001231780	118094266	UPI00003AE9D1	IPI00571283	424462	-
XP_001231784	118104288	UPI00000FCEA2	IPI00576667	769146	ENSGALP00000024757
XP_001231791	118099557	UPI0000E81274	IPI00573172	768703	ENSGALP00000001726
XP_001231794	118094796	UPI0000E80B11	IPI00814496	768706	ENSGALP00000001845
XP_001231797	118104643	UPI0000E81A0F	IPI00572289	768709	ENSGALP00000028203
XP_001231809	118086769	UPI0000E7FEA9	IPI00812769	768721	-
XP_001231810	118087253	UPI0000E7FF6A	-	768722	-
XP_001231812	118101835	UPI0000E815E6	IPI00603960	768724	ENSGALP00000001246
XP_001231827	118098198	UPI0000E8104B	IPI00577852	769431	ENSGALP00000000913
XP_001231829	118086443	UPI0000E7FE29	IPI00811465	420878	-
XP_001231834	118090452	UPI0000E80433	IPI00587641	422729	ENSGALP00000022108
XP_001231841	118108471	UPI0000E81B9F	-	771111	-
XP_001231844	118104561	UPI0000E819F2	-	427390	ENSGALP00000023994
XP_001231845	118095725	UPI0000E80C82	-	768739	-
XP_001231865	118103078	UPI0000E817D2	IPI00600129	768930	ENSGALP00000040484
XP_001231870	118094824	UPI0000E80B1D	-	769024	-
XP_001231871	118129728	UPI0000E8254D	-	769729	-
XP_001231872	118105567	UPI0000E81A7C	IPI00814406	770401	-
XP_001231875	118104227	UPI0000E8196C	-	769322	-
XP_001231876	118083382	UPI0000E7F9C0	IPI00812128	768756	ENSGALP00000036257
XP_001231878	118096098	UPI0000E80D11	IPI00581676	768759	ENSGALP00000001491
XP_001231879	118097160	UPI0000E80EB2	-	768760	-
XP_001231880	118099562	UPI0000E81276	-	768761	-
XP_001231882	118086534	UPI0000E7FE4B	IPI00813467	768762	-
XP_001231885	118092578	UPI0000E8078F	-	768767	-
XP_001231891	118087298	UPI0000E7FF7E	-	769299	-
XP_001231894	118094010	UPI00003AE8C7	IPI00585190	769122	ENSGALP00000003897
XP_001231901	118083547	UPI0000E7F9FF	IPI00590880	374052	ENSGALP00000024492
XP_001231903	118082047	UPI0000E7F7CA	IPI00811680	768780	ENSGALP00000013540
XP_001231905	118096383	UPI0000E80D7F	IPI00575102	768782	ENSGALP00000007244
XP_001231910	118087716	UPI0000E8001E	IPI00823200	768788	ENSGALP00000038479
XP_001231914	118084207	UPI0000E7FB0B	IPI00586052	769097	ENSGALP00000026877
XP_001231917	118097228	UPI0000E80ED0	IPI00812919	769726	ENSGALP00000003380
XP_001231919	118086908	UPI0000E7FEE1	-	769098	-
XP_001231925	118089312	UPI0000E80285	IPI00813699	769358	ENSGALP00000039779
XP_001231931	118095447	UPI0000E80C0F	IPI00684570	768801	ENSGALP00000004012
XP_001231932	118097162	UPI0000E80EB3	IPI00820590	768802	ENSGALP00000040486
XP_001231933	118097688	UPI0000E80F88	IPI00684952	768803	ENSGALP00000004809
XP_001231935	118087263	UPI0000E7FF6F	-	768806	-
XP_001231936	118087422	UPI0000E7FFAB	-	768807	-
XP_001231937	118101844	UPI0000E815E9	IPI00819761	768808	ENSGALP00000040321
XP_001231938	118088363	UPI0000E80118	IPI00590238	768809	ENSGALP00000020141
XP_001231940	118091401	UPI0000E805BC	IPI00814250	768811	ENSGALP00000017590
XP_001231943	118082188	UPI0000E7F802	IPI00582910	396403	ENSGALP00000014556
XP_001231946	118082096	UPI0000E7F7DD	IPI00811655	769352	-
XP_001231947	118095760	UPI0000E80C8E	IPI00813838	415430	-
XP_001231948	118096144	UPI000044372A	IPI00592936	769430	ENSGALP00000002639
XP_001231949	118097356	UPI0000E80F01	IPI00810944	769193	ENSGALP00000004906
XP_001231952	118086784	UPI0000E7FEAF	IPI00829400	768928	-
XP_001231953	118100875	UPI0000E81477	IPI00574888	769120	ENSGALP00000012494
XP_001231954	118094830	UPI0000E80B1F	IPI00818660	769061	ENSGALP00000040472
XP_001231955	118129760	UPI0000E8255D	IPI00813577	770065	-
XP_001231956	118119885	UPI0000E82139	-	770476	-
XP_001231957	118115424	UPI0000E81E7A	-	771531	-
XP_001231959	118103535	UPI0000E81874	IPI00813617	416381	-
XP_001231961	118096388	UPI0000E80D81	-	768828	-
XP_001231964	118091403	UPI0000E805BD	IPI00812870	423128	ENSGALP00000011788
XP_001231965	118091734	UPI0000E80645	IPI00575078	423263	ENSGALP00000015367
XP_001231968	118083228	UPI0000E7F981	-	769351	-
XP_001231971	118098700	UPI0000E8111D	IPI00812811	769847	-
XP_001231974	118086544	UPI00003ABD2E	-	420928	-
XP_001231978	118089787	UPI0000E80338	-	769432	-
XP_001231982	118105188	UPI0000E81A54	-	771565	-
XP_001231983	118104566	UPI0000E819F4	IPI00680920	769434	ENSGALP00000033888
XP_001231984	118084642	UPI0000E7FB5D	-	768837	-
XP_001231985	118095451	UPI0000E80C11	IPI00594052	768838	ENSGALP00000004000
XP_001231986	118101848	UPI0000E815EB	-	768840	-
XP_001231987	118090435	UPI0000DB8343	-	422720	-
XP_001231988	118090621	UPI0000E80475	IPI00680690	768841	ENSGALP00000031443
XP_001231993	118129656	UPI0000E82531	IPI00684797	768880	-
XP_001231995	118126107	UPI0000E82439	-	768847	-
XP_001231997	118104106	UPI0000E81941	IPI00810885	768850	-
XP_001231999	118095529	UPI0000E80C32	IPI00812215	427477	-
XP_001232001	118085483	UPI000060F7A3	IPI00573852	428399	ENSGALP00000008546
XP_001232002	118101546	UPI00006100C2	IPI00596524	769300	ENSGALP00000001024
XP_001232005	118090470	UPI00003AD937	IPI00581378	422743	ENSGALP00000022273
XP_001232006	118091002	UPI0000E8051A	IPI00812667	423020	-
XP_001232011	118103827	UPI0000E818DD	IPI00813780	769679	-
XP_001232013	118083708	UPI0000E7FA3D	IPI00595651	768858	ENSGALP00000024884
XP_001232015	118096393	UPI0000E80D83	IPI00684852	415766	ENSGALP00000007432
XP_001232016	118097166	UPI0000E80EB5	IPI00814553	768860	ENSGALP00000001233
XP_001232017	118099861	UPI0000E812E8	IPI00813513	768861	ENSGALP00000011563
XP_001232018	118085422	UPI0000E7FC96	-	768862	-
XP_001232022	118088554	UPI0000E8015E	-	768867	-
XP_001232023	118087611	UPI0000E7FFF2	-	768868	-
XP_001232025	118093392	UPI0000E808D6	-	768871	-
XP_001232026	118095114	UPI0000E80B8D	IPI00812744	768872	-
XP_001232036	118099926	UPI0000E81304	IPI00814319	769665	ENSGALP00000030752
XP_001232039	118087640	UPI0000E7FFFE	IPI00812943	421280	ENSGALP00000014362
XP_001232042	118103573	UPI0000E8187D	IPI00813215	769762	ENSGALP00000021371
XP_001232046	118097693	UPI0000E80F8A	-	768891	-
XP_001232047	118085424	UPI0000E7FC97	IPI00813761	768892	-
XP_001232048	118086779	UPI0000E7FEAD	-	768893	-
XP_001232050	118101512	UPI00006126B9	IPI00588599	768896	ENSGALP00000023066
XP_001232051	118091411	UPI0000E805C1	IPI00735074	428852	ENSGALP00000011843
XP_001232053	118095116	UPI0000E80B8E	IPI00581346	768899	ENSGALP00000011493
XP_001232060	118098264	UPI00003AAC5D	IPI00592955	770171	ENSGALP00000003086
XP_001232066	118090650	UPI0000E80483	IPI00814509	373967	ENSGALP00000036524
XP_001232073	118095729	UPI0000E80C84	IPI00810794	768911	-
XP_001232075	118086886	UPI0000E7FED8	IPI00813965	768914	ENSGALP00000024140
XP_001232076	118100866	UPI0000E81473	IPI00597347	768915	ENSGALP00000012397
XP_001232077	118101515	UPI0000E81565	IPI00679593	768916	ENSGALP00000000947
XP_001232078	118101854	UPI0000E815ED	-	768917	-
XP_001232082	118091737	UPI0000E80646	-	768921	-
XP_001232084	118113589	UPI0000E81DAC	-	768923	-
XP_001232087	118083237	UPI000060E872	-	769496	-
XP_001232089	118097231	UPI0000E80ED1	IPI00813803	427613	-
XP_001232091	118086300	UPI0000447A0B	IPI00592671	420811	ENSGALP00000028031
XP_001232095	118103089	UPI0000E817D7	IPI00812409	769076	ENSGALP00000001050
XP_001232096	118088409	UPI0000E8012A	IPI00814474	421650	ENSGALP00000022208
XP_001232098	118091008	UPI0000E8051C	IPI00818167	770081	ENSGALP00000039755
XP_001232101	118093231	UPI000044872D	IPI00598329	423989	ENSGALP00000033380
XP_001232104	118083222	UPI0000E7F97F	-	768933	-
XP_001232105	118083714	UPI0000E7FA40	-	768934	-
XP_001232109	118099863	UPI0000E812E9	-	768939	-
XP_001232112	118103080	UPI0000E817D3	IPI00596955	768942	ENSGALP00000000670
XP_001232113	118088558	UPI0000E80160	IPI00573965	421703	ENSGALP00000022646
XP_001232119	118103095	UPI00000016F8	IPI00599352	373893	ENSGALP00000031663
XP_001232120	118090480	UPI0000E8043D	IPI00814225	422747	-
XP_001232121	118091751	UPI0000E8064B	IPI00596166	769140	ENSGALP00000023408
XP_001232122	118092875	UPI0000E80805	IPI00813414	425291	-
XP_001232123	118103650	UPI0000E81899	IPI00811306	769700	ENSGALP00000004094
XP_001232124	118095733	UPI000060E991	-	768953	-
XP_001232125	118096397	UPI0000E80D85	IPI00812047	768954	ENSGALP00000007480
XP_001232126	118098162	UPI0000E8103B	IPI00579925	768955	ENSGALP00000012327
XP_001232131	118089282	UPI0000E80278	-	768961	-
XP_001232132	118089748	UPI0000E8032B	IPI00574583	768962	ENSGALP00000014980
XP_001232140	118099937	UPI00003AD372	IPI00594545	422105	-
XP_001232142	118086926	UPI00003ABECE	IPI00590927	769466	ENSGALP00000024476
XP_001232143	118088291	UPI0000E800FC	IPI00812458	769380	ENSGALP00000036872
XP_001232147	118097173	UPI0000E80EB8	-	768971	-
XP_001232148	118102082	UPI0000E8164A	IPI00813060	768974	ENSGALP00000000803
XP_001232149	118087619	UPI0000E7FFF6	IPI00595567	768975	ENSGALP00000014640
XP_001232150	118089284	UPI0000E80279	IPI00812461	768976	ENSGALP00000007270
XP_001232152	118129666	UPI0000E82536	IPI00812024	768978	-
XP_001232157	118095806	UPI0000E80CA1	IPI00812890	415441	-
XP_001232160	118099087	UPI00003AB413	IPI00600892	770416	ENSGALP00000014730
XP_001232162	118102165	UPI0000E81667	IPI00679446	769675	ENSGALP00000034045
XP_001232165	118090666	UPI0000E8048B	IPI00822801	422825	ENSGALP00000023357
XP_001232166	118094028	UPI0000E809DC	IPI00813665	424367	-
XP_001232168	118117015	UPI0000E81F63	IPI00813718	770436	ENSGALP00000023510
XP_001232177	118092593	UPI0000E80795	IPI00581625	768996	ENSGALP00000006747
XP_001232182	118104429	UPI0000E819BC	IPI00813775	769001	ENSGALP00000025024
XP_001232187	118089038	UPI0000E80217	-	769320	-
XP_001232188	118082149	UPI0000E7F7F2	-	769008	-
XP_001232189	118095737	UPI0000E80C86	-	769010	-
XP_001232190	118097701	UPI0000E80F8D	-	769011	-
XP_001232191	118086450	UPI0000E7FE2B	-	769012	-
XP_001232192	118101523	UPI0000E81569	IPI00811898	769013	ENSGALP00000001051
XP_001232193	118089754	UPI0000E8032D	IPI00576784	769014	ENSGALP00000015020
XP_001232194	118090447	UPI0000E80431	-	769015	-
XP_001232197	118095550	UPI00003AA23A	IPI00571493	415295	ENSGALP00000002077
XP_001232198	118096443	UPI0000E80D98	IPI00585883	769532	ENSGALP00000008362
XP_001232199	118098721	UPI000060F2D3	IPI00819104	416942	-
XP_001232201	118087088	UPI0000E7FF29	IPI00679968	395904	ENSGALP00000030234
XP_001232203	118101551	UPI0000E81575	-	769591	-
XP_001232207	118091025	UPI0000E80524	IPI00820841	770208	ENSGALP00000039696
XP_001232209	118092900	UPI00006115AE	IPI00822800	423853	ENSGALP00000038555
XP_001232212	118097180	UPI0000E80EBB	-	769029	-
XP_001232213	118097703	UPI0000E80F8E	IPI00590345	769030	ENSGALP00000005367
XP_001232214	118099877	UPI0000E812F0	IPI00583893	769031	ENSGALP00000011641
XP_001232217	118088560	UPI0000E80161	IPI00818766	769034	ENSGALP00000036626
XP_001232218	118089756	UPI0000E8032E	IPI00810936	769035	-
XP_001232219	118092595	UPI0000E80796	IPI00587282	769037	ENSGALP00000006805
XP_001232220	118093712	UPI0000E8095C	IPI00811995	769038	-
XP_001232221	118129670	UPI0000E82538	IPI00814313	769040	-
XP_001232222	118117679	UPI0000E81FE1	IPI00813758	769041	-
XP_001232224	118104431	UPI0000E819BD	-	769043	-
XP_001232232	118088424	UPI0000E8012F	IPI00593806	421653	ENSGALP00000022226
XP_001232235	118091029	UPI0000E80526	-	770228	-
XP_001232237	118096405	UPI0000E80D88	IPI00581403	769046	ENSGALP00000007726
XP_001232238	118099879	UPI0000E812F1	IPI00814249	769048	ENSGALP00000037564
XP_001232239	118085438	UPI0000E7FC9E	-	769049	-
XP_001232242	118094277	UPI0000E80A40	IPI00812106	769053	-
XP_001232248	118087091	UPI0000E7FF2A	-	769498	-
XP_001232249	118100907	UPI0000E81484	-	769445	-
XP_001232250	118103129	UPI0000E817E8	IPI00599552	769592	ENSGALP00000002345
XP_001232251	118088296	UPI0000E800FE	-	769446	-
XP_001232253	118089817	UPI0000E80345	IPI00811279	769990	-
XP_001232255	118095160	UPI0000448B31	IPI00576833	424924	ENSGALP00000012293
XP_001232256	118083565	UPI0000E7FA06	-	769063	-
XP_001232257	118095742	UPI0000E80C88	-	769065	-
XP_001232259	118102088	UPI0000E8164D	IPI00812517	769067	ENSGALP00000023437
XP_001232262	118091746	UPI0000E80649	IPI00812156	769071	ENSGALP00000015437
XP_001232266	118082536	UPI0000E7F88E	IPI00812855	417926	-
XP_001232268	118098299	UPI0000E81078	IPI00597834	770475	ENSGALP00000015002
XP_001232277	118103676	UPI0000E818A5	IPI00584479	427430	ENSGALP00000005272
XP_001232280	118098651	UPI0000E81107	-	769081	-
XP_001232283	118101230	UPI0000E81501	-	769085	-
XP_001232285	118090918	UPI0000E804F7	IPI00813951	769088	ENSGALP00000025899
XP_001232287	118093716	UPI0000E8095E	IPI00590602	769090	-
XP_001232288	118129674	UPI0000E8253A	IPI00813392	769091	-
XP_001232291	118103621	UPI0000E8188D	-	769094	-
XP_001232296	118096455	UPI0000E80D9D	-	769724	-
XP_001232297	118098301	UPI0000E81079	IPI00602071	416753	ENSGALP00000014986
XP_001232301	118088300	UPI0000E800FF	-	769499	-
XP_001232302	118089045	UPI0000E8021A	-	769571	-
XP_001232306	118095171	UPI0000E80BA0	IPI00821825	769885	ENSGALP00000039273
XP_001232309	118086455	UPI0000E7FE2D	IPI00818865	420879	ENSGALP00000020874
XP_001232311	118086910	UPI0000E7FEE2	IPI00811627	769106	ENSGALP00000024324
XP_001232314	118089293	UPI0000E8027D	IPI00812906	769109	ENSGALP00000006752
XP_001232317	118093718	UPI0000E8095F	IPI00585531	769112	ENSGALP00000018324
XP_001232318	118094008	UPI0000E809D5	-	769113	-
XP_001232323	118082542	UPI0000E7F891	IPI00810635	769249	-
XP_001232329	118086474	UPI0000E7FE34	IPI00814162	420894	-
XP_001232335	118093245	UPI0000E80898	IPI00811519	424000	-
XP_001232338	118096415	UPI0000E80D8C	-	769126	-
XP_001232343	118117688	UPI0000E81FE4	IPI00813002	769131	ENSGALP00000006215
XP_001232345	118083261	UPI0000E7F98E	-	769810	-
XP_001232347	118095581	UPI0000E80C47	IPI00829369	770225	ENSGALP00000034139
XP_001232348	118096218	UPI0000E80D3F	IPI00576925	415680	ENSGALP00000003978
XP_001232349	118098303	UPI0000E8107A	-	770617	-
XP_001232350	118086955	UPI00003ABEF2	IPI00651523	421116	ENSGALP00000024582
XP_001232351	118087101	UPI0000E7FF2F	IPI00580347	769604	ENSGALP00000025328
XP_001232359	118093253	UPI0000E8089B	-	770024	-
XP_001232360	118117162	UPI0000E81F80	IPI00812176	426087	-
XP_001232361	118096118	UPI0000E80D1A	IPI00597693	415646	ENSGALP00000001906
XP_001232367	118089770	UPI00003AD607	IPI00589899	396307	ENSGALP00000015061
XP_001232369	118091431	UPI0000E805C9	-	769156	-
XP_001232372	118104046	UPI0000E8192A	IPI00818843	769159	-
XP_001232379	118098744	UPI0000E81130	IPI00810889	416952	-
XP_001232380	118099136	UPI0000E811CA	-	770862	-
XP_001232381	118099949	UPI0000E8130E	IPI00813930	422109	-
XP_001232388	118093257	UPI0000E8089D	IPI00683131	770045	ENSGALP00000033317
XP_001232390	118096120	UPI00003AA567	IPI00601326	769166	ENSGALP00000002005
XP_001232393	118099889	UPI0000E812F6	IPI00576073	769169	ENSGALP00000011696
XP_001232395	118093406	UPI0000E808DB	IPI00811455	769173	ENSGALP00000013177
XP_001232397	118083601	UPI0000447434	IPI00575209	418397	ENSGALP00000024637
XP_001232401	118100917	UPI0000E81487	IPI00578991	419350	ENSGALP00000012954
XP_001232402	118089838	UPI0000E8034E	IPI00811436	422452	-
XP_001232407	118084655	UPI0000E7FB62	IPI00580448	769178	ENSGALP00000027185
XP_001232409	118099566	UPI0000E81278	IPI00572265	769183	ENSGALP00000001836
XP_001232414	118087741	UPI0000E80027	IPI00578165	769188	ENSGALP00000014303
XP_001232417	118093722	UPI0000E80961	IPI00602153	769191	ENSGALP00000018334
XP_001232418	118104349	UPI0000E8199B	IPI00823240	427122	ENSGALP00000023617
XP_001232422	118089053	UPI0000610991	IPI00681698	769795	ENSGALP00000030939
XP_001232423	118089840	UPI00004480B9	IPI00584126	422453	ENSGALP00000016026
XP_001232426	118095191	UPI0000E80BA8	IPI00813639	424941	-
XP_001232429	118097709	UPI0000E80F90	IPI00813431	769200	ENSGALP00000005497
XP_001232431	118099569	UPI0000E81279	IPI00589661	769202	ENSGALP00000001859
XP_001232433	118086464	UPI0000E7FE31	-	769204	-
XP_001232435	118087533	UPI0000E7FFCF	IPI00577628	421218	ENSGALP00000013250
XP_001232437	118090929	UPI0000E804FC	IPI00812640	769206	ENSGALP00000040529
XP_001232438	118092606	UPI00006114B2	IPI00682373	769207	ENSGALP00000033126
XP_001232439	118117695	UPI0000E81FE6	IPI00811595	769209	-
XP_001232440	118106066	UPI0000E81AAD	IPI00814489	769210	-
XP_001232441	118083473	UPI0000E7F9E4	IPI00811061	418337	-
XP_001232442	118084233	UPI000060E5FD	IPI00684281	769722	ENSGALP00000029610
XP_001232443	118096466	UPI0000E80DA1	IPI00813948	425961	-
XP_001232448	118088442	UPI0000E80135	IPI00585360	769676	ENSGALP00000022303
XP_001232449	118090686	UPI00003ADA2A	IPI00594143	422847	ENSGALP00000024158
XP_001232451	118091488	UPI00003ADD0E	IPI00571093	395666	ENSGALP00000012731
XP_001232454	118082538	UPI0000E7F88F	IPI00810826	769216	-
XP_001232455	118081867	UPI0000E7F781	-	769217	-
XP_001232457	118101875	UPI0000E815F6	IPI00594220	769222	ENSGALP00000002088
XP_001232458	118103104	UPI0000E817DD	IPI00812676	769223	-
XP_001232459	118088577	UPI0000E80167	IPI00580910	769224	ENSGALP00000023882
XP_001232470	118090522	UPI00003AD989	IPI00603140	422773	ENSGALP00000022947
XP_001232473	118083767	UPI0000E7FA55	-	769238	-
XP_001232474	118085323	UPI0000E7FC6E	IPI00811772	419082	ENSGALP00000027982
XP_001232480	118101540	UPI0000E81571	IPI00595804	419577	ENSGALP00000001293
XP_001232484	118095600	UPI0000E80C4F	IPI00813310	770335	-
XP_001232485	118100523	UPI00001712FC	IPI00571705	396442	ENSGALP00000006117
XP_001232488	118091063	UPI0000E80535	IPI00586378	770534	ENSGALP00000007085
XP_001232489	118091768	UPI0000E80651	IPI00588934	423289	ENSGALP00000015822
XP_001232490	118094315	UPI0000E80A4F	IPI00811278	424497	ENSGALP00000009454
XP_001232492	118095205	UPI0000E80BAF	-	770175	-
XP_001232493	118082153	UPI0000E7F7F4	IPI00584130	769256	ENSGALP00000013918
XP_001232495	118084743	UPI0000E7FB88	IPI00814232	769259	-
XP_001232497	118095975	UPI0000E80CE4	IPI00821092	769261	ENSGALP00000037620
XP_001232498	118096127	UPI0000E80D1C	IPI00592826	769262	ENSGALP00000002328
XP_001232499	118096423	UPI0000E80D8F	IPI00601078	769263	ENSGALP00000007829
XP_001232503	118101542	UPI0000E81572	IPI00592146	769268	ENSGALP00000001322
XP_001232504	118102119	UPI0000E81656	IPI00813954	769269	ENSGALP00000039996
XP_001232507	118129691	UPI0000E82541	IPI00585890	426664	ENSGALP00000000677
XP_001232512	118095820	UPI0000E80CA7	IPI00735161	415467	ENSGALP00000037877
XP_001232513	118096234	UPI0000E80D46	IPI00829378	770531	ENSGALP00000004506
XP_001232518	118089058	UPI0000E8021D	IPI00811499	769868	ENSGALP00000026579
XP_001232519	118089398	UPI0000447FB1	IPI00603062	422203	ENSGALP00000008699
XP_001232523	118083584	UPI0000E7FA0D	IPI00583133	769280	ENSGALP00000036118
XP_001232525	118097723	UPI0000E80F95	-	769282	-
XP_001232526	118098661	UPI0000E8110C	IPI00810959	769283	-
XP_001232528	118100479	UPI0000E813D8	-	769285	-
XP_001232529	118100888	UPI0000E8147C	IPI00829412	769286	ENSGALP00000012696
XP_001232532	118090104	UPI0000E803AD	IPI00812387	769288	ENSGALP00000017299
XP_001232533	118090642	UPI0000E8047F	-	769289	-
XP_001232534	118090935	UPI0000E804FD	IPI00813988	426238	ENSGALP00000040528
XP_001232542	118103475	UPI0000E81864	IPI00814370	769297	-
XP_001232545	118083809	UPI0000E7FA64	IPI00813389	418508	ENSGALP00000025745
XP_001232546	118095822	UPI0000E80CA8	IPI00811973	415467	-
XP_001232547	118096238	UPI0000448D5B	IPI00592166	415693	ENSGALP00000004745
XP_001232551	118099963	UPI0000E81314	IPI00813597	422114	-
XP_001232552	118102266	UPI0000E81692	IPI00812144	770663	-
XP_001232553	118088316	UPI00006106F8	IPI00680574	769794	ENSGALP00000031182
XP_001232554	118088458	UPI0000E8013B	IPI00810731	421671	ENSGALP00000022339
XP_001232558	118092954	UPI0000E80827	IPI00813312	428975	-
XP_001232564	118087441	UPI0000E7FFB0	IPI00589469	769309	-
XP_001232566	118091205	UPI0000E8056A	-	769311	-
XP_001232567	118129696	UPI0000E82543	IPI00590651	769312	ENSGALP00000000663
XP_001232571	118104049	UPI0000E8192B	-	769316	-
XP_001232573	118084882	UPI00003AA01E	IPI00574810	418872	-
XP_001232577	118085518	UPI0000E7FCBD	IPI00812250	770094	ENSGALP00000009408
XP_001232578	118086344	UPI0000E7FE01	IPI00601047	770283	ENSGALP00000020749
XP_001232579	118087808	UPI00003ACBDC	IPI00603459	421314	ENSGALP00000014958
XP_001232583	118098187	UPI0000E81046	-	769326	-
XP_001232585	118098974	UPI0000E8118C	-	769328	-
XP_001232586	118099907	UPI0000E812FD	IPI00682774	769329	ENSGALP00000030788
XP_001232587	118086476	UPI0000E7FE35	-	769330	-
XP_001232589	118094844	UPI0000E80B24	IPI00594738	769332	-
XP_001232592	118111451	UPI0000E81CE5	IPI00812837	769335	ENSGALP00000036101
XP_001232596	118096240	UPI00003AFCC5	IPI00680993	770592	ENSGALP00000028956
XP_001232605	118095494	UPI0000E80C23	IPI00585101	769343	ENSGALP00000003331
XP_001232607	118090942	UPI0000E80500	IPI00602513	431122	ENSGALP00000000613
XP_001232609	118129700	UPI0000E82545	IPI00810953	769346	ENSGALP00000040436
XP_001232612	118095824	UPI0000E80CA9	IPI00684541	770108	ENSGALP00000033490
XP_001232614	118099967	UPI00003AD393	-	422115	-
XP_001232615	118101327	UPI0000E81526	IPI00820607	419528	ENSGALP00000040216
XP_001232616	118102270	UPI00003AD2F2	IPI00601792	421183	-
XP_001232617	118102794	UPI0000E81763	IPI00829416	419973	-
XP_001232620	118090545	UPI0000E80455	IPI00588745	770355	ENSGALP00000023036
XP_001232621	118094885	UPI0000E80B34	IPI00593317	769850	ENSGALP00000040387
XP_001232624	118084790	UPI0000E7FB9C	-	769363	-
XP_001232626	118097731	UPI0000E80F98	-	769365	-
XP_001232628	118087445	UPI0000E7FFB2	IPI00587703	769368	ENSGALP00000025937
XP_001232629	118100897	UPI0000E81480	-	769369	-
XP_001232634	118094846	UPI0000E80B25	-	769374	-
XP_001232640	118096836	UPI0000E80E33	IPI00571263	769533	ENSGALP00000008691
XP_001232641	118097771	UPI00003AAD03	IPI00579844	416462	ENSGALP00000006635
XP_001232642	118098767	UPI0000E81138	IPI00813971	416963	ENSGALP00000011217
XP_001232646	118089077	UPI0000447ED1	IPI00586582	421996	ENSGALP00000030935
XP_001232649	118094329	UPI0000448972	IPI00812659	424510	-
XP_001232650	118094887	UPI0000E80B35	IPI00813071	769850	ENSGALP00000010557
XP_001232654	118099913	UPI0000E812FF	IPI00811331	769385	ENSGALP00000030775
XP_001232656	118100899	UPI00003AC342	IPI00597972	769390	ENSGALP00000012949
XP_001232657	118089040	UPI0000E80218	-	769391	-
XP_001232659	118094297	UPI0000E80A48	IPI00585045	769393	ENSGALP00000008422
XP_001232661	118118876	UPI0000E820AA	IPI00811541	769395	ENSGALP00000028104
XP_001232663	118113617	UPI0000E81DB0	IPI00813132	769397	ENSGALP00000020441
XP_001232666	118084889	UPI0000E7FBC3	-	770107	-
XP_001232667	118100541	UPI0000E813F0	IPI00810809	770173	ENSGALP00000006470
XP_001232669	118102274	UPI0000E81694	IPI00580149	770905	ENSGALP00000000837
XP_001232672	118090692	UPI0000E80492	-	770095	-
XP_001232673	118092474	UPI00003AE179	IPI00585167	423648	ENSGALP00000004478
XP_001232674	118092685	UPI0000E807B7	IPI00580970	428948	ENSGALP00000008695
XP_001232676	118094331	UPI0000611A4B	IPI00584571	424510	ENSGALP00000009831
XP_001232681	118098988	UPI0000E81193	IPI00592932	417065	ENSGALP00000040357
XP_001232685	118104051	UPI0000E8192C	IPI00602871	769413	ENSGALP00000024313
XP_001232686	118084896	UPI0000E7FBC5	IPI00575500	770196	ENSGALP00000027455
XP_001232688	118096488	UPI0000612515	-	426139	-
XP_001232690	118099654	UPI0000E81295	IPI00590607	770159	ENSGALP00000003408
XP_001232694	118093267	UPI0000448743	IPI00587689	424014	ENSGALP00000033211
XP_001232695	118095235	UPI0000E80BBA	IPI00812294	424954	-
XP_001232696	118083417	UPI0000E7F9C9	IPI00682198	769418	-
XP_001232697	118082103	UPI0000E7F7DE	IPI00586018	769420	ENSGALP00000013072
XP_001232698	118085470	UPI0000E7FCAD	IPI00651340	420392	ENSGALP00000008490
XP_001232700	118092623	UPI0000E807A0	IPI00583993	769424	ENSGALP00000007055
XP_001232701	118129584	UPI0000E8251B	IPI00813833	769426	-
XP_001232702	118115887	UPI0000E81EA2	IPI00814360	769427	-
XP_001232705	118096670	UPI0000E80DF1	IPI00601632	770257	ENSGALP00000001340
XP_001232710	118101333	UPI0000E81528	IPI00581058	419536	ENSGALP00000000632
XP_001232711	118091786	UPI0000E80656	IPI00811741	423300	-
XP_001232723	118083815	UPI0000E7FA67	IPI00651280	418513	ENSGALP00000025787
XP_001232724	118096248	UPI0000E80D4B	IPI00810584	415698	-
XP_001232725	118099970	UPI0000004177	-	770125	-
XP_001232726	118085527	UPI0000E7FCC1	IPI00822107	374266	ENSGALP00000038126
XP_001232727	118100950	UPI0000E81496	IPI00812686	770063	-
XP_001232728	118092691	UPI0000E807BA	IPI00811908	428948	-
XP_001232730	118083235	UPI0000E7F984	IPI00810949	769447	-
XP_001232731	118083594	UPI0000E7FA11	IPI00814105	418405	ENSGALP00000024722
XP_001232734	118096614	UPI0000E80DD9	IPI00812975	769452	-
XP_001232737	118101259	UPI0000E8150B	-	769457	-
XP_001232738	118101895	UPI0000E815FF	IPI00810846	769458	-
XP_001232743	118094857	UPI0000E80B29	IPI00814033	769463	ENSGALP00000033482
XP_001232744	118103944	UPI0000E81907	IPI00578101	769464	ENSGALP00000037700
XP_001232753	118095500	UPI0000E80C25	IPI00590020	769472	ENSGALP00000003081
XP_001232754	118098203	UPI0000E8104C	IPI00598107	769473	ENSGALP00000004016
XP_001232760	118093744	UPI0000E80969	IPI00590159	429038	ENSGALP00000018470
XP_001232761	118113625	UPI0000E81DB2	IPI00813470	769480	-
XP_001232764	118084902	UPI00003AA040	IPI00589350	418884	-
XP_001232765	118096030	UPI0000E80CF5	IPI00594147	770109	ENSGALP00000013425
XP_001232766	118096252	UPI0000E80D4D	IPI00811631	415698	-
XP_001232767	118098359	UPI0000E81093	IPI00583396	395877	ENSGALP00000002121
XP_001232770	118090700	UPI0000E80496	IPI00591986	422862	ENSGALP00000025012
XP_001232771	118092960	UPI0000E80829	IPI00812720	423878	-
XP_001232774	118094908	UPI0000E80B3E	IPI00812263	424860	-
XP_001232776	118095776	UPI0000E80C94	IPI00814061	769488	-
XP_001232780	118090950	UPI0000E80503	IPI00574901	769492	ENSGALP00000032130
XP_001232784	118096846	UPI0000E80E36	IPI00592098	769725	ENSGALP00000009007
XP_001232786	118098786	UPI0000E81141	IPI00813211	416973	-
XP_001232790	118083776	UPI0000E7FA59	IPI00811886	769505	-
XP_001232791	118084842	UPI0000E7FBB0	IPI00572861	769506	ENSGALP00000027357
XP_001232793	118097384	UPI0000E80F0D	-	769508	-
XP_001232794	118098998	UPI0000E81198	IPI00812678	404298	ENSGALP00000000264
XP_001232797	118091450	UPI0000E805D0	IPI00814518	769514	-
XP_001232798	118103797	UPI0000E818D1	IPI00812310	769515	ENSGALP00000024002
XP_001232799	118104213	UPI0000E81966	IPI00829408	769516	ENSGALP00000024493
XP_001232801	118096852	UPI0000E80E39	IPI00822469	396360	ENSGALP00000035479
XP_001232806	118088487	UPI0000447DA1	IPI00811304	428612	ENSGALP00000022444
XP_001232811	118096834	UPI0000E80E32	-	769524	-
XP_001232813	118100495	UPI0000E813DF	-	769527	-
XP_001232814	118087548	UPI0000E7FFD5	IPI00814401	421232	ENSGALP00000013577
XP_001232815	118091778	UPI0000E80655	-	769529	-
XP_001232820	118088493	UPI0000E80147	IPI00820636	770227	-
XP_001232822	118089434	UPI0000E802B3	IPI00679363	422227	ENSGALP00000031757
XP_001232823	118083425	UPI0000E7F9CD	IPI00810642	769535	-
XP_001232824	118096154	UPI0000E80D26	-	769537	-
XP_001232826	118101267	UPI0000E8150F	IPI00811110	769539	-
XP_001232828	118103124	UPI0000E817E6	-	769541	-
XP_001232829	118087769	UPI0000E80032	IPI00810831	769542	ENSGALP00000013950
XP_001232834	118083308	UPI0000E7F99F	IPI00578590	770517	ENSGALP00000023380
XP_001232835	118096052	UPI0000E80CFF	-	770336	-
XP_001232838	118101665	UPI00003AC598	IPI00582072	419604	ENSGALP00000002216
XP_001232839	118091265	UPI0000E80582	IPI00587712	770392	ENSGALP00000010653
XP_001232840	118091805	UPI0000E8065D	IPI00812029	423309	-
XP_001232842	118083778	UPI0000E7FA5A	IPI00821118	769550	ENSGALP00000036027
XP_001232846	118098678	UPI0000E81113	IPI00579575	769554	ENSGALP00000009990
XP_001232850	118088306	UPI0000E80102	-	769560	-
XP_001232851	118087660	UPI0000E80007	-	769561	-
XP_001232852	118091457	UPI0000E805D3	-	769563	-
XP_001232853	118092636	UPI0000E807A6	IPI00585510	769564	ENSGALP00000007153
XP_001232856	118104363	UPI0000E819A1	IPI00813217	769567	-
XP_001232858	118098370	UPI00004438FF	IPI00581418	416770	ENSGALP00000002182
XP_001232859	118101667	UPI0000E815A4	IPI00812079	419604	-
XP_001232860	118094112	UPI0000448900	IPI00598775	424404	ENSGALP00000005448
XP_001232861	118094921	UPI0000611C68	IPI00594802	770128	ENSGALP00000010311
XP_001232864	118098680	UPI0000E81114	IPI00599770	769577	ENSGALP00000010202
XP_001232866	118088593	UPI0000E8016C	IPI00811286	769579	ENSGALP00000031111
XP_001232867	118092639	UPI0000E807A7	IPI00813845	769580	ENSGALP00000007172
XP_001232870	118103637	UPI0000E81893	IPI00602712	769584	ENSGALP00000003142
XP_001232872	118096259	UPI0000E80D4F	IPI00684132	415708	ENSGALP00000033747
XP_001232874	118101671	UPI0000E815A6	IPI00821211	770496	ENSGALP00000040251
XP_001232876	118092708	UPI0000E807C1	IPI00593287	423764	ENSGALP00000039343
XP_001232877	118083780	UPI0000E7FA5B	-	769594	-
XP_001232879	118096447	UPI0000E80D9A	IPI00574034	769595	ENSGALP00000007943
XP_001232880	118085487	UPI0000E7FCB2	IPI00587967	769596	ENSGALP00000008725
XP_001232882	118091212	UPI0000E8056D	-	769600	-
XP_001232886	118104456	UPI0000E819C9	IPI00599562	769603	ENSGALP00000025250
XP_001232889	118099695	UPI0000E812A5	-	770573	-
XP_001232891	118101386	UPI0000E8153A	IPI00603343	426778	ENSGALP00000005219
XP_001232892	118089449	UPI0000E802BA	IPI00600950	770863	ENSGALP00000009806
XP_001232893	118091269	UPI00003ADC71	IPI00596629	770435	ENSGALP00000010737
XP_001232894	118091523	UPI0000E805EE	IPI00813532	423179	-
XP_001232898	118086556	UPI0000E7FE52	-	769610	-
XP_001232899	118101273	UPI0000E81512	IPI00593486	769611	-
XP_001232900	118087664	UPI0000E80009	IPI00811126	769612	ENSGALP00000014306
XP_001232904	118121774	UPI0000E8224F	IPI00579568	769617	ENSGALP00000034882
XP_001232906	118129606	UPI0000E82520	IPI00811150	769619	ENSGALP00000034724
XP_001232907	118113633	UPI0000E81DB3	IPI00811694	769620	-
XP_001232908	118115899	UPI0000E81EA3	IPI00813944	769621	-
XP_001232914	118088503	UPI00006107A3	IPI00682313	421695	-
XP_001232915	118089875	UPI0000E80359	IPI00810913	422471	-
XP_001232916	118090147	UPI00003AD7B3	IPI00580956	422593	-
XP_001232918	118083782	UPI0000E7FA5C	IPI00814235	769630	-
XP_001232920	118096624	UPI0000E80DDD	IPI00812171	769632	ENSGALP00000000908
XP_001232922	118098218	UPI0000E81053	IPI00813286	769634	ENSGALP00000003803
XP_001232923	118099921	UPI0000E81302	IPI00810652	769635	ENSGALP00000012569
XP_001232924	118101276	UPI0000E81513	-	769636	-
XP_001232927	118088310	UPI0000E80104	-	769639	-
XP_001232929	118093437	UPI0000E808E7	-	769641	-
XP_001232933	118084278	UPI0000E7FB25	IPI00813101	418723	-
XP_001232935	118101676	UPI00003AC5A0	IPI00601517	419608	ENSGALP00000002338
XP_001232939	118084853	UPI0000E7FBB4	IPI00684025	769651	ENSGALP00000029525
XP_001232942	118096626	UPI0000E80DDE	IPI00585145	769654	ENSGALP00000000910
XP_001232944	118099012	UPI0000E8119E	IPI00812184	769656	ENSGALP00000023088
XP_001232946	118101909	UPI0000E81604	IPI00597560	395998	ENSGALP00000010625
XP_001232947	118093219	UPI0000E80890	-	769659	-
XP_001232948	118129718	UPI0000E8254C	IPI00575839	769660	ENSGALP00000008915
XP_001232953	118100027	UPI0000E8132C	IPI00599588	770683	ENSGALP00000001365
XP_001232955	118101403	UPI0000611E0B	IPI00679891	771032	ENSGALP00000039860
XP_001232960	118083784	UPI0000E7FA5D	-	769666	-
XP_001232966	118129613	UPI0000E82522	IPI00811546	429929	ENSGALP00000000279
XP_001232970	118100031	UPI0000E8132E	IPI00786292	770718	ENSGALP00000001272
XP_001232976	118086832	UPI0000E7FEC2	IPI00681547	769685	ENSGALP00000030305
XP_001232979	118102149	UPI0000E81660	IPI00814202	769688	ENSGALP00000039983
XP_001232984	118104461	UPI0000E819CB	IPI00810782	769694	-
XP_001232988	118085560	UPI00003AB87B	IPI00591419	420434	ENSGALP00000009991
XP_001232990	118089881	UPI00003AD6AE	IPI00600529	422477	ENSGALP00000016361
XP_001232993	118096452	UPI0000E80D9C	IPI00810837	769704	-
XP_001232995	118089348	UPI0000E80296	IPI00580780	769706	ENSGALP00000007885
XP_001233000	118095642	UPI0000E80C60	IPI00572803	415376	ENSGALP00000005861
XP_001233002	118102039	UPI00003AC739	IPI00574800	419789	ENSGALP00000012493
XP_001233003	118082165	UPI0000E7F7F9	IPI00813776	769713	-
XP_001233008	118104365	UPI0000E819A2	-	769721	-
XP_001233010	118083859	UPI0000E7FA78	IPI00814153	427986	-
XP_001233012	118096296	UPI0000E80D60	-	771084	-
XP_001233016	118102856	UPI0000E8177D	IPI00811651	419949	ENSGALP00000000558
XP_001233017	118089885	UPI0000E8035D	IPI00814470	422477	ENSGALP00000037692
XP_001233019	118083447	UPI0000E7F9D8	IPI00821993	769733	ENSGALP00000036185
XP_001233020	118082124	UPI0000E7F7E8	-	769734	-
XP_001233021	118095536	UPI0000E80C35	IPI00812122	769735	-
XP_001233023	118101284	UPI0000E81516	IPI00818101	769738	ENSGALP00000040344
XP_001233026	118091466	UPI0000E805D7	-	769741	-
XP_001233032	118089467	UPI0000447FD5	IPI00582585	422245	ENSGALP00000010334
XP_001233034	118093011	UPI0000E8083E	IPI00814380	770885	-
XP_001233036	118093526	UPI0000E8090C	IPI00588800	424130	ENSGALP00000017903
XP_001233038	118095538	UPI0000E80C36	IPI00822045	769747	ENSGALP00000039248
XP_001233039	118096176	UPI0000E80D2F	IPI00819890	769748	ENSGALP00000039383
XP_001233040	118096850	UPI0000E80E38	-	769749	-
XP_001233041	118098693	UPI0000E8111A	IPI00814049	769750	ENSGALP00000010623
XP_001233047	118093446	UPI0000E808EA	IPI00589095	769757	ENSGALP00000013664
XP_001233050	118084944	UPI0000E7FBD6	IPI00813884	418914	-
XP_001233055	118103260	UPI0000E8181C	IPI00683040	420112	-
XP_001233056	118088667	UPI0000E8018A	IPI00814407	770833	-
XP_001233063	118083803	UPI0000E7FA61	-	769764	-
XP_001233067	118086319	UPI0000E7FDF7	IPI00820471	420797	ENSGALP00000020395
XP_001233070	118120189	UPI0000E8216A	IPI00811292	769771	ENSGALP00000034937
XP_001233074	118100043	UPI0000E81333	IPI00812411	770823	-
XP_001233076	118100601	UPI0000E81407	IPI00592461	770781	ENSGALP00000007767
XP_001233077	118101008	UPI0000E814AE	IPI00812474	770671	ENSGALP00000001681
XP_001233078	118089897	UPI00003AD6BC	IPI00596014	770884	ENSGALP00000016414
XP_001233080	118084761	UPI0000E7FB8F	IPI00684060	769778	ENSGALP00000027307
XP_001233082	118096179	UPI0000E80D30	IPI00813540	769782	ENSGALP00000003288
XP_001233085	118089356	UPI0000E80298	IPI00590105	769785	ENSGALP00000008015
XP_001233087	118091228	UPI0000E80573	IPI00680931	423043	ENSGALP00000009156
XP_001233089	118091794	UPI0000E80659	IPI00682516	423290	ENSGALP00000031964
XP_001233090	118092658	UPI0000E807AD	-	769788	-
XP_001233092	118129732	UPI0000E8254F	-	769790	-
XP_001233094	118082270	UPI00003A9675	IPI00829414	770728	ENSGALP00000037923
XP_001233096	118084300	UPI0000E7FB2E	IPI00814530	770700	ENSGALP00000035780
XP_001233097	118096302	UPI0000E80D63	IPI00812631	415725	-
XP_001233103	118095273	UPI0000E80BCB	IPI00582125	770907	ENSGALP00000028110
XP_001233104	118084698	UPI0000E7FB76	IPI00811964	769797	ENSGALP00000027241
XP_001233106	118096012	UPI0000E80CEF	-	769799	-
XP_001233107	118097407	UPI0000E80F17	IPI00594474	769800	ENSGALP00000033952
XP_001233108	118099619	UPI0000E81286	-	769801	-
XP_001233111	118091481	UPI0000E805DC	IPI00818537	769804	-
XP_001233112	118092465	UPI0000E80762	-	769805	-
XP_001233114	118117740	UPI0000E81FEE	IPI00589711	769807	ENSGALP00000027083
XP_001233118	118083871	UPI0000E7FA7C	IPI00810746	418541	-
XP_001233121	118099241	UPI0000E811F4	IPI00812196	771544	ENSGALP00000008163
XP_001233122	118087159	UPI000060FD18	IPI00604203	770634	ENSGALP00000025666
XP_001233123	118101014	UPI0000E814B0	IPI00685083	419390	ENSGALP00000034554
XP_001233126	118091296	UPI00006126C6	-	770773	-
XP_001233127	118093536	UPI0000E80910	IPI00812068	424136	ENSGALP00000037924
XP_001233128	118082582	UPI0000E7F89F	IPI00583967	769813	ENSGALP00000019152
XP_001233130	118096640	UPI0000E80DE4	-	769815	-
XP_001233132	118087109	UPI0000E7FF32	-	769817	-
XP_001233133	118101294	UPI0000E8151B	-	769818	-
XP_001233142	118104141	UPI0000E81949	-	769826	-
XP_001233144	118084955	UPI0000E7FBDB	IPI00819752	395436	ENSGALP00000035675
XP_001233145	118096883	UPI00003AA8BD	IPI00592793	416029	ENSGALP00000009751
XP_001233148	118089477	UPI0000E802C6	-	771106	-
XP_001233152	118085367	UPI0000E7FC82	IPI00822271	769834	ENSGALP00000035570
XP_001233153	118088464	UPI0000E8013E	IPI00811698	769836	ENSGALP00000022298
XP_001233154	118089362	UPI0000E8029A	IPI00586675	769837	ENSGALP00000008089
XP_001233157	118094883	UPI0000E80B33	-	769840	-
XP_001233163	118084959	UPI0000E7FBDD	-	770930	-
XP_001233164	118097837	UPI00003AAD44	-	416492	-
XP_001233165	118099247	UPI0000E811F6	IPI00600270	417230	-
XP_001233167	118102341	UPI0000E816B0	IPI00812276	419815	-
XP_001233170	118093333	UPI0000E808BD	IPI00813834	424042	-
XP_001233172	118095546	UPI0000E80C39	IPI00811582	769853	ENSGALP00000002580
XP_001233173	118097411	UPI0000E80F18	IPI00579284	416239	ENSGALP00000005837
XP_001233175	118086570	UPI0000E7FE59	-	769855	-
XP_001233180	118082627	UPI000000003C	-	770142	-
XP_001233181	118084320	UPI0000E7FB37	IPI00818422	395675	ENSGALP00000027112
XP_001233185	118099736	UPI0000E812B4	-	771105	-
XP_001233188	118096187	UPI0000E80D33	-	769873	-
XP_001233193	118088469	UPI0000E8013F	-	769878	-
XP_001233194	118090982	UPI0000E80511	IPI00684496	769879	ENSGALP00000032098
XP_001233196	118104465	UPI0000E819CD	-	769884	-
XP_001233197	118097845	UPI0000E80FBF	IPI00812350	416495	-
XP_001233201	118093545	UPI0000E80914	IPI00813524	424138	-
XP_001233203	118082592	UPI0000E7F8A1	IPI00590667	769889	ENSGALP00000019206
XP_001233205	118085374	UPI0000E7FC85	IPI00810679	769892	ENSGALP00000039844
XP_001233206	118097791	UPI0000E80FAD	IPI00573603	769893	ENSGALP00000006927
XP_001233207	118099623	UPI0000E81288	IPI00574637	769894	ENSGALP00000002786
XP_001233208	118101298	UPI0000E8151D	IPI00596154	769896	ENSGALP00000000162
XP_001233219	118086501	UPI0000E7FE3E	IPI00582227	769909	ENSGALP00000020995
XP_001233221	118090990	UPI0000E80514	IPI00575342	769912	ENSGALP00000021509
XP_001233223	118103668	UPI0000E818A1	IPI00813032	395367	ENSGALP00000038525
XP_001233225	118104572	UPI0000E819F7	IPI00593307	769916	ENSGALP00000003837
XP_001233226	118082286	UPI0000E7F824	IPI00813805	417821	ENSGALP00000015959
XP_001233228	118084325	UPI0000E7FB39	IPI00811641	771012	ENSGALP00000027124
XP_001233231	118097507	UPI0000E80F40	IPI00814271	416282	-
XP_001233232	118101449	UPI0000006193	IPI00577572	771327	ENSGALP00000022466
XP_001233233	118091546	UPI0000E805F8	IPI00812473	423190	-
XP_001233235	118083632	UPI0000E7FA1E	-	769921	-
XP_001233236	118096649	UPI0000E80DE8	-	769923	-
XP_001233238	118099043	UPI0000E811AA	IPI00811094	430189	-
XP_001233240	118092904	UPI0000E80812	IPI00596775	769927	ENSGALP00000021337
XP_001233244	118094325	UPI0000E80A53	-	769931	-
XP_001233247	118104147	UPI0000E8194C	IPI00602923	427460	ENSGALP00000020540
XP_001233248	118104239	UPI0000E81970	IPI00814347	769933	ENSGALP00000000239
XP_001233253	118094171	UPI0000E80A19	IPI00601377	424435	ENSGALP00000007212
XP_001233254	118094391	UPI0000E80A6E	IPI00814477	424550	-
XP_001233255	118082596	UPI0000E7F8A2	IPI00587211	769937	ENSGALP00000019237
XP_001233258	118098243	UPI0000E8105F	IPI00604146	769941	ENSGALP00000003097
XP_001233262	118090992	UPI0000E80515	IPI00575060	423021	ENSGALP00000008260
XP_001233263	118093249	UPI000061168E	-	769946	-
XP_001233264	118103971	UPI0000E81912	-	769947	-
XP_001233267	118093037	UPI0000E80849	IPI00814242	423915	-
XP_001233270	118083250	UPI0000E7F989	IPI00812954	769953	-
XP_001233271	118083465	UPI0000E7F9E0	IPI00812364	769954	ENSGALP00000024099
XP_001233273	118095559	UPI0000E80C3D	IPI00683360	769957	ENSGALP00000034153
XP_001233274	118096653	UPI0000E80DEA	-	769959	-
XP_001233275	118098245	UPI0000E81060	IPI00811222	769960	ENSGALP00000003080
XP_001233276	118086507	UPI0000E7FE41	-	769961	-
XP_001233279	118087579	UPI0000E7FFE3	IPI00682063	769965	ENSGALP00000031347
XP_001233281	118092481	UPI0000E80767	IPI00601779	769967	ENSGALP00000004267
XP_001233282	118093251	UPI0000E8089A	-	769968	-
XP_001233283	118094333	UPI0000E80A55	-	769969	-
XP_001233286	118087173	UPI0000E7FF4C	IPI00813460	420236	-
XP_001233287	118101457	UPI00005E761C	IPI00810856	771344	ENSGALP00000039728
XP_001233289	118091551	UPI0000E805FA	IPI00823460	423194	ENSGALP00000013594
XP_001233290	118095296	UPI00003AEED7	IPI00589087	771218	ENSGALP00000015312
XP_001233291	118083638	UPI0000E7FA21	IPI00812503	769974	ENSGALP00000024779
XP_001233294	118089815	UPI0000E80344	IPI00823187	769978	-
XP_001233298	118094335	UPI0000E80A56	-	769982	-
XP_001233300	118129752	UPI0000E82559	-	769984	-
XP_001233304	118100083	UPI0000E81343	IPI00829407	417490	-
XP_001233307	118090191	UPI0000610DF4	IPI00593624	770729	ENSGALP00000018601
XP_001233308	118084252	UPI00003B00A9	IPI00571031	418682	ENSGALP00000026967
XP_001233310	118097424	UPI0000E80F1E	-	769993	-
XP_001233311	118087119	UPI0000E7FF35	-	769994	-
XP_001233313	118089819	UPI0000E80346	IPI00582158	769997	ENSGALP00000037997
XP_001233315	118118914	UPI0000E820AF	IPI00813751	769999	-
XP_001233317	118106285	UPI0000E81AC1	IPI00812833	770001	-
XP_001233319	118105235	UPI0000E81A58	IPI00580804	770003	ENSGALP00000023104
XP_001233323	118089493	UPI0000E802CC	-	771394	-
XP_001233329	118086842	UPI0000E7FEC7	IPI00811413	770011	ENSGALP00000023926
XP_001233331	118101942	UPI0000E81612	IPI00813234	770014	-
XP_001233333	118091246	UPI0000E8057A	IPI00587714	770018	ENSGALP00000009552
XP_001233334	118094062	UPI0000E809EA	-	770019	-
XP_001233336	118104241	UPI0000E81971	IPI00813637	770021	ENSGALP00000037103
XP_001233337	118082647	UPI00001113BC	-	770267	-
XP_001233338	118086649	UPI0000E7FE77	-	771068	-
XP_001233341	118103301	UPI0000E8182F	IPI00575992	771142	ENSGALP00000005414
XP_001233342	118094178	UPI0000E80A1C	IPI00681767	771016	ENSGALP00000032965
XP_001233343	118083644	UPI0000E7FA23	-	770026	-
XP_001233345	118085381	UPI0000E7FC86	IPI00810899	770028	-
XP_001233346	118097805	UPI0000E80FB2	IPI00819352	416482	ENSGALP00000007247
XP_001233348	118099639	UPI0000E8128F	IPI00587668	770030	ENSGALP00000002895
XP_001233349	118100527	UPI0000E813EA	-	770034	-
XP_001233355	118117761	UPI0000E81FF3	IPI00813024	770039	-
XP_001233358	118103680	UPI0000E818A7	IPI00810969	770043	ENSGALP00000004105
XP_001233360	118103303	UPI0000E81830	IPI00575794	771165	ENSGALP00000005571
XP_001233364	118096195	UPI0000E80D35	-	770049	-
XP_001233366	118099977	UPI0000E81317	IPI00580926	770051	ENSGALP00000012484
XP_001233367	118101946	UPI0000E81614	IPI00593214	770052	ENSGALP00000011160
XP_001233370	118091006	UPI0000E8051B	IPI00579654	770055	ENSGALP00000008098
XP_001233371	118092668	UPI0000E807B0	IPI00812817	770056	ENSGALP00000007981
XP_001233375	118104243	UPI0000E81972	IPI00814391	770061	ENSGALP00000000293
XP_001233377	118098428	UPI000007C8D8	IPI00582323	396190	ENSGALP00000004703
XP_001233378	118094186	UPI0000E80A1E	IPI00813908	771109	-
XP_001233379	118083813	UPI0000E7FA66	IPI00600384	770067	ENSGALP00000025395
XP_001233380	118095570	UPI0000E80C42	IPI00829391	770068	ENSGALP00000002406
XP_001233384	118102172	UPI0000E8166A	IPI00573892	426146	ENSGALP00000021990
XP_001233386	118090516	UPI0000E8044A	IPI00684130	422754	ENSGALP00000022557
XP_001233390	118103682	UPI0000E818A8	IPI00811565	770077	-
XP_001233393	118084979	UPI00003AA0AE	IPI00598409	418933	ENSGALP00000029462
XP_001233394	118096898	UPI0000E80E4A	IPI00582535	770446	ENSGALP00000010304
XP_001233396	118100106	UPI0000449510	IPI00823199	417499	ENSGALP00000002489
XP_001233397	118101764	UPI000012C3AD	IPI00581674	373961	ENSGALP00000005212
XP_001233401	118082223	UPI0000E7F80E	IPI00587376	417749	ENSGALP00000014237
XP_001233404	118087583	UPI0000E7FFE5	IPI00821898	770086	ENSGALP00000039024
XP_001233405	118089823	UPI0000E80348	IPI00595614	770087	ENSGALP00000015448
XP_001233406	118090518	UPI0000E8044B	IPI00582615	770088	ENSGALP00000022559
XP_001233407	118092488	UPI0000E8076B	IPI00821039	770089	-
XP_001233408	118093259	UPI0000E8089E	IPI00577690	423985	ENSGALP00000003872
XP_001233410	118129762	UPI0000E8255E	IPI00820642	770090	ENSGALP00000040517
XP_001233411	118104245	UPI0000E81973	IPI00579859	415607	-
XP_001233414	118098893	UPI0000E8116E	IPI00586587	417029	ENSGALP00000037196
XP_001233420	118082226	UPI0000E7F80F	IPI00595153	770096	ENSGALP00000030077
XP_001233421	118084257	UPI0000E7FB1D	IPI00811977	770097	ENSGALP00000029621
XP_001233425	118102174	UPI0000E8166B	IPI00581952	770103	ENSGALP00000022004
XP_001233426	118129764	UPI0000E8255F	-	770105	-
XP_001233427	118104149	UPI0000E8194D	IPI00820508	427463	-
XP_001233428	118096907	UPI000060ED5E	IPI00579697	770572	ENSGALP00000010604
XP_001233429	118097529	UPI0000E80F4A	IPI00813659	770931	-
XP_001233434	118090222	UPI0000E803D7	IPI00811168	422645	-
XP_001233435	118093076	UPI00004486E0	IPI00594810	423931	ENSGALP00000015342
XP_001233437	118083651	UPI0000E7FA26	-	770112	-
XP_001233442	118086848	UPI0000E7FECA	IPI00574750	770116	ENSGALP00000023852
XP_001233444	118094075	UPI0000E809EF	IPI00812756	770118	-
XP_001233446	118103686	UPI0000E818AA	IPI00574597	770120	-
XP_001233451	118090224	UPI00003AD80E	IPI00585691	422645	-
XP_001233452	118094202	UPI0000E80A24	IPI00812814	424449	-
XP_001233453	118099983	UPI0000E81319	IPI00814417	770132	-
XP_001233456	118103178	UPI00003AC9F6	IPI00577906	770135	ENSGALP00000001640
XP_001233457	118092673	UPI0000E807B2	IPI00586946	770136	ENSGALP00000007985
XP_001233461	118104302	UPI0000E81989	IPI00812580	770141	-
XP_001233468	118102900	UPI00003AC906	IPI00574627	419980	ENSGALP00000001750
XP_001233469	118087887	UPI0000E80060	IPI00812840	421360	-
XP_001233471	118093577	UPI0000E80922	IPI00812039	771152	-
XP_001233473	118084261	UPI0000E7FB1E	-	770147	-
XP_001233479	118103180	UPI0000E817FA	-	770153	-
XP_001233482	118113667	UPI0000E81DB8	IPI00812985	770156	-
XP_001233483	118115942	UPI0000E81EA8	IPI00814466	770157	-
XP_001233487	118096915	UPI0000E80E51	IPI00812339	416048	-
XP_001233494	118094414	UPI0000E80A77	IPI00603030	424568	ENSGALP00000016318
XP_001233496	118101316	UPI000044979C	IPI00586178	419529	ENSGALP00000000481
XP_001233499	118106297	UPI0000E81AC2	IPI00813012	770167	ENSGALP00000035391
XP_001233500	118083906	UPI00003A9D52	IPI00829388	771199	ENSGALP00000026119
XP_001233502	118098442	UPI0000E810B0	IPI00601604	416822	-
XP_001233503	118100123	UPI0000E81353	IPI00680894	417506	-
XP_001233504	118088739	UPI0000E801A8	IPI00813675	421808	-
XP_001233508	118098266	UPI0000E81069	-	770177	-
XP_001233513	118092676	UPI0000E807B3	-	770185	-
XP_001233518	118100661	UPI00003AC262	IPI00581988	419244	ENSGALP00000009371
XP_001233520	118083480	UPI000060E396	IPI00584450	770190	ENSGALP00000029837
XP_001233523	118103184	UPI0000E817FC	IPI00811763	770192	ENSGALP00000001660
XP_001233524	118091021	UPI0000E80522	IPI00813463	770193	ENSGALP00000032103
XP_001233529	118101778	UPI00003AC61C	IPI00571264	419668	ENSGALP00000005647
XP_001233530	118095017	UPI0000E80B66	IPI00581167	424796	ENSGALP00000004861
XP_001233531	118082237	UPI0000E7F811	IPI00603005	770198	ENSGALP00000014400
XP_001233533	118083657	UPI0000E7FA27	-	770200	-
XP_001233542	118083915	UPI0000E7FA8E	IPI00813472	418569	ENSGALP00000026131
XP_001233545	118089193	UPI0000E80252	-	771426	-
XP_001233547	118084712	UPI0000E7FB7C	-	770212	-
XP_001233551	118099987	UPI0000E8131A	IPI00811819	770216	ENSGALP00000023410
XP_001233552	118103186	UPI0000E817FD	-	770217	-
XP_001233553	118094358	UPI0000E80A60	-	770218	-
XP_001233554	118129776	UPI0000E82565	IPI00814124	770219	-
XP_001233556	118103815	UPI0000E818D9	IPI00598967	770222	ENSGALP00000023688
XP_001233558	118104156	UPI0000E81950	IPI00810781	431670	ENSGALP00000020557
XP_001233559	118093089	UPI000061164B	-	423936	-
XP_001233565	118099664	UPI0000E81298	IPI00812208	373891	ENSGALP00000003806
XP_001233568	118092683	UPI0000E807B6	-	770235	-
XP_001233569	118120219	UPI0000E8216E	IPI00813432	770236	-
XP_001233570	118103528	UPI0000E81871	IPI00811515	770237	ENSGALP00000038852
XP_001233572	118104307	UPI0000E8198B	IPI00586806	770239	ENSGALP00000024786
XP_001233574	118101043	UPI0000E814BB	IPI00820230	771069	ENSGALP00000039495
XP_001233575	118101784	UPI0000E815D3	IPI00599345	771510	ENSGALP00000005729
XP_001233577	118089533	UPI0000E802DB	IPI00810622	422297	ENSGALP00000012071
XP_001233579	118083484	UPI0000E7F9E7	IPI00575940	770247	ENSGALP00000024153
XP_001233581	118096682	UPI00003AA770	IPI00813053	770249	ENSGALP00000033891
XP_001233582	118097448	UPI0000E80F28	IPI00814152	770250	ENSGALP00000006931
XP_001233585	118120222	UPI0000E8216F	IPI00814395	770255	-
XP_001233586	118085012	UPI0000E7FBF2	IPI00813850	418948	-
XP_001233588	118094430	UPI00003AEAC0	IPI00812935	424572	-
XP_001233589	118084266	UPI0000E7FB20	IPI00599327	418689	ENSGALP00000026995
XP_001233595	118091033	UPI0000E80528	IPI00812441	428832	ENSGALP00000039634
XP_001233596	118094093	UPI0000E809F7	IPI00812690	374031	ENSGALP00000004602
XP_001233600	118083931	UPI0000E7FA96	-	771312	-
XP_001233604	118088753	UPI00003AD055	IPI00821018	428633	ENSGALP00000036378
XP_001233605	118089202	UPI0000E80256	IPI00602146	771480	ENSGALP00000026920
XP_001233608	118096046	UPI0000E80CFC	IPI00639791	415585	ENSGALP00000013553
XP_001233610	118097828	UPI0000E80FBA	IPI00812617	770275	ENSGALP00000039951
XP_001233612	118101324	UPI0000E81525	IPI00811702	770277	-
XP_001233613	118102194	UPI0000E81674	IPI00683891	770278	ENSGALP00000030793
XP_001233614	118088624	UPI0000E80177	IPI00813390	770279	ENSGALP00000023986
XP_001233620	118099792	UPI0000E812CC	IPI00811903	771509	ENSGALP00000037704
XP_001233621	118091881	UPI0000E8067A	IPI00595202	423374	-
XP_001233626	118097830	UPI0000E80FBB	-	770291	-
XP_001233627	118098759	UPI0000E81134	IPI00813819	770292	ENSGALP00000011694
XP_001233628	118087127	UPI0000E7FF38	-	770293	-
XP_001233630	118090704	UPI0000E80498	IPI00822062	770295	ENSGALP00000028026
XP_001233631	118091037	UPI0000E8052A	-	770296	-
XP_001233632	118091511	UPI0000E805E8	IPI00588509	770297	ENSGALP00000012950
XP_001233633	118093501	UPI0000E80901	IPI00813176	770298	ENSGALP00000014038
XP_001233634	118116960	UPI0000E81F5A	IPI00813316	770299	ENSGALP00000035099
XP_001233636	118099796	UPI0000003198	IPI00580961	771528	ENSGALP00000002218
XP_001233642	118097454	UPI0000E80F2A	IPI00592431	770309	ENSGALP00000006942
XP_001233643	118100974	UPI0000E814A0	IPI00811428	770310	-
XP_001233648	118082329	UPI0000E7F834	IPI00581530	771383	ENSGALP00000016534
XP_001233652	118102916	UPI0000E81792	IPI00813939	419993	ENSGALP00000002315
XP_001233653	118091884	UPI0000E8067B	IPI00814478	423374	-
XP_001233655	118097841	UPI0000E80FBD	IPI00813512	770319	-
XP_001233656	118099076	UPI0000E811B1	IPI00812937	770320	-
XP_001233658	118087133	UPI0000E7FF3B	IPI00585992	770322	ENSGALP00000025336
XP_001233664	118092930	UPI0000E8081E	IPI00683932	770328	ENSGALP00000032578
XP_001233665	118116964	UPI0000E81F5B	IPI00593211	396170	ENSGALP00000007898
XP_001233670	118103537	UPI0000E81875	-	770333	-
XP_001233671	118104315	UPI0000E8198E	IPI00576638	770334	ENSGALP00000024840
XP_001233672	118082693	UPI0000E7F8BB	IPI00820577	770780	ENSGALP00000037206
XP_001233673	118097937	UPI00003AAD9C	-	771014	-
XP_001233676	118100690	UPI000044965D	IPI00598319	419256	ENSGALP00000009725
XP_001233682	118103201	UPI0000E81804	IPI00597673	770341	ENSGALP00000001966
XP_001233683	118089083	UPI0000E80227	IPI00604009	770342	ENSGALP00000026557
XP_001233685	118095230	UPI0000E80BB8	-	770345	-
XP_001233686	118126203	UPI0000E82444	IPI00812669	770346	-
XP_001233690	118098467	UPI0000E810BA	IPI00813721	427696	-
XP_001233692	118103351	UPI0000E81846	IPI00571455	428354	ENSGALP00000024229
XP_001233696	118095039	UPI0000E80B6F	IPI00810752	424778	-
XP_001233697	118095837	UPI0000E80CAE	-	770357	-
XP_001233700	118103203	UPI0000E81805	IPI00820216	770363	ENSGALP00000040338
XP_001233701	118088633	UPI0000E8017B	IPI00810780	770364	ENSGALP00000023990
XP_001233709	118091630	UPI0000E8061B	IPI00810774	423235	-
XP_001233710	118091888	UPI0000E8067D	IPI00811946	423378	-
XP_001233712	118083494	UPI0000E7F9EA	-	770376	-
XP_001233715	118099083	UPI0000E811B3	-	770380	-
XP_001233717	118099998	UPI0000E8131F	IPI00820657	427819	ENSGALP00000039884
XP_001233722	118090547	UPI0000E80456	IPI00814205	770387	ENSGALP00000022821
XP_001233726	118085637	UPI0000E7FCEA	IPI00582563	771284	ENSGALP00000012003
XP_001233729	118090785	UPI00003ADADC	IPI00599810	771502	ENSGALP00000025682
XP_001233730	118094448	UPI0000E80A85	IPI00577723	424583	ENSGALP00000016443
XP_001233731	118083670	UPI0000E7FA2C	-	770394	-
XP_001233732	118084907	UPI0000E7FBC7	IPI00593864	770395	ENSGALP00000027434
XP_001233735	118102207	UPI0000E81679	IPI00586341	395674	ENSGALP00000023533
XP_001233737	118103543	UPI0000E81878	IPI00811816	770399	ENSGALP00000038786
XP_001233738	118085022	UPI0000E7FBF6	IPI00819987	418954	ENSGALP00000027631
XP_001233739	118102471	UPI0000E816EA	-	771981	-
XP_001233742	118094450	UPI0000E80A86	IPI00680166	424583	-
XP_001233746	118102209	UPI0000E8167A	-	770407	-
XP_001233748	118089089	UPI0000E8022A	-	770410	-
XP_001233752	118098477	UPI0000E810BD	IPI00602606	416839	ENSGALP00000006116
XP_001233753	118103362	UPI0000E8184B	IPI00812227	420159	-
XP_001233758	118099681	UPI0000E8129F	-	770423	-
XP_001233759	118086607	UPI0000E7FE68	IPI00813219	770425	-
XP_001233761	118103207	UPI0000E81807	IPI00812059	770427	ENSGALP00000040326
XP_001233763	118089091	UPI0000E8022B	IPI00683031	770429	ENSGALP00000026565
XP_001233764	118092933	UPI0000E8081F	IPI00573207	770430	ENSGALP00000012471
XP_001233766	118103547	UPI0000E8187A	IPI00683699	770432	ENSGALP00000033928
XP_001233772	118084280	UPI0000E7FB26	IPI00813347	418705	ENSGALP00000027020
XP_001233775	118098293	UPI0000E81075	IPI00577722	770440	ENSGALP00000014939
XP_001233776	118085557	UPI0000E7FCCD	IPI00587035	770441	ENSGALP00000010301
XP_001233783	118082663	UPI00003A97E1	IPI00575906	770448	ENSGALP00000019438
XP_001233784	118096701	UPI0000E80DFC	IPI00812653	770449	ENSGALP00000002635
XP_001233786	118097467	UPI0000E80F2F	-	770451	-
XP_001233787	118099683	UPI0000E812A0	-	770452	-
XP_001233791	118090159	UPI0000E803C1	IPI00572940	770457	ENSGALP00000017695
XP_001233794	118094374	UPI0000E80A68	IPI00818481	770460	ENSGALP00000038136
XP_001233801	118083674	UPI0000E7FA2E	IPI00814046	418433	ENSGALP00000029773
XP_001233804	118087848	UPI0000E80051	-	770469	-
XP_001233815	118095364	UPI0000E80BED	-	771667	-
XP_001233816	118083504	UPI0000E7F9EE	IPI00680037	770477	ENSGALP00000029825
XP_001233820	118118949	UPI0000E820B7	IPI00813541	770482	ENSGALP00000023085
XP_001233821	118104083	UPI0000E81938	IPI00820334	770483	ENSGALP00000037399
XP_001233825	118085654	UPI0000E7FCEE	IPI00577585	420489	ENSGALP00000037634
XP_001233827	118087936	UPI0000E80073	IPI00811330	771345	ENSGALP00000016105
XP_001233828	118083506	UPI0000E7F9EF	-	770486	-
XP_001233829	118096705	UPI000060EC88	IPI00596735	770487	ENSGALP00000003006
XP_001233830	118097470	UPI0000E80F30	IPI00683794	770488	ENSGALP00000009178
XP_001233831	118101669	UPI0000E815A5	IPI00819756	770489	ENSGALP00000040024
XP_001233837	118097971	UPI0000E80FF1	IPI00811642	416549	-
XP_001233839	118093608	UPI0000E8092E	IPI00596589	771555	ENSGALP00000017793
XP_001233844	118098306	UPI0000E8107B	-	770504	-
XP_001233845	118098775	UPI0000E8113C	-	770505	-
XP_001233846	118100014	UPI0000E81326	IPI00578374	770506	ENSGALP00000001452
XP_001233849	118087857	UPI0000E80054	IPI00811230	770510	-
XP_001233854	118103550	UPI0000E8187B	IPI00812642	416376	-
XP_001233858	118088178	UPI00003ACD9F	IPI00599070	771582	ENSGALP00000017875
XP_001233861	118087361	UPI0000E7FF95	IPI00584774	770521	ENSGALP00000026371
XP_001233865	118093511	UPI0000E80905	-	770525	-
XP_001233867	118115977	UPI0000E81EAC	IPI00811604	770527	-
XP_001233868	118104178	UPI0000E81959	IPI00813489	770529	-
XP_001233871	118088774	UPI0000447E1E	IPI00680177	421837	ENSGALP00000025497
XP_001233873	118094466	UPI0000E80A8C	IPI00812933	424598	-
XP_001233875	118096236	UPI0000E80D47	-	427543	ENSGALP00000003688
XP_001233876	118096709	UPI0000E80DFF	IPI00585363	770538	ENSGALP00000003297
XP_001233877	118096905	UPI0000E80E4D	IPI00812311	770539	ENSGALP00000009317
XP_001233879	118087151	UPI0000E7FF42	-	770541	-
XP_001233881	118093282	UPI0000E808A7	IPI00812396	770543	ENSGALP00000004455
XP_001233884	118108901	UPI0000E81BCC	IPI00811678	770546	-
XP_001233886	118104180	UPI0000E8195A	-	770548	-
XP_001233890	118096984	UPI0000E80E6A	IPI00812715	416075	-
XP_001233892	118093618	UPI0000E80933	IPI00572362	395945	ENSGALP00000017912
XP_001233893	118094468	UPI0000E80A8D	IPI00811329	424598	-
XP_001233896	118096711	UPI0000E80E00	IPI00813526	770556	ENSGALP00000033798
XP_001233898	118086990	UPI0000E7FF02	-	770558	-
XP_001233902	118103225	UPI0000E8180E	IPI00580255	770563	ENSGALP00000003104
XP_001233903	118092965	UPI0000E8082B	IPI00812662	770565	-
XP_001233904	118094122	UPI0000E80A03	-	770566	-
XP_001233905	118094382	UPI0000E80A6B	IPI00588798	770567	ENSGALP00000009694
XP_001233906	118095243	UPI0000E80BBD	-	770568	-
XP_001233908	118096986	UPI0000E80E6B	IPI00812249	416075	-
XP_001233910	118101097	UPI00003AC42B	IPI00602221	771460	ENSGALP00000004100
XP_001233915	118082255	UPI0000E7F818	-	770575	-
XP_001233916	118084926	UPI0000E7FBCF	-	770578	-
XP_001233920	118098782	UPI0000E8113F	IPI00811408	770582	-
XP_001233921	118087862	UPI0000E80056	-	770584	-
XP_001233922	118090174	UPI0000E803C5	IPI00682719	770585	ENSGALP00000031551
XP_001233923	118092518	UPI0000E80776	-	770586	-
XP_001233924	118094124	UPI0000E80A04	IPI00585784	770587	ENSGALP00000005246
XP_001233925	118095245	UPI0000E80BBE	IPI00581297	770588	ENSGALP00000014070
XP_001233926	118118956	UPI0000E820B8	-	770589	-
XP_001233934	118082258	UPI0000E7F819	IPI00814528	770594	-
XP_001233936	118097871	UPI0000E80FC9	IPI00588821	770598	ENSGALP00000008144
XP_001233937	118085577	UPI0000E7FCD5	IPI00814037	420451	ENSGALP00000010530
XP_001233940	118090562	UPI00003AD98F	IPI00582982	770600	ENSGALP00000022959
XP_001233944	118082260	UPI0000E7F81A	IPI00814103	770606	-
XP_001233945	118083848	UPI0000E7FA73	IPI00810629	770607	-
XP_001233946	118085579	UPI0000E7FCD6	IPI00575947	770608	ENSGALP00000010556
XP_001233948	118103229	UPI0000E81810	IPI00819124	770610	ENSGALP00000040308
XP_001233950	118091073	UPI0000E80539	-	770612	-
XP_001233954	118085071	UPI0000E7FC09	IPI00592419	771678	ENSGALP00000027685
XP_001233957	118083314	UPI0000E7F9A1	IPI00588577	770618	-
XP_001233959	118099108	UPI0000E811BE	IPI00585114	770620	ENSGALP00000014696
XP_001233961	118101354	UPI0000E8152D	IPI00572466	770622	ENSGALP00000004938
XP_001233965	118117812	UPI0000E81FFC	IPI00811962	770626	-
XP_001233968	118103977	UPI0000E81913	-	770630	-
XP_001233969	118104324	UPI0000E81991	-	770631	-
XP_001233970	118104497	UPI0000E819D7	-	770632	-
XP_001233972	118103004	UPI0000E817B4	IPI00587107	772080	ENSGALP00000028174
XP_001233973	118099701	UPI0000E812A7	IPI00813142	770638	ENSGALP00000004760
XP_001233974	118086614	UPI0000E7FE6A	IPI00651281	404537	ENSGALP00000036290
XP_001233976	118089872	UPI0000E80358	-	770640	-
XP_001233977	118094973	UPI0000E80B55	IPI00574224	770641	ENSGALP00000008879
XP_001233980	118087957	UPI0000E8007B	IPI00812900	771530	-
XP_001233982	118084296	UPI0000E7FB2C	IPI00575842	770646	ENSGALP00000001111
XP_001233985	118098794	UPI0000E81145	IPI00594410	416997	ENSGALP00000037402
XP_001233986	118101359	UPI0000E8152F	IPI00813724	770649	ENSGALP00000034639
XP_001233987	118101685	UPI0000E815AB	IPI00571405	396524	-
XP_001233988	118102005	UPI0000E8162F	-	770650	-
XP_001233991	118092522	UPI0000E80777	IPI00819377	770653	ENSGALP00000040229
XP_001233993	118118960	UPI0000E820B9	IPI00814161	770656	-
XP_001233995	118126224	UPI0000E82447	IPI00811911	770658	ENSGALP00000000128
XP_001233999	118104395	UPI0000E819AE	-	770662	-
XP_001234000	118084003	UPI0000E7FAB6	IPI00811243	418601	-
XP_001234002	118101110	UPI0000E814D5	IPI00570964	419450	ENSGALP00000004417
XP_001234003	118102511	UPI00003AC821	IPI00598265	772116	ENSGALP00000003113
XP_001234005	118096271	UPI0000E80D54	IPI00596481	415715	ENSGALP00000005587
XP_001234006	118097489	UPI0000448FF7	IPI00604232	416289	ENSGALP00000009556
XP_001234007	118099114	UPI0000E811C1	IPI00580418	770666	ENSGALP00000014661
XP_001234008	118091538	UPI0000E805F5	-	770667	-
XP_001234010	118103856	UPI0000E818E5	IPI00592033	770670	ENSGALP00000023713
XP_001234011	118097599	UPI0000E80F66	IPI00581391	771537	ENSGALP00000010628
XP_001234016	118087372	UPI0000E7FF9A	IPI00585811	770677	ENSGALP00000026303
XP_001234017	118090570	UPI0000E8045E	-	770679	-
XP_001234021	118102515	UPI0000E816FC	IPI00814440	419884	-
XP_001234025	118096729	UPI0000E80E08	-	770689	-
XP_001234026	118096926	UPI0000E80E55	IPI00587366	770690	ENSGALP00000035470
XP_001234030	118092723	UPI0000E807C7	-	770694	-
XP_001234032	118116988	UPI0000E81F60	IPI00814542	770696	-
XP_001234037	118097888	UPI0000E80FD1	-	770707	-
XP_001234038	118100029	UPI0000E8132D	IPI00811382	770708	-
XP_001234039	118086623	UPI0000E7FE6D	IPI00595958	420946	ENSGALP00000036288
XP_001234040	118086997	UPI00003ABF10	-	770709	-
XP_001234041	118101018	UPI0000E814B2	IPI00599008	770710	ENSGALP00000001956
XP_001234043	118092987	UPI0000E80835	IPI00811000	770712	ENSGALP00000013380
XP_001234045	118095257	UPI0000E80BC4	-	770714	-
XP_001234048	118116000	UPI0000E81EAF	IPI00813035	414739	-
XP_001234049	118103993	UPI0000E8191A	-	770717	-
XP_001234052	118102009	UPI0000E81630	IPI00586834	770722	ENSGALP00000012462
XP_001234053	118102747	UPI0000610358	IPI00810792	770723	ENSGALP00000030755
XP_001234054	118103240	UPI0000E81815	IPI00602158	770724	ENSGALP00000015781
XP_001234055	118093831	UPI0000E8098F	IPI00813858	424253	ENSGALP00000019155
XP_001234056	118094146	UPI0000E80A0F	IPI00590021	770725	ENSGALP00000005401
XP_001234059	118096273	UPI0000E80D55	IPI00813255	374184	ENSGALP00000030349
XP_001234060	118096733	UPI0000E80E0A	IPI00585848	770732	ENSGALP00000003870
XP_001234065	118090728	UPI0000E804A2	-	770739	-
XP_001234067	118120255	UPI0000E82174	IPI00812027	770741	ENSGALP00000034933
XP_001234069	118095419	UPI0000611DBD	IPI00600668	771841	ENSGALP00000016966
XP_001234070	118082685	UPI0000E7F8B8	IPI00573055	770747	ENSGALP00000019664
XP_001234072	118096275	UPI0000E80D56	-	770749	-
XP_001234076	118092991	UPI00003AE3AB	IPI00588723	770753	ENSGALP00000013447
XP_001234077	118103726	UPI0000E818B7	IPI00592164	427440	ENSGALP00000005742
XP_001234078	118082379	UPI0000E7F84A	IPI00813078	374244	ENSGALP00000037544
XP_001234082	118082689	UPI0000E7F8B9	IPI00593324	770756	ENSGALP00000019667
XP_001234083	118083514	UPI0000E7F9F3	IPI00590412	770757	ENSGALP00000024343
XP_001234084	118083861	UPI0000E7FA79	IPI00813713	770758	ENSGALP00000035965
XP_001234087	118097898	UPI0000E80FD6	IPI00822938	770761	ENSGALP00000039799
XP_001234089	118100599	UPI0000E81406	-	770763	-
XP_001234090	118101695	UPI00004435FF	-	770764	-
XP_001234091	118088523	UPI0000E80152	IPI00683396	421694	ENSGALP00000022592
XP_001234092	118092524	UPI0000E80778	IPI00599464	770765	ENSGALP00000005129
XP_001234093	118093530	UPI0000E8090E	IPI00596446	770766	ENSGALP00000014678
XP_001234095	118121866	UPI0000E8225F	IPI00813172	770768	-
XP_001234096	118103728	UPI0000E818B8	IPI00592822	770769	ENSGALP00000005744
XP_001234099	118100773	UPI0000449684	IPI00818470	419296	ENSGALP00000010968
XP_001234102	118087377	UPI0000E7FF9C	IPI00589852	770776	ENSGALP00000026262
XP_001234108	118100779	UPI0000E8144E	IPI00821764	419299	ENSGALP00000011006
XP_001234110	118084309	UPI0000E7FB32	IPI00681060	770782	ENSGALP00000027055
XP_001234113	118087879	UPI0000E8005D	-	770786	-
XP_001234114	118089437	UPI0000E802B4	IPI00813813	770787	ENSGALP00000009974
XP_001234116	118093534	UPI0000E8257C	IPI00604330	424126	ENSGALP00000037973
XP_001234119	118090357	UPI0000610E6F	-	771805	-
XP_001234120	118096743	UPI0000E80E0E	IPI00813501	770794	ENSGALP00000004388
XP_001234121	118099129	UPI0000E811C7	IPI00577903	770795	ENSGALP00000014581
XP_001234122	118102016	UPI0000E81633	IPI00813549	770798	-
XP_001234123	118093538	UPI0000E80911	IPI00581787	424126	ENSGALP00000014819
XP_001234126	118095261	UPI0000E80BC6	IPI00682820	770802	ENSGALP00000032506
XP_001234128	118098545	UPI0000E810DA	IPI00581871	416883	ENSGALP00000007621
XP_001234132	118096281	UPI0000E80D59	-	770807	-
XP_001234133	118098825	UPI0000E81151	IPI00599419	770808	ENSGALP00000012605
XP_001234135	118102249	UPI0000E8168C	IPI00590483	770812	ENSGALP00000001372
XP_001234136	118090202	UPI0000E803CF	IPI00811756	770813	ENSGALP00000037209
XP_001234137	118090734	UPI0000E804A5	-	770814	-
XP_001234139	118091299	UPI0000E8058E	IPI00588418	770816	ENSGALP00000010319
XP_001234141	118092530	UPI000061147F	IPI00679623	770818	ENSGALP00000033316
XP_001234142	118093542	UPI0000E80913	IPI00813521	424126	-
XP_001234145	118082773	UPI0000E7F8DC	IPI00823147	418022	ENSGALP00000037068
XP_001234146	118100792	UPI0000E81454	IPI00811448	419303	-
XP_001234147	118089650	UPI0000E80309	-	772071	-
XP_001234148	118082282	UPI0000E7F822	IPI00819022	373996	ENSGALP00000015287
XP_001234149	118086628	UPI0000E7FE6F	IPI00823018	770825	-
XP_001234150	118088663	UPI0000E80188	IPI00684013	770827	ENSGALP00000031075
XP_001234152	118092532	UPI0000E8077B	-	770828	-
XP_001234153	118093547	UPI0000E8257D	IPI00812248	424126	ENSGALP00000037972
XP_001234160	118084946	UPI0000E7FBD7	-	770836	-
XP_001234165	118102761	UPI0000E8175C	IPI00814013	770843	-
XP_001234166	118089445	UPI0000E802B8	IPI00588386	770844	ENSGALP00000010336
XP_001234167	118091092	UPI0000E80541	IPI00811105	770845	-
XP_001234169	118093549	UPI0000E80915	IPI00812160	424126	-
XP_001234171	118113735	UPI0000E81DC2	IPI00813207	770849	-
XP_001234172	118100805	UPI0000E8145A	IPI00813719	771963	ENSGALP00000038347
XP_001234173	118084949	UPI0000E7FBD8	-	770852	-
XP_001234177	118100611	UPI0000E8140B	IPI00587428	770857	ENSGALP00000023124
XP_001234178	118089447	UPI0000E802B9	-	422248	-
XP_001234179	118093553	UPI0000E80917	IPI00587310	424126	ENSGALP00000014843
XP_001234183	118094541	UPI0000E80AAB	IPI00811855	424634	-
XP_001234188	118089893	UPI0000E8035F	IPI00597994	770869	-
XP_001234189	118092536	UPI0000E8077D	IPI00575029	770870	ENSGALP00000005663
XP_001234191	118117830	UPI0000E82000	-	770872	-
XP_001234203	118092538	UPI0000E8077E	IPI00574355	770883	ENSGALP00000005664
XP_001234204	118097036	UPI0000E80E7D	-	771405	-
XP_001234205	118098558	UPI0000E810E0	IPI00811258	772115	-
XP_001234206	118096950	UPI000060ED59	IPI00570774	770887	ENSGALP00000010424
XP_001234210	118094164	UPI0000E80A16	-	770891	-
XP_001234212	118097628	UPI0000E80F74	IPI00812017	416336	-
XP_001234214	118095644	UPI0000E80C61	-	770897	-
XP_001234215	118098836	UPI0000E81156	IPI00596776	770898	ENSGALP00000012918
XP_001234217	118094404	UPI0000E80A73	-	770900	-
XP_001234220	118099438	UPI0000E81243	IPI00812252	417139	-
XP_001234221	118103044	UPI00003AC944	IPI00599380	772251	ENSGALP00000004705
XP_001234222	118088806	UPI0000447E3D	IPI00657613	771873	ENSGALP00000025686
XP_001234223	118083330	UPI0000E7F9A8	-	770908	-
XP_001234224	118083882	UPI0000E7FA81	IPI00596813	770909	ENSGALP00000025794
XP_001234226	118099718	UPI0000E812AD	IPI00599114	770911	ENSGALP00000004941
XP_001234228	118101392	UPI0000E8153D	-	770914	-
XP_001234234	118111571	UPI0000E81CF3	IPI00810863	770920	-
XP_001234245	118094560	UPI00003AEB54	IPI00587151	771795	ENSGALP00000017271
XP_001234246	118082712	UPI0000E7F8C2	IPI00684876	770933	ENSGALP00000029965
XP_001234247	118084322	UPI0000E7FB38	-	770934	-
XP_001234248	118096286	UPI0000E80D5B	IPI00576794	425392	ENSGALP00000005690
XP_001234249	118096959	UPI0000E80E60	IPI00573504	770936	ENSGALP00000010558
XP_001234250	118098842	UPI0000E81159	IPI00586729	770937	ENSGALP00000013080
XP_001234253	118090585	UPI0000E80465	-	770941	-
XP_001234254	118090744	UPI0000E804A9	-	770942	-
XP_001234255	118093865	UPI0000E8099E	IPI00813442	770943	ENSGALP00000019747
XP_001234256	118118986	UPI0000E820BF	IPI00812369	770944	-
XP_001234263	118090362	UPI0000E8040D	-	771920	-
XP_001234264	118091972	UPI0000611313	-	771914	-
XP_001234267	118101398	UPI0000E81540	-	770951	-
XP_001234269	118088691	UPI00003ACFCE	IPI00584812	770953	ENSGALP00000024242
XP_001234272	118093869	UPI0000E8099F	IPI00578349	770956	ENSGALP00000019757
XP_001234275	118082792	UPI000060E1B7	IPI00679559	418028	-
XP_001234283	118088693	UPI0000E80195	-	770966	-
XP_001234284	118087896	UPI0000E80063	-	770967	-
XP_001234285	118091100	UPI0000E80544	IPI00577858	422973	ENSGALP00000005939
XP_001234286	118093022	UPI0000E80843	-	770968	-
XP_001234289	118124304	UPI0000E82349	IPI00811965	770971	-
XP_001234291	118084056	UPI00003A9DF3	IPI00575771	772019	ENSGALP00000026696
XP_001234292	118097635	UPI0000449032	IPI00604272	416340	ENSGALP00000011795
XP_001234293	118094570	UPI0000611B20	IPI00571117	429105	ENSGALP00000017287
XP_001234298	118091102	UPI0000E80545	IPI00819140	770980	-
XP_001234303	118082295	UPI0000E7F828	IPI00811841	770983	-
XP_001234308	118120272	UPI0000E82175	IPI00814404	770989	-
XP_001234310	118090368	UPI0000E8040F	-	422708	-
XP_001234313	118097929	UPI0000E80FE2	IPI00582812	770994	ENSGALP00000009409
XP_001234314	118089133	UPI0000E80239	IPI00600558	770996	ENSGALP00000026694
XP_001234315	118091105	UPI0000E80546	IPI00571573	770997	ENSGALP00000005790
XP_001234320	118100273	UPI0000E8138D	IPI00574494	417565	ENSGALP00000005037
XP_001234321	118101173	UPI0000E814EF	IPI00811890	771864	-
XP_001234322	118089686	UPI0000E80314	IPI00818708	772196	ENSGALP00000038260
XP_001234323	118096967	UPI0000E80E63	IPI00600485	771001	ENSGALP00000010744
XP_001234325	118100065	UPI0000E8133C	IPI00813236	771003	ENSGALP00000002465
XP_001234326	118089463	UPI0000E802C0	IPI00812341	771005	ENSGALP00000010708
XP_001234327	118089920	UPI0000E80368	-	771006	-
XP_001234330	118094412	UPI0000E80A76	IPI00603494	771009	ENSGALP00000010207
XP_001234334	118082300	UPI0000E7F82A	-	771017	-
XP_001234335	118096292	UPI0000E80D5E	-	771018	-
XP_001234338	118091108	UPI00003ADB35	-	771022	-
XP_001234340	118124312	UPI0000E8234B	IPI00810898	771025	-
XP_001234341	118097641	UPI0000E80F77	-	771756	-
XP_001234343	118094580	UPI00004489F5	IPI00820944	424649	ENSGALP00000017358
XP_001234346	118091864	UPI0000E80673	-	771038	-
XP_001234351	118085768	UPI0000E7FD21	IPI00813745	396243	-
XP_001234355	118117011	UPI0000E81F62	IPI00813320	771049	-
XP_001234358	118098073	UPI0000E81018	-	771758	-
XP_001234363	118098852	UPI0000E8115E	IPI00683208	771057	ENSGALP00000013224
XP_001234365	118088703	UPI0000E8019A	IPI00595646	771060	ENSGALP00000024505
XP_001234366	118089138	UPI0000E8023B	IPI00579695	771061	ENSGALP00000026712
XP_001234367	118090228	UPI0000E803D9	-	771062	-
XP_001234371	118121896	UPI0000E82264	IPI00811325	771066	ENSGALP00000034875
XP_001234373	118082727	UPI0000E7F8C8	IPI00581675	418032	ENSGALP00000020006
XP_001234378	118102280	UPI0000E81696	-	771076	-
XP_001234379	118088707	UPI0000E8019B	IPI00587152	771077	ENSGALP00000024522
XP_001234380	118090230	UPI0000E803DA	IPI00683434	771078	ENSGALP00000031535
XP_001234386	118097069	UPI0000E80E8B	IPI00586165	771599	ENSGALP00000013457
XP_001234387	118088000	UPI0000E8008E	IPI00818086	421445	-
XP_001234389	118084334	UPI0000E7FB3B	IPI00812357	771085	ENSGALP00000027074
XP_001234390	118096990	UPI0000E80E6D	IPI00814443	771087	ENSGALP00000035463
XP_001234392	118100633	UPI0000E81415	IPI00812899	771089	ENSGALP00000007560
XP_001234396	118091309	UPI0000E80592	IPI00822064	374255	ENSGALP00000010578
XP_001234397	118093573	UPI0000E80920	IPI00596552	771094	ENSGALP00000015062
XP_001234399	118121899	UPI0000E82265	IPI00813191	771096	-
XP_001234405	118084336	UPI0000E7FB3C	-	771100	-
XP_001234408	118089925	UPI0000E8036A	-	771103	-
XP_001234409	118093339	UPI0000E808C0	IPI00681744	771104	ENSGALP00000038990
XP_001234411	118084338	UPI000060E637	IPI00587773	414870	ENSGALP00000027076
XP_001234414	118102790	UPI0000E81762	IPI00598882	771115	ENSGALP00000001521
XP_001234421	118083342	UPI0000E7F9AE	IPI00829377	771124	ENSGALP00000023446
XP_001234422	118096998	UPI0000E80E70	-	771125	-
XP_001234425	118101739	UPI0000E815C2	-	771127	-
XP_001234426	118102796	UPI0000E81764	IPI00811805	771128	ENSGALP00000040040
XP_001234427	118090589	UPI0000E80467	IPI00577059	771129	ENSGALP00000023101
XP_001234428	118093343	UPI0000E808C2	IPI00812604	771130	-
XP_001234434	118100637	UPI0000E81417	-	771136	-
XP_001234435	118102286	UPI0000E81699	IPI00813519	771137	ENSGALP00000001235
XP_001234436	118091114	UPI0000E80548	IPI00813878	771138	-
XP_001234439	118082831	UPI0000E7F8F2	-	425107	-
XP_001234440	118097653	UPI0000E80F7C	IPI00580923	771891	ENSGALP00000027996
XP_001234441	118098097	UPI0000E81022	-	771912	-
XP_001234442	118100639	UPI0000E81418	IPI00577345	771144	ENSGALP00000007659
XP_001234444	118088724	UPI0000E801A1	IPI00587327	771146	ENSGALP00000024620
XP_001234445	118090591	UPI0000E80468	IPI00812619	771147	ENSGALP00000023084
XP_001234446	118091315	UPI0000E80595	IPI00681605	771148	ENSGALP00000032064
XP_001234447	118093347	UPI0000E808C4	IPI00586232	771149	ENSGALP00000006730
XP_001234449	118105248	UPI0000E81A5A	IPI00811997	771151	-
XP_001234450	118098103	UPI00003AAE51	IPI00813729	771927	ENSGALP00000011467
XP_001234452	118084981	UPI0000E7FBE5	IPI00600699	771155	ENSGALP00000027525
XP_001234454	118096304	UPI0000E80D64	-	771157	-
XP_001234458	118093884	UPI0000E809A4	-	771162	-
XP_001234460	118126270	UPI0000E8244C	IPI00813623	771164	-
XP_001234469	118120289	UPI0000E82177	-	771173	-
XP_001234471	118085168	UPI0000E7FC2D	IPI00581140	419017	ENSGALP00000027822
XP_001234472	118092014	UPI0000611336	-	772043	-
XP_001234473	118082744	UPI0000E7F8CF	IPI00584738	771175	ENSGALP00000037027
XP_001234476	118089157	UPI0000E80243	IPI00588433	771180	ENSGALP00000026735
XP_001234477	118091875	UPI0000E80677	-	771181	-
XP_001234479	118120292	UPI0000E82178	IPI00810947	771183	-
XP_001234485	118103309	UPI0000E81833	-	771192	-
XP_001234486	118089929	UPI0000E8036C	IPI00577188	422457	ENSGALP00000016102
XP_001234487	118093351	UPI0000E808C6	IPI00813421	771194	-
XP_001234500	118103748	UPI0000E818C1	IPI00602088	431587	ENSGALP00000023930
XP_001234501	118098377	UPI0000E81098	IPI00818380	771208	ENSGALP00000039158
XP_001234507	118093579	UPI0000E80923	IPI00820433	771214	-
XP_001234508	118094452	UPI0000E80A87	IPI00576025	771215	ENSGALP00000014197
XP_001234510	118082851	UPI0000E7F8F9	IPI00813629	418049	-
XP_001234512	118082751	UPI0000E7F8D1	IPI00811739	771219	-
XP_001234516	118120299	UPI0000E82179	IPI00810582	771223	-
XP_001234523	118097965	UPI0000E80FEE	IPI00682279	771230	ENSGALP00000033042
XP_001234524	118098872	UPI0000E81167	-	771231	-
XP_001234526	118086384	UPI0000E7FE11	-	771233	-
XP_001234527	118092776	UPI0000E807DC	IPI00588286	423772	ENSGALP00000009497
XP_001234528	118117869	UPI0000E8200A	IPI00813193	771234	-
XP_001234536	118099748	UPI0000E812B9	IPI00684205	771243	ENSGALP00000032189
XP_001234538	118101435	UPI0000E8154B	-	771245	-
XP_001234539	118093581	UPI0000E80924	IPI00820307	771246	-
XP_001234542	118097564	UPI0000E80F59	-	771250	-
XP_001234543	118097973	UPI0000E80FF2	IPI00813723	771251	ENSGALP00000009857
XP_001234544	118099199	UPI0000E811E4	IPI00812800	771252	-
XP_001234547	118093583	UPI0000E80925	-	771255	-
XP_001234551	118099507	UPI000060F3C6	-	775970	-
XP_001234553	118098876	UPI0000E81169	IPI00574747	771259	ENSGALP00000013502
XP_001234554	118101066	UPI0000E814C3	-	771261	-
XP_001234555	118089170	UPI0000E80249	IPI00578777	771262	ENSGALP00000026785
XP_001234559	118098113	UPI0000E81027	IPI00813491	771988	-
XP_001234563	118095023	UPI0000E80B67	IPI00680895	771271	ENSGALP00000033220
XP_001234571	118103328	UPI0000E8183C	IPI00589173	771278	ENSGALP00000040061
XP_001234572	118093587	UPI0000E80927	-	771279	-
XP_001234580	118101439	UPI0000E8154C	-	771287	-
XP_001234581	118089943	UPI0000E80372	-	771288	-
XP_001234582	118091324	UPI0000E80599	IPI00587323	771289	ENSGALP00000010855
XP_001234583	118091601	UPI0000E8060E	-	771290	-
XP_001234584	118093357	UPI0000E808C9	-	771291	-
XP_001234585	118094214	UPI0000E80A29	-	771292	-
XP_001234586	118094459	UPI0000E80A8A	IPI00593164	771293	ENSGALP00000014338
XP_001234591	118087206	UPI0000E7FF58	IPI00814545	771296	-
XP_001234595	118121923	UPI0000E82269	IPI00813308	771302	ENSGALP00000012720
XP_001234596	118124340	UPI0000E8234F	-	771303	-
XP_001234598	118108972	UPI0000E81BD3	-	771305	-
XP_001234601	118085815	UPI0000E7FD36	IPI00595615	772135	ENSGALP00000017405
XP_001234604	118102822	UPI0000E8176E	IPI00594093	771308	ENSGALP00000000360
XP_001234605	118094216	UPI0000E80A2A	IPI00819449	424439	ENSGALP00000007286
XP_001234608	118082321	UPI0000E7F831	-	771314	-
XP_001234609	118082771	UPI0000E7F8DB	IPI00810644	771315	ENSGALP00000020421
XP_001234610	118096330	UPI0000E80D6D	-	771316	-
XP_001234611	118098385	UPI0000E81099	-	771317	-
XP_001234613	118089952	UPI0000E80376	IPI00582953	771319	ENSGALP00000016232
XP_001234614	118091605	UPI0000E80610	-	771320	-
XP_001234615	118092784	UPI0000E807E0	IPI00819386	771321	ENSGALP00000039205
XP_001234616	118093589	UPI0000E80928	-	771322	-
XP_001234617	118111615	UPI0000E81CF7	IPI00811941	771323	-
XP_001234618	118082874	UPI0000E7F8FF	IPI00812582	418053	-
XP_001234619	118092046	UPI0000E806B6	IPI00591988	423480	ENSGALP00000018736
XP_001234620	118098387	UPI0000E8109A	IPI00813737	771328	-
XP_001234621	118099207	UPI0000E811E6	IPI00814292	771329	-
XP_001234624	118089955	UPI0000E80377	-	771332	-
XP_001234625	118095303	UPI0000E80BD7	IPI00599756	771333	ENSGALP00000015273
XP_001234627	118085821	UPI0000E7FD38	IPI00812776	420588	ENSGALP00000037173
XP_001234628	118089178	UPI0000E8024D	IPI00684202	771337	ENSGALP00000026819
XP_001234630	118094222	UPI0000E80A2C	IPI00823219	771339	ENSGALP00000034690
XP_001234631	118108978	UPI0000E81BD4	IPI00810703	426673	-
XP_001234632	118085823	UPI0000E7FD39	IPI00590690	420588	ENSGALP00000017495
XP_001234634	118095029	UPI0000E80B6A	IPI00580481	771342	ENSGALP00000008206
XP_001234637	118099212	UPI0000E811E8	IPI00576730	396440	ENSGALP00000011507
XP_001234639	118093066	UPI0000E80853	IPI00585703	771350	ENSGALP00000014941
XP_001234642	118082327	UPI0000E7F833	-	771355	-
XP_001234643	118082776	UPI0000E7F8DD	IPI00601104	771356	ENSGALP00000020439
XP_001234645	118096334	UPI0000E80D6E	-	771358	-
XP_001234647	118103343	UPI00003ACAAC	-	771360	-
XP_001234648	118091613	UPI0000E80613	IPI00597840	771361	ENSGALP00000013985
XP_001234650	118111622	UPI0000E81CF8	IPI00813788	771363	-
XP_001234656	118092795	UPI0000E807E5	IPI00590363	771373	ENSGALP00000010035
XP_001234659	118094226	UPI0000E80A2E	IPI00596936	424442	ENSGALP00000007343
XP_001234660	118095033	UPI0000E80B6C	IPI00581826	424803	ENSGALP00000008043
XP_001234667	118099219	UPI0000E811E9	IPI00596490	771388	ENSGALP00000011323
XP_001234668	118100127	UPI0000E81354	IPI00598313	771389	ENSGALP00000003605
XP_001234669	118090772	UPI0000E804B4	-	771391	-
XP_001234670	118094230	UPI00003AE9A5	IPI00680202	771393	ENSGALP00000007382
XP_001234672	118085842	UPI00003ABA0A	IPI00599559	420596	ENSGALP00000017578
XP_001234676	118093367	UPI0000E808CE	IPI00811850	771400	ENSGALP00000010053
XP_001234677	118095035	UPI0000E80B6D	-	771401	-
XP_001234683	118100682	UPI0000E81427	IPI00602731	771409	ENSGALP00000008562
XP_001234684	118102324	UPI0000E816AA	IPI00599610	771410	ENSGALP00000000385
XP_001234685	118089495	UPI0000E802CD	IPI00684979	771411	ENSGALP00000031726
XP_001234688	118085849	UPI0000E7FD44	IPI00577232	420598	ENSGALP00000017600
XP_001234692	118091338	UPI0000E805A0	-	771418	-
XP_001234693	118092801	UPI00003AE2E6	IPI00684778	771419	ENSGALP00000010197
XP_001234694	118094476	UPI0000E80A90	-	771420	-
XP_001234697	118101088	UPI0000E814CC	IPI00601304	771421	ENSGALP00000004467
XP_001234698	118091621	UPI0000E80617	IPI00591608	771422	ENSGALP00000014042
XP_001234699	118093084	UPI0000E8085B	IPI00811949	771423	ENSGALP00000015053
XP_001234703	118094665	UPI0000E80AD9	IPI00684405	772239	ENSGALP00000032278
XP_001234704	118097038	UPI0000E80E7E	IPI00583953	771427	ENSGALP00000011851
XP_001234706	118094478	UPI0000E80A91	-	771430	-
XP_001234708	118120333	UPI0000E8217F	IPI00812936	771432	ENSGALP00000022685
XP_001234712	118090284	UPI0000E803F3	-	771434	-
XP_001234722	118085857	UPI0000E7FD47	IPI00684983	772254	ENSGALP00000030558
XP_001234724	118092065	UPI0000E806BD	IPI00814080	772201	ENSGALP00000018854
XP_001234725	118098403	UPI0000E810A1	-	771444	-
XP_001234726	118099225	UPI0000E811EC	IPI00590662	771445	ENSGALP00000011278
XP_001234727	118100697	UPI0000E8142C	IPI00594188	771446	ENSGALP00000009026
XP_001234729	118093091	UPI0000E8085C	IPI00594328	771448	ENSGALP00000015060
XP_001234730	118095047	UPI0000E80B73	IPI00813192	424797	ENSGALP00000004912
XP_001234731	118117052	UPI0000E81F69	IPI00811764	771449	ENSGALP00000004537
XP_001234732	118119043	UPI0000E820C6	IPI00679417	771450	-
XP_001234735	118088900	UPI0000E801DD	-	421919	ENSGALP00000024135
XP_001234736	118085672	UPI0000E7FCF7	IPI00584664	420497	ENSGALP00000012415
XP_001234737	118100701	UPI0000E8142D	IPI00577866	419234	ENSGALP00000009052
XP_001234738	118090290	UPI0000E803F6	IPI00813480	771454	-
XP_001234740	118093912	UPI0000E809B0	-	771456	-
XP_001234741	118094482	UPI0000E80A93	IPI00587194	771457	ENSGALP00000014540
XP_001234743	118082798	UPI0000E7F8E6	IPI00585627	771461	ENSGALP00000036947
XP_001234744	118098007	UPI0000E80FFE	IPI00598315	416600	ENSGALP00000010812
XP_001234745	118100143	UPI0000E81359	-	771462	-
XP_001234746	118085676	UPI0000E7FCF9	IPI00819374	771463	ENSGALP00000012431
XP_001234750	118091350	UPI0000E805A6	IPI00810791	771467	ENSGALP00000011130
XP_001234751	118091627	UPI0000E8061A	-	771468	-
XP_001234752	118095333	UPI0000E80BE2	-	771469	-
XP_001234756	118086678	UPI0000E7FE82	IPI00590647	771474	-
XP_001234758	118102336	UPI0000E816AF	IPI00812352	771476	-
XP_001234760	118124369	UPI0000E82354	IPI00813323	771478	-
XP_001234766	118095335	UPI0000E80BE3	IPI00578477	771488	-
XP_001234770	118094681	UPI0000E80ADF	-	772289	-
XP_001234774	118089206	UPI0000E80258	IPI00811857	771496	-
XP_001234775	118089507	UPI0000E802D1	IPI00601488	771497	ENSGALP00000011583
XP_001234777	118091633	UPI0000E8061C	IPI00811799	423221	ENSGALP00000014186
XP_001234780	118088106	UPI0000E800B8	IPI00811034	421499	-
XP_001234786	118097054	UPI0000E80E85	IPI00576817	771511	ENSGALP00000012428
XP_001234787	118099235	UPI0000E811F1	IPI00813911	771512	-
XP_001234789	118090789	UPI0000E804BB	IPI00593604	771514	ENSGALP00000025259
XP_001234790	118093917	UPI0000E809B2	IPI00813356	771515	-
XP_001234794	118097595	UPI0000E80F64	-	771520	-
XP_001234797	118087224	UPI0000E7FF60	IPI00590519	771523	ENSGALP00000025755
XP_001234800	118106422	UPI0000E81AC8	IPI00814116	771526	-
XP_001234802	118099798	UPI0000E812CE	IPI00588932	771533	ENSGALP00000007021
XP_001234803	118086409	UPI0000E7FE1C	IPI00570892	771534	ENSGALP00000036462
XP_001234805	118109011	UPI0000E81BD9	IPI00811996	771536	-
XP_001234806	118085035	UPI0000E7FBFC	IPI00597856	771538	ENSGALP00000027601
XP_001234808	118089515	UPI0000E802D4	-	771542	-
XP_001234811	118084385	UPI0000E7FB50	-	771547	-
XP_001234813	118100149	UPI0000E8135C	IPI00601849	771549	ENSGALP00000004309
XP_001234816	118091644	UPI0000E80621	IPI00811298	771552	-
XP_001234817	118093921	UPI00006118DA	-	771553	-
XP_001234821	118099243	UPI0000E811F5	IPI00829367	771557	ENSGALP00000008099
XP_001234822	118099802	UPI0000E812D0	IPI00598491	771558	ENSGALP00000007054
XP_001234823	118100153	UPI0000E8135E	IPI00811359	771559	ENSGALP00000004458
XP_001234824	118091646	UPI0000E80622	IPI00682566	771560	-
XP_001234829	118097060	UPI0000E80E87	IPI00586824	771566	ENSGALP00000018525
XP_001234830	118097601	UPI0000E80F67	IPI00814320	771567	ENSGALP00000039111
XP_001234835	118092100	UPI0000E806CD	IPI00819666	428916	ENSGALP00000036623
XP_001234837	118088781	UPI0000E801B3	-	771573	-
XP_001234838	118091650	UPI0000E80624	IPI00583717	771574	ENSGALP00000032000
XP_001234840	118094501	UPI0000611A9D	-	771576	-
XP_001234844	118111660	UPI0000E81CFD	IPI00814157	771580	-
XP_001234848	118089973	UPI0000E8037E	IPI00823419	771586	ENSGALP00000037677
XP_001234855	118099258	UPI0000E811FA	IPI00581085	771595	ENSGALP00000007983
XP_001234861	118093101	UPI0000611631	IPI00584476	771604	ENSGALP00000015211
XP_001234864	118092116	UPI0000E806D2	IPI00811722	423513	-
XP_001234865	118100171	UPI0000E81367	IPI00587267	771608	ENSGALP00000004753
XP_001234866	118089525	UPI0000E802D7	IPI00581587	771609	ENSGALP00000011783
XP_001234870	118089527	UPI0000E802D8	IPI00823261	771612	ENSGALP00000038800
XP_001234872	118124387	UPI0000E82356	IPI00813479	771614	-
XP_001234874	118100729	UPI0000E81439	IPI00595645	771616	ENSGALP00000009715
XP_001234875	118095065	UPI0000E80B7C	-	771617	-
XP_001234876	118095356	UPI0000E80BEA	IPI00598299	771618	ENSGALP00000015592
XP_001234877	118120367	UPI0000E82186	IPI00822456	771619	ENSGALP00000034931
XP_001234879	118092124	UPI0000E806D6	IPI00811353	772322	-
XP_001234881	118082821	UPI0000E7F8F0	-	771624	-
XP_001234885	118100177	UPI0000E8136A	IPI00594156	771628	ENSGALP00000004899
XP_001234888	118090326	UPI0000E80401	-	771631	-
XP_001234891	118100179	UPI0000E8136B	IPI00583539	771635	ENSGALP00000004984
XP_001234893	118098042	UPI0000E8100D	IPI00811174	771638	-
XP_001234900	118097085	UPI0000E80E91	-	771644	-
XP_001234903	118087977	UPI0000E80084	IPI00819696	421403	ENSGALP00000016182
XP_001234910	118099266	UPI0000E811FD	IPI00810607	427767	ENSGALP00000007798
XP_001234912	118102882	UPI0000E81787	IPI00811806	771656	-
XP_001234913	118089539	UPI0000E802DE	IPI00821821	771657	ENSGALP00000038796
XP_001234915	118083987	UPI0000E7FAAF	-	771660	-
XP_001234921	118101144	UPI0000E814E3	IPI00821801	771670	ENSGALP00000038843
XP_001234923	118111682	UPI0000E81D01	IPI00810674	771672	-
XP_001234926	118098050	UPI0000E81010	-	771675	-
XP_001234927	118102888	UPI0000E81789	IPI00592775	771676	ENSGALP00000002343
XP_001234928	118082842	UPI0000E7F8F5	IPI00572823	418083	ENSGALP00000020735
XP_001234929	118101146	UPI0000E814E4	IPI00597083	771681	ENSGALP00000016627
XP_001234930	118102890	UPI0000E8178A	IPI00814196	771682	-
XP_001234933	118091676	UPI0000E8062E	-	771685	-
XP_001234934	118091916	UPI0000E80686	IPI00573648	771686	ENSGALP00000016543
XP_001234935	118095073	UPI0000E80B7F	-	771687	-
XP_001234936	118126342	UPI0000E82456	IPI00812605	771688	-
XP_001234937	118100197	UPI0000E81373	IPI00812709	771690	ENSGALP00000005783
XP_001234940	118090338	UPI0000E80404	IPI00589833	771693	ENSGALP00000019480
XP_001234943	118120380	UPI0000E82187	IPI00812556	771695	-
XP_001234945	118101150	UPI0000E814E6	IPI00813335	771697	ENSGALP00000004915
XP_001234947	118093945	UPI0000E809BC	IPI00814418	771699	-
XP_001234949	118098054	UPI0000E81012	IPI00592866	416624	ENSGALP00000011435
XP_001234950	118100201	UPI0000E81375	IPI00813281	771702	ENSGALP00000038946
XP_001234952	118117926	UPI0000E8200E	IPI00814506	771704	-
XP_001234955	118089234	UPI0000E80264	-	771708	-
XP_001234956	118090808	UPI0000E804C3	IPI00811644	771709	-
XP_001234958	118100431	UPI000060F73F	IPI00829398	776037	ENSGALP00000008954
XP_001234959	118086695	UPI0000E7FE8A	IPI00680478	771713	ENSGALP00000030344
XP_001234964	118085080	UPI0000E7FC0D	-	771720	-
XP_001234965	118097637	UPI0000E80F76	-	771721	-
XP_001234969	118088793	UPI0000E801B9	IPI00679521	771725	ENSGALP00000031049
XP_001234970	118089988	UPI0000E80383	IPI00829363	771726	ENSGALP00000037629
XP_001234971	118095078	UPI0000E80B81	-	771727	-
XP_001234975	118086697	UPI0000E7FE8B	-	771733	-
XP_001234976	118100750	UPI0000E81442	IPI00812444	771734	ENSGALP00000038632
XP_001234977	118101158	UPI0000E814EA	-	771735	-
XP_001234978	118102398	UPI0000E816CA	IPI00570973	771736	ENSGALP00000000973
XP_001234981	118093949	UPI0000E809BD	IPI00592131	771739	ENSGALP00000020433
XP_001234983	118098065	UPI0000E81015	IPI00682563	771742	ENSGALP00000032852
XP_001234984	118098455	UPI0000E810B5	-	771743	-
XP_001234985	118101161	UPI0000E814EB	IPI00811042	771744	ENSGALP00000038710
XP_001234986	118102937	UPI0000E81798	IPI00821924	426231	ENSGALP00000022242
XP_001234988	118092175	UPI00006113B3	IPI00593404	776013	ENSGALP00000019779
XP_001234991	118091933	UPI0000E8068C	IPI00813999	423347	ENSGALP00000016604
XP_001234998	118091937	UPI0000E8068E	-	771914	-
XP_001235000	118082998	UPI00003A9911	IPI00683104	418119	ENSGALP00000029990
XP_001235001	118082859	UPI0000E7F8FC	IPI00576113	771761	ENSGALP00000020785
XP_001235003	118100756	UPI0000E81445	IPI00822821	771763	ENSGALP00000038597
XP_001235004	118089575	UPI0000E802EA	-	771766	-
XP_001235011	118090818	UPI0000E804C8	IPI00598441	771776	ENSGALP00000025409
XP_001235012	118091690	UPI0000E80634	-	771777	-
XP_001235017	118089992	UPI0000E80385	IPI00810585	771783	ENSGALP00000016687
XP_001235024	118102416	UPI0000E816D2	IPI00580678	771791	ENSGALP00000001138
XP_001235033	118089996	UPI0000E80387	IPI00576134	422505	ENSGALP00000016701
XP_001235038	118094564	UPI0000611ACF	IPI00682464	771811	ENSGALP00000032498
XP_001235039	118095405	UPI0000E80BFC	IPI00813338	771812	ENSGALP00000016876
XP_001235041	118120397	UPI0000E8218A	IPI00812450	771814	-
XP_001235044	118098080	UPI0000E8101B	-	771818	-
XP_001235046	118095409	UPI0000E80BFE	-	771820	-
XP_001235048	118085099	UPI0000E7FC15	-	771823	-
XP_001235049	118098475	UPI0000E810BC	-	771824	-
XP_001235054	118124427	UPI0000E8235E	IPI00811658	771829	-
XP_001235057	118082893	UPI0000E7F906	-	771830	-
XP_001235060	118094566	UPI0000E80AB5	IPI00821319	424600	ENSGALP00000016660
XP_001235061	118095413	UPI0000E80C00	IPI00587328	771833	ENSGALP00000016912
XP_001235063	118098479	UPI0000E810BE	IPI00813120	771837	ENSGALP00000038750
XP_001235065	118119103	UPI0000E820CE	IPI00812945	771839	-
XP_001235069	118090831	UPI0000E804CE	IPI00592977	771845	-
XP_001235070	118091696	UPI0000E80637	IPI00811420	771846	-
XP_001235071	118120405	UPI0000E8218E	IPI00812028	771847	ENSGALP00000034928
XP_001235072	118124432	UPI0000E8235F	IPI00582717	771848	-
XP_001235074	118082391	UPI0000E7F850	-	771850	-
XP_001235076	118100771	UPI0000E8144B	IPI00814234	771852	ENSGALP00000010425
XP_001235077	118102431	UPI0000E816D9	IPI00811703	771853	-
XP_001235080	118084025	UPI0000E7FABF	IPI00683887	771858	ENSGALP00000026181
XP_001235082	118099313	UPI0000E8120C	-	771860	-
XP_001235083	118100775	UPI0000E8144C	IPI00600001	771861	ENSGALP00000010428
XP_001235084	118102956	UPI0000E817A0	IPI00820468	771862	ENSGALP00000039342
XP_001235085	118091964	UPI0000E80699	IPI00598995	428891	ENSGALP00000016773
XP_001235086	118111719	UPI0000E81D07	IPI00810908	771863	-
XP_001235087	118092194	UPI0000001630	IPI00811129	776054	ENSGALP00000019945
XP_001235095	118085734	UPI0000E7FD12	IPI00600857	771876	ENSGALP00000014044
XP_001235097	118088808	UPI0000E801BE	IPI00602532	771878	ENSGALP00000025115
XP_001235098	118090837	UPI0000E804D1	IPI00814554	771880	-
XP_001235105	118084033	UPI0000E7FAC3	IPI00681908	771887	ENSGALP00000029674
XP_001235106	118085738	UPI0000E7FD14	IPI00814304	771888	-
XP_001235107	118090841	UPI0000E804D3	IPI00810867	771889	-
XP_001235108	118117113	UPI0000E81F73	IPI00811398	771890	-
XP_001235111	118098488	UPI0000E810C2	-	771895	-
XP_001235113	118102972	UPI0000E817A7	IPI00602601	771898	ENSGALP00000006257
XP_001235114	118111725	UPI0000E81D08	IPI00604164	771899	ENSGALP00000020228
XP_001235115	118082401	UPI0000E7F855	-	771900	-
XP_001235117	118100787	UPI0000E81452	IPI00578171	771902	ENSGALP00000010665
XP_001235118	118093963	UPI0000E809C2	-	771903	-
XP_001235124	118102974	UPI0000E817A8	IPI00810760	771910	-
XP_001235126	118098099	UPI0000E81023	-	771915	-
XP_001235127	118087995	UPI0000E8008C	IPI00570806	771916	ENSGALP00000016277
XP_001235128	118094591	UPI0000E80ABD	-	771917	-
XP_001235129	118117122	UPI0000E81F77	IPI00684803	771918	ENSGALP00000035084
XP_001235131	118083044	UPI0000E7F944	IPI00575888	427925	ENSGALP00000021178
XP_001235132	118091974	UPI0000E8069C	IPI00683552	771922	ENSGALP00000031922
XP_001235133	118093649	UPI0000E80942	-	771923	-
XP_001235134	118093965	UPI0000E809C3	-	771924	-
XP_001235135	118122014	UPI0000E82271	IPI00813964	771926	ENSGALP00000034873
XP_001235137	118097127	UPI0000E80EA3	IPI00810934	771929	ENSGALP00000035435
XP_001235138	118102451	UPI0000E816E2	IPI00811218	771930	-
XP_001235143	118083050	UPI00003A9974	IPI00585268	418153	ENSGALP00000021182
XP_001235147	118091976	UPI0000E8069D	IPI00811660	771938	ENSGALP00000016869
XP_001235148	118094600	UPI0000E80AC0	IPI00813155	771939	ENSGALP00000028012
XP_001235149	118095426	UPI0000E80C05	IPI00819050	771940	ENSGALP00000016972
XP_001235150	118120416	UPI0000E8218F	IPI00574435	771941	ENSGALP00000008808
XP_001235152	118097131	UPI0000E80EA5	-	771942	-
XP_001235154	118093653	UPI0000E80944	IPI00596591	771944	ENSGALP00000015726
XP_001235155	118100263	UPI0000E81388	IPI00571830	771945	ENSGALP00000007413
XP_001235156	118085751	UPI0000E7FD1A	IPI00812601	420523	ENSGALP00000037499
XP_001235157	118100800	UPI0000E81458	IPI00811118	771946	-
XP_001235158	118089606	UPI0000610C2C	IPI00681435	771947	ENSGALP00000012747
XP_001235159	118090372	UPI0000E80411	-	771948	-
XP_001235161	118124449	UPI0000E82361	IPI00813163	771950	-
XP_001235163	118098500	UPI0000E810C6	IPI00574152	771952	ENSGALP00000006141
XP_001235168	118100267	UPI0000E8138A	-	771958	-
XP_001235169	118090016	UPI0000E80390	-	771959	-
XP_001235178	118100813	UPI0000E8145E	IPI00681344	771972	ENSGALP00000033047
XP_001235179	118088837	UPI0000E801CA	IPI00603151	771973	ENSGALP00000025470
XP_001235180	118094613	UPI0000E80AC4	IPI00812186	771974	ENSGALP00000017031
XP_001235182	118102987	UPI0000E817AD	IPI00576132	771977	ENSGALP00000006118
XP_001235185	118089621	UPI0000E802FC	-	771982	-
XP_001235187	118120429	UPI0000E82190	IPI00814332	771984	-
XP_001235188	118082420	UPI0000E7F85E	IPI00587372	771985	ENSGALP00000016479
XP_001235190	118093660	UPI0000E80947	IPI00811346	424165	ENSGALP00000017321
XP_001235197	118091995	UPI0000E806A5	IPI00596768	771996	ENSGALP00000016904
XP_001235202	118122031	UPI0000E82273	IPI00596705	772002	ENSGALP00000021921
XP_001235203	118092233	UPI0000E80700	IPI00814546	423589	ENSGALP00000020282
XP_001235205	118085139	UPI0000E7FC23	IPI00598909	395683	ENSGALP00000027706
XP_001235206	118102477	UPI0000E816EC	-	772004	-
XP_001235207	118093664	UPI0000E80948	IPI00812717	772005	-
XP_001235209	118084052	UPI0000E7FACC	-	772007	-
XP_001235210	118085141	UPI0000E7FC24	IPI00818597	772008	ENSGALP00000027710
XP_001235211	118088025	UPI0000E80098	-	772009	-
XP_001235212	118090023	UPI0000E80393	IPI00814108	772010	-
XP_001235216	118099363	UPI0000E81222	IPI00812494	772014	ENSGALP00000034120
XP_001235219	118092005	UPI0000E806A9	IPI00592887	772017	ENSGALP00000017006
XP_001235226	118117145	UPI0000E81F7D	IPI00813618	772024	-
XP_001235229	118102479	UPI0000E816ED	IPI00578570	772027	ENSGALP00000002875
XP_001235231	118092010	UPI0000E806AA	IPI00585075	772029	ENSGALP00000017008
XP_001235234	118102481	UPI0000E816EE	IPI00820291	772032	ENSGALP00000039315
XP_001235235	118089639	UPI0000E80304	-	772033	-
XP_001235237	118085149	UPI0000E7FC27	IPI00811959	772036	ENSGALP00000027724
XP_001235238	118085771	UPI0000E7FD22	IPI00681229	772037	ENSGALP00000030590
XP_001235241	118085976	UPI00003ABAEB	IPI00587687	428449	ENSGALP00000018858
XP_001235242	118098532	UPI0000E810D4	-	772045	-
XP_001235246	118084058	UPI0000E7FACE	-	772050	-
XP_001235247	118085153	UPI0000E7FC29	IPI00811028	772051	ENSGALP00000027726
XP_001235249	118092017	UPI0000E806AC	-	772054	-
XP_001235255	118082430	UPI0000E7F863	IPI00812602	772061	ENSGALP00000016570
XP_001235257	118085783	UPI0000E7FD28	IPI00591659	772063	ENSGALP00000014618
XP_001235258	118103000	UPI0000E817B2	IPI00813378	772066	ENSGALP00000005468
XP_001235261	118100300	UPI0000E8139A	IPI00684856	772072	ENSGALP00000034156
XP_001235262	118086733	UPI0000E7FE99	IPI00813209	772073	-
XP_001235263	118093673	UPI0000E8094C	IPI00811533	772075	ENSGALP00000017765
XP_001235264	118122052	UPI0000E82279	IPI00810620	772076	ENSGALP00000028947
XP_001235265	118082945	UPI0000E7F91D	IPI00600233	418139	ENSGALP00000021082
XP_001235268	118117984	UPI0000E82017	IPI00812346	772079	-
XP_001235269	118102493	UPI0000E816F3	IPI00578588	772081	ENSGALP00000003951
XP_001235271	118094627	UPI0000E80ACB	IPI00813975	772083	ENSGALP00000017087
XP_001235272	118117164	UPI0000E81F81	IPI00592252	396477	ENSGALP00000021889
XP_001235273	118088857	UPI0000E801D0	-	772084	-
XP_001235275	118094629	UPI0000E80ACC	-	772086	-
XP_001235278	118100304	UPI0000E8139C	IPI00583149	772090	ENSGALP00000008220
XP_001235279	118086737	UPI0000E7FE9B	IPI00812624	421023	ENSGALP00000022296
XP_001235282	118126418	UPI0000E8245C	IPI00812073	772094	-
XP_001235285	118086739	UPI0000E7FE9C	IPI00810747	772097	ENSGALP00000030323
XP_001235288	118099390	UPI0000E8122D	-	772100	-
XP_001235289	118093681	UPI0000E80950	IPI00572649	772101	ENSGALP00000017852
XP_001235295	118119152	UPI0000E820D3	-	772109	-
XP_001235300	118099399	UPI0000E81231	IPI00819440	772114	ENSGALP00000038231
XP_001235307	118103018	UPI0000E817BA	IPI00812297	772127	ENSGALP00000039053
XP_001235313	118099411	UPI0000E81237	IPI00575923	772136	ENSGALP00000002970
XP_001235315	118086745	UPI0000E7FE9F	IPI00572315	772138	ENSGALP00000015697
XP_001235316	118089670	UPI0000E80310	-	772139	-
XP_001235318	118098563	UPI0000E810E2	IPI00820166	772143	ENSGALP00000038172
XP_001235320	118086026	UPI000013520E	IPI00590239	395181	ENSGALP00000019469
XP_001235322	118103027	UPI0000E817BE	IPI00813820	420013	ENSGALP00000004532
XP_001235323	118090398	UPI0000E8041D	IPI00584360	772145	ENSGALP00000019999
XP_001235324	118093688	UPI0000E80953	-	772146	-
XP_001235325	118117188	UPI0000E81F88	-	772148	-
XP_001235330	118082447	UPI0000E7F86B	IPI00601020	772154	ENSGALP00000017072
XP_001235331	118100316	UPI0000E813A2	-	772155	-
XP_001235334	118082980	UPI0000E7F92D	-	772159	-
XP_001235337	118109151	UPI0000E81BE8	IPI00812774	772162	-
XP_001235338	118082449	UPI0000E7F86C	IPI00814444	772163	ENSGALP00000017773
XP_001235339	118085183	UPI0000E7FC34	IPI00679828	772164	ENSGALP00000027769
XP_001235340	118088070	UPI0000E800A9	-	772165	-
XP_001235342	118084067	UPI0000E7FAD2	-	772167	-
XP_001235347	118124500	UPI0000E82367	IPI00812261	772174	ENSGALP00000009430
XP_001235350	118085830	UPI0000E7FD3C	IPI00571370	772177	ENSGALP00000037338
XP_001235355	118088880	UPI0000E801D8	IPI00578539	772182	ENSGALP00000031024
XP_001235364	118082985	UPI0000E7F92F	IPI00572428	772197	ENSGALP00000021215
XP_001235365	118088882	UPI0000E801D9	-	772198	-
XP_001235366	118088084	UPI0000E800AE	-	772199	-
XP_001235367	118124504	UPI0000E82368	IPI00812793	772200	-
XP_001235368	118083149	UPI00003A9A34	-	776149	-
XP_001235369	118082987	UPI0000E7F930	-	772202	-
XP_001235370	118084069	UPI0000E7FAD3	-	772203	-
XP_001235372	118085199	UPI0000E7FC3B	-	772206	-
XP_001235373	118094652	UPI0000E80AD4	IPI00602214	772208	ENSGALP00000017179
XP_001235376	118092071	UPI00003ADF65	IPI00574468	772210	ENSGALP00000017342
XP_001235379	118098580	UPI0000E810E8	-	772212	-
XP_001235381	118086055	UPI0000E7FD8D	IPI00811163	776268	-
XP_001235382	118085840	UPI0000E7FD41	IPI00588861	420565	ENSGALP00000015703
XP_001235386	118084075	UPI0000E7FAD6	IPI00572449	772218	ENSGALP00000026287
XP_001235387	118100342	UPI0000E813AD	IPI00812536	772219	ENSGALP00000008666
XP_001235389	118119186	UPI0000E820D8	IPI00812284	772221	-
XP_001235392	118089692	UPI0000E80317	IPI00588057	772225	ENSGALP00000014105
XP_001235393	118094658	UPI0000E80AD7	IPI00591960	772226	ENSGALP00000017256
XP_001235394	118122091	UPI0000E8227D	IPI00812058	772227	-
XP_001235395	118098584	UPI0000E810EA	-	772228	-
XP_001235408	118094667	UPI0000E80ADA	IPI00821952	772243	-
XP_001235409	118094669	UPI0000E80ADB	IPI00823257	772245	ENSGALP00000025893
XP_001235410	118105032	UPI0000E81A3E	IPI00810960	772246	ENSGALP00000013899
XP_001235412	118083007	UPI0000E7F936	IPI00600267	772248	ENSGALP00000021259
XP_001235414	118118035	UPI0000E8201F	IPI00818060	772250	-
XP_001235416	118088903	UPI0000E801DE	IPI00822757	421859	ENSGALP00000025577
XP_001235421	118099450	UPI0000E81249	IPI00603083	772259	ENSGALP00000002055
XP_001235422	118088905	UPI00006108C8	IPI00596884	772260	ENSGALP00000031018
XP_001235426	118086071	UPI0000E7FD93	IPI00579145	420759	ENSGALP00000020009
XP_001235427	118085859	UPI0000E7FD48	-	772265	-
XP_001235429	118114021	UPI0000E81DDF	-	772267	-
XP_001235430	118088114	UPI0000E800BB	-	772272	-
XP_001235432	118122109	UPI0000E82281	IPI00598067	772274	ENSGALP00000007381
XP_001235433	118086074	UPI0000E7FD94	IPI00818889	776306	-
XP_001235434	118100368	UPI0000E813B5	-	772275	-
XP_001235438	118092102	UPI0000E806CE	IPI00578433	772279	ENSGALP00000017532
XP_001235441	118114025	UPI0000E81DE0	-	772282	-
XP_001235444	118120517	UPI0000E8219F	IPI00682172	772286	-
XP_001235448	118124536	UPI0000E8236D	IPI00811933	772292	-
XP_001235450	118094685	UPI0000E80AE1	IPI00679608	772294	ENSGALP00000032390
XP_001235452	118099460	UPI0000E8124E	IPI00813688	772296	-
XP_001235454	118089718	UPI0000E80321	IPI00591130	396232	ENSGALP00000014747
XP_001235457	118100374	UPI0000E813B8	-	772301	-
XP_001235458	118124540	UPI0000E8236E	IPI00576865	772302	-
XP_001235463	118082475	UPI0000E7F878	-	772307	-
XP_001235464	118094692	UPI0000E80AE4	IPI00814264	772308	ENSGALP00000017475
XP_001235465	118109201	UPI0000E81BED	IPI00811613	772309	ENSGALP00000014264
XP_001235466	118085225	UPI0000E7FC45	IPI00813494	772311	ENSGALP00000035619
XP_001235467	118085867	UPI0000E7FD4B	IPI00592475	420580	ENSGALP00000017392
XP_001235468	118088132	UPI0000E800C3	-	772312	-
XP_001235469	118094694	UPI0000E80AE5	IPI00588679	772313	ENSGALP00000037366
XP_001235478	118099468	UPI0000E81252	IPI00598740	772325	ENSGALP00000001605
XP_001235479	118085233	UPI0000E7FC49	IPI00575673	772327	ENSGALP00000027832
XP_001235484	118089728	UPI0000E80325	IPI00810784	772332	-
XP_001235490	118092131	UPI0000E806D9	IPI00811716	772339	ENSGALP00000017841
XP_001235502	118085242	UPI0000E7FC4C	IPI00812170	772353	-
XP_001235503	118099482	UPI0000E81259	-	772354	-
XP_001235507	118119225	UPI0000E820DD	IPI00813357	395303	ENSGALP00000022967
XP_001235513	118117258	UPI0000E81F95	IPI00813478	772364	-
XP_001235518	118109234	UPI0000E81BF2	IPI00813004	772370	-
XP_001235521	118085886	UPI0000E7FD51	IPI00813818	772374	ENSGALP00000017530
XP_001235523	118117263	UPI0000E81F96	IPI00588430	396003	-
XP_001235527	118083055	UPI0000E7F947	-	772380	-
XP_001235529	118094721	UPI0000E80AF1	IPI00679786	772383	ENSGALP00000017662
XP_001235531	118099501	UPI0000E81260	-	772386	-
XP_001235532	118120562	UPI0000E821A8	IPI00810631	772387	-
XP_001235533	118126519	UPI0000E8246E	IPI00812483	772388	-
XP_001235537	118117269	UPI0000E81F97	IPI00814372	772392	-
XP_001235539	118099505	UPI0000E81262	-	772394	-
XP_001235548	118088160	UPI0000E800CF	IPI00582633	775973	ENSGALP00000017505
XP_001235550	118118085	UPI0000E82025	IPI00812394	775975	ENSGALP00000014750
XP_001235555	118118089	UPI0000E82026	IPI00811900	775983	-
XP_001235560	118119252	UPI0000E820E2	IPI00812736	775989	-
XP_001235563	118084131	UPI0000E7FAEF	IPI00812491	775992	-
XP_001235564	118094737	UPI0000E80AF8	-	775995	-
XP_001235576	118122180	UPI0000E8228D	IPI00823208	776006	-
XP_001235577	118088166	UPI0000E800D2	-	776007	-
XP_001235583	118117298	UPI0000E81F9E	IPI00813282	776014	ENSGALP00000035075
XP_001235584	118119261	UPI0000E820E4	IPI00812710	776015	ENSGALP00000012228
XP_001235588	118092177	UPI0000E806EC	-	776019	-
XP_001235593	118114104	UPI0000E81DE9	IPI00814084	776025	-
XP_001235594	118088962	UPI0000E801F8	IPI00603445	395611	-
XP_001235597	118117309	UPI0000E81FA1	IPI00811935	776027	-
XP_001235599	118117311	UPI0000E81FA2	IPI00811414	776029	ENSGALP00000028754
XP_001235602	118120599	UPI0000E821AF	IPI00811383	776035	-
XP_001235603	118105778	UPI0000E81A94	IPI00829397	776036	ENSGALP00000028613
XP_001235604	118094749	UPI0000E80AFE	IPI00574828	776038	ENSGALP00000018081
XP_001235613	118083084	UPI0000E7F952	IPI00572001	418212	ENSGALP00000022744
XP_001235614	118085934	UPI0000E7FD62	IPI00682665	776051	ENSGALP00000030556
XP_001235615	118126561	UPI0000E82474	IPI00813413	396251	ENSGALP00000000351
XP_001235616	118109285	UPI0000E81BF6	IPI00814188	776052	-
XP_001235620	118114124	UPI0000E81DEB	IPI00573915	776060	-
XP_001235621	118083090	UPI0000E7F955	-	776061	-
XP_001235625	118088966	UPI0000E801FA	-	776065	-
XP_001235627	118124610	UPI0000E82373	IPI00811089	776067	-
XP_001235629	118126571	UPI0000E82476	IPI00812813	776069	-
XP_001235630	118104821	UPI0000E81A2B	IPI00814414	776070	ENSGALP00000035425
XP_001235634	118118132	UPI0000E8202F	IPI00811810	776076	-
XP_001235636	118117326	UPI0000E81FA6	IPI00812596	776079	-
XP_001235637	118122209	UPI0000E82290	IPI00812078	776080	-
XP_001235642	118116339	UPI0000E81ED4	-	776085	-
XP_001235643	118088970	UPI0000E801FC	IPI00814125	421900	ENSGALP00000026323
XP_001235646	118119297	UPI0000E820E9	IPI00810962	776089	-
XP_001235648	118111908	UPI0000E81D12	IPI00595586	776092	-
XP_001235649	118120626	UPI0000E821B2	IPI00810734	776093	-
XP_001235652	118105046	UPI0000E81A40	IPI00813249	776096	-
XP_001235653	118119303	UPI0000E820EB	IPI00812603	776098	-
XP_001235656	118117338	UPI0000E81FA8	IPI00683879	776101	ENSGALP00000030315
XP_001235663	118111918	UPI0000E81D13	IPI00810976	776108	ENSGALP00000035304
XP_001235664	118117347	UPI0000E81FAA	IPI00812425	776109	ENSGALP00000035071
XP_001235666	118116353	UPI0000E81ED6	IPI00593555	776113	ENSGALP00000016024
XP_001235673	118088977	UPI0000E801FE	IPI00571766	776120	ENSGALP00000026355
XP_001235675	118118161	UPI0000E82034	IPI00812099	776122	-
XP_001235677	118120651	UPI0000E821B7	IPI00814341	776124	-
XP_001235681	118092239	UPI0000E80703	-	776128	-
XP_001235689	118092252	UPI0000E80709	IPI00813003	776138	ENSGALP00000019094
XP_001235691	118106752	UPI0000E81AEC	IPI00812655	776141	-
XP_001235692	118116383	UPI0000E81EDC	IPI00811409	776142	ENSGALP00000015183
XP_001235695	118092260	UPI0000E8070D	IPI00598386	428917	ENSGALP00000019127
XP_001235699	118088986	UPI0000E80202	-	776153	-
XP_001235702	118092270	UPI0000E80711	IPI00597239	776157	ENSGALP00000019300
XP_001235704	118119351	UPI0000E820F2	IPI00812639	776159	-
XP_001235710	118117393	UPI0000E81FB1	IPI00812663	776166	-
XP_001235713	118085998	UPI0000E7FD75	IPI00812871	776169	-
XP_001235720	118086006	UPI0000E7FD79	IPI00581128	776178	ENSGALP00000018243
XP_001235721	118124678	UPI0000E82378	-	776179	-
XP_001235723	118083167	UPI0000E7F96C	IPI00813568	776181	-
XP_001235725	118083171	UPI0000E7F96D	IPI00812067	429659	ENSGALP00000022989
XP_001235726	118122280	UPI0000E82297	IPI00572407	776183	ENSGALP00000017727
XP_001235730	118114206	UPI0000E81DF0	IPI00811023	776188	-
XP_001235733	118086018	UPI0000E7FD7E	-	776191	-
XP_001235738	118124689	UPI0000E8237A	IPI00810827	776198	-
XP_001235739	118114215	UPI0000E81DF1	IPI00814066	776202	-
XP_001235742	118126652	UPI0000E8247A	IPI00813469	776206	-
XP_001235743	118092282	UPI0000E80717	-	776207	-
XP_001235748	118122298	UPI0000E82298	IPI00596352	776212	ENSGALP00000004430
XP_001235749	118104831	UPI0000E81A2C	IPI00583815	776215	ENSGALP00000000381
XP_001235751	118126668	UPI0000E8247E	IPI00812719	430931	ENSGALP00000034770
XP_001235752	118086034	UPI0000E7FD83	-	776218	-
XP_001235753	118092290	UPI0000E8071B	IPI00682615	776219	ENSGALP00000031829
XP_001235756	118122308	UPI0000E82299	IPI00813045	776222	-
XP_001235773	118120736	UPI0000E821C4	IPI00812931	776240	-
XP_001235774	118122320	UPI00001E6494	-	776241	-
XP_001235782	118122324	UPI0000E8229D	-	776249	-
XP_001235783	118109412	UPI0000E81C06	IPI00813981	776250	-
XP_001235789	118092306	UPI0000E80723	IPI00598296	776258	ENSGALP00000019730
XP_001235792	118086051	UPI0000E7FD8B	-	776261	-
XP_001235794	118119400	UPI0000E820F6	-	776263	-
XP_001235800	118119407	UPI0000E820F9	IPI00811255	430767	ENSGALP00000034971
XP_001235801	118092317	UPI0000E80728	IPI00574007	776269	ENSGALP00000019812
XP_001235803	118105415	UPI0000E81A69	IPI00810810	776271	ENSGALP00000002011
XP_001235806	118126702	UPI0000E82482	IPI00601734	776274	ENSGALP00000023264
XP_001235813	118114292	UPI0000E81DF7	IPI00813608	776282	ENSGALP00000035240
XP_001235817	118118264	UPI0000E82046	IPI00811785	776286	-
XP_001235819	118126711	UPI0000E82485	IPI00812581	776288	-
XP_001235830	118122347	UPI0000E822A1	-	776299	-
XP_001235832	118119419	UPI0000E820FA	IPI00681862	776301	-
XP_001235838	118122352	UPI0000E822A3	IPI00812815	776308	-
XP_001235840	118086078	UPI0000E7FD96	-	776311	-
XP_001235842	118092332	UPI0000E8072F	-	776313	-
XP_001235844	118112064	UPI0000E81D1F	IPI00811791	776316	-
XP_001235848	118117479	UPI0000E81FC3	IPI00813387	776320	-
XP_001235865	118124798	UPI0000E82389	IPI00813395	776337	-
XP_001235872	118119455	UPI0000E82100	IPI00814023	776344	ENSGALP00000001843
XP_001235875	118086099	UPI0000E7FD9C	-	776349	-
XP_001235876	118120816	UPI0000E821D2	IPI00681259	776350	ENSGALP00000033137
XP_001235880	118124810	UPI0000E8238A	IPI00814339	776354	-
XP_001235884	118117507	UPI0000E81FC7	IPI00813466	776359	ENSGALP00000020269
XP_001235888	118112100	UPI0000E81D22	IPI00811162	776363	-
XP_001235890	118092371	UPI0000E80741	IPI00812443	776365	-
XP_001235892	118086111	UPI0000E7FDA2	-	776367	-
XP_001235896	118124823	UPI0000E8238D	IPI00810903	776371	ENSGALP00000034816
XP_001235897	118086117	UPI0000E7FDA5	IPI00573765	776372	ENSGALP00000018789
XP_001235899	118122394	UPI0000E822AA	IPI00682735	776374	ENSGALP00000033629
XP_001235906	118126772	UPI0000E8248B	IPI00812987	776381	-
XP_001235914	118086124	UPI0000E7FDA8	IPI00584670	776390	ENSGALP00000019020
XP_001235920	118114378	UPI0000E81DFE	IPI00811392	776395	-
XP_001235923	118126791	UPI0000E8248E	IPI00812032	776398	-
XP_001235929	118117537	UPI0000E81FCC	IPI00810599	776404	-
XP_001235932	118118338	UPI0000E8204F	IPI00813232	776407	-
XP_001235935	118114391	UPI0000E81DFF	IPI00814471	776410	-
XP_001235936	118086133	UPI0000E7FDAB	IPI00601699	776411	ENSGALP00000019299
XP_001235937	118119495	UPI0000E82107	IPI00811351	776413	-
XP_001235941	118124859	UPI0000E82392	IPI00813518	776417	-
XP_001235946	118124861	UPI0000E82393	IPI00583622	776422	-
XP_001235949	118116589	UPI0000E81F0A	IPI00813264	776426	-
XP_001235954	118126814	UPI0000E82491	IPI00813456	776431	-
XP_001235956	118112146	UPI0000E81D26	IPI00575422	776433	ENSGALP00000003669
XP_001235963	118118360	UPI0000E82052	-	776440	-
XP_001235964	118118362	UPI0000E82053	-	776442	-
XP_001235967	118114413	UPI0000E81E02	IPI00813839	776445	ENSGALP00000028463
XP_001235971	118114416	UPI0000E81E03	IPI00812000	776449	ENSGALP00000011381
XP_001235984	118116621	UPI0000E81F12	IPI00598908	776463	ENSGALP00000023098
XP_001235989	118116625	UPI0000E81F14	-	776469	-
XP_001235995	118086170	UPI0000E7FDBC	IPI00820757	776476	ENSGALP00000034648
XP_001235997	118116630	UPI0000E81F15	IPI00810675	776478	ENSGALP00000035133
XP_001235998	118086172	UPI0000E7FDBD	-	776480	-
XP_001236000	118109616	UPI0000E81C1E	IPI00811296	776482	-
XP_001236005	118119541	UPI0000E8210E	IPI00820244	776487	ENSGALP00000034962
XP_001236009	118116638	UPI0000E81F17	IPI00812132	776491	-
XP_001236014	118112189	UPI0000E81D29	IPI00811863	395260	-
XP_001236016	118122463	UPI0000E822B1	IPI00821787	776498	-
XP_001236018	118117600	UPI0000E81FD4	IPI00814047	776500	-
XP_001236019	118124915	UPI0000E8239A	IPI00580575	776501	ENSGALP00000031112
XP_001236027	118107003	UPI0000E81AFA	IPI00810776	776509	-
XP_001236030	118126864	UPI0000E82495	IPI00813715	776514	ENSGALP00000034759
XP_001236031	118119562	UPI0000E82112	-	776515	-
XP_001236034	118118428	UPI0000E82062	IPI00684383	776518	ENSGALP00000022454
XP_001236035	118120914	UPI0000E821DC	IPI00811225	776519	-
XP_001236036	118124929	UPI0000E8239C	IPI00812792	776520	-
XP_001236038	118120918	UPI0000E821DD	IPI00577279	776522	ENSGALP00000011044
XP_001236042	118114463	UPI0000E81E06	IPI00811517	776526	-
XP_001236043	118116668	UPI0000E81F20	IPI00810993	776527	-
XP_001236048	118105805	UPI0000E81A97	IPI00813686	776532	-
XP_001236055	118126892	UPI0000E8249A	IPI00813537	776539	ENSGALP00000034758
XP_001236058	118086203	UPI0000E7FDCB	IPI00822696	776543	ENSGALP00000036693
XP_001236067	118124961	UPI0000E823A1	IPI00590549	776552	ENSGALP00000000103
XP_001236070	118112240	UPI0000E81D2C	IPI00814558	776555	-
XP_001236072	118086212	UPI0000E7FDCF	IPI00591157	776557	ENSGALP00000019936
XP_001236075	118105543	UPI0000E81A79	IPI00813185	431454	-
XP_001236076	118114492	UPI0000E81E07	IPI00811617	776560	-
XP_001236087	118120965	UPI0000E821E4	-	776571	-
XP_001236099	118109713	UPI0000E81C2A	IPI00683701	776585	ENSGALP00000028954
XP_001236105	118118485	UPI0000E8206C	IPI00812436	776591	-
XP_001236109	118116724	UPI0000E81F29	IPI00814329	776595	-
XP_001236112	118109723	UPI0000E81C2B	IPI00811618	776598	ENSGALP00000035322
XP_001236115	118120978	UPI0000E821E5	IPI00814030	776601	ENSGALP00000028891
XP_001236119	118116728	UPI0000E81F2A	IPI00811942	776605	-
XP_001236128	118107114	UPI0000E81B09	IPI00812080	776614	-
XP_001236136	118105964	UPI0000E81AA3	-	776622	-
XP_001236137	118116742	UPI0000E81F2D	IPI00813433	776623	-
XP_001236149	118118512	UPI0000E8206F	IPI00820499	776636	ENSGALP00000035006
XP_001236150	118122598	UPI0000E822C0	IPI00811523	776637	-
XP_001236152	118086257	UPI000000197D	IPI00597595	776639	ENSGALP00000021367
XP_001236158	118116767	UPI0000E81F33	-	776643	-
XP_001236161	118114576	UPI0000E81E14	IPI00813768	776647	-
XP_001236165	118114581	UPI0000E81E15	IPI00811686	776651	-
XP_001236167	118118535	UPI0000E82071	IPI00684540	776653	ENSGALP00000028979
XP_001236169	118119662	UPI0000E8211C	IPI00813517	776655	-
XP_001236171	118122714	UPI0000E822C4	IPI00814468	776657	-
XP_001236176	118121035	UPI0000E821EB	IPI00811847	776665	-
XP_001236180	118118557	UPI0000E82077	IPI00810699	776671	ENSGALP00000035004
XP_001236181	118119675	UPI0000E8211E	IPI00818220	776672	-
XP_001236182	118128105	UPI0000E824A5	IPI00811511	776673	-
XP_001236183	118107171	UPI0000E81B0E	IPI00813079	776674	-
XP_001236187	118121047	UPI0000E821ED	IPI00810986	776678	-
XP_001236189	118116801	UPI0000E81F3B	IPI00811923	776680	-
XP_001236192	118121052	UPI0000E821EF	IPI00812433	776683	-
XP_001236202	118118576	UPI0000E82078	IPI00813881	776693	-
XP_001236207	118119706	UPI0000E82123	IPI00811796	776698	ENSGALP00000034951
XP_001236217	118116836	UPI0000E81F40	IPI00813598	776708	-
XP_001236219	118125094	UPI0000E823B2	IPI00814428	776710	-
XP_001236222	118116845	UPI0000E81F43	IPI00812768	776714	ENSGALP00000035113
XP_001236223	118125099	UPI0000E823B3	IPI00812288	776716	-
XP_001236224	118107228	UPI0000E81B14	IPI00813795	776717	-
XP_001236226	118125104	UPI0000E823B4	IPI00590769	776719	ENSGALP00000000062
XP_001236231	118125114	UPI0000E823B7	IPI00812095	776724	-
XP_001236233	118118608	UPI0000E8207E	IPI00585215	776729	ENSGALP00000013943
XP_001236234	118118613	UPI0000E8207F	IPI00813936	776731	-
XP_001236236	118118615	UPI0000E82080	IPI00818123	776733	-
XP_001236242	118109874	UPI0000E81C38	IPI00811360	776738	ENSGALP00000035320
XP_001236244	118118627	UPI0000E82085	IPI00813791	776740	-
XP_001236246	118123080	UPI0000E822D4	IPI00812750	776742	-
XP_001236250	118128460	UPI0000E824A8	IPI00810609	776746	-
XP_001236252	118121115	UPI0000E821F8	IPI00811970	776748	ENSGALP00000022863
XP_001236256	118109881	UPI0000E81C39	IPI00811936	776752	-
XP_001236259	118107275	UPI0000E81B1A	IPI00812799	776755	-
XP_001236263	118107277	UPI0000E81B1B	-	776759	-
XP_001236265	118128478	UPI0000E824AA	IPI00813728	776762	-
XP_001236267	118123115	UPI0000E822D6	IPI00813055	776764	ENSGALP00000006351
XP_001236273	118105823	UPI0000E81A98	IPI00813848	776771	-
XP_001236277	118107301	UPI0000E81B1F	IPI00584795	776775	-
XP_001236278	118128493	UPI0000E824AB	IPI00572059	776776	ENSGALP00000021976
XP_001236280	118125159	UPI0000E823BE	IPI00591677	776779	ENSGALP00000018512
XP_001236282	118109914	UPI0000E81C3C	IPI00813555	776781	-
XP_001236288	118118663	UPI0000E8208B	IPI00810906	776788	-
XP_001236291	118125169	UPI0000E823C0	IPI00811429	776791	-
XP_001236297	118114731	UPI0000E81E20	-	776796	-
XP_001236302	118116919	UPI0000E81F4E	IPI00811267	776801	-
XP_001236303	118123201	UPI0000E822DA	IPI00813825	776802	-
XP_001236310	118107337	UPI0000E81B24	IPI00814382	776809	-
XP_001236316	118123340	UPI0000E822DD	IPI00811966	776816	-
XP_001236323	118116948	UPI0000E81F57	IPI00814421	776825	-
XP_001236325	118107352	UPI0000E81B27	IPI00813384	776827	ENSGALP00000035374
XP_001236330	118107360	UPI0000E81B28	IPI00818285	415431	ENSGALP00000038183
XP_001236331	118116956	UPI0000E81F59	IPI00810973	776834	-
[truncated: 5,811 more rows]
