# Supplementary material for: Experimental-confirmation and functional-annotation of predicted proteins in the chicken genome
Source: BMC Genomics. 2007 Nov 19;8:425. doi: 10.1186/1471-2164-8-425 (PMC2204016; doi:10.1186/1471-2164-8-425)
Supplement: Additional file 3 — Chicken-human/mouse orthologs predicted by different tools. Using either the human or mouse orthologs shown in column 3, a standardized gene symbol and name (column 4 & 5) was assigned to 5,064 (65%) of the predicted proteins identified in this study. Columns 6–10 list the orthology prediction tools that were used to predict the human or mouse orthologs. [file 1471-2164-8-425-S3.xls]

## Sheet: Chicken_human_mouse_orthologs
Additional File 3. Chicken-human/mouse orthologs, approved symbols and names and ortholog prediction methods
Chicken Refseq number	Chicken gi number	Human or mouse ortholog	Approved HGNC symbol	Approved HGNC name	Method 1	Method 2	Method 3	Method 4
XP_001231192	118096773	-	-	-	-	-	-	-
XP_001231196	118098951	-	-	-	-	-	-	-
XP_001231197	118099046	-	-	-	-	-	-	-
XP_001231198	118098964	ENSP00000259951	-	-	Homologene	Inparanoid	-	-
XP_001231199	118101486	ENSP00000254227	Nr0b2	nuclear receptor subfamily 0, group B, member 2	Homologene	Inparanoid	Ensembl	-
XP_001231200	118085399	HIG1A_HUMAN	Higd1a	HIG1 domain family, member 1A	Homologene	-	-	-
XP_001231202	118095429	-	-	-	-	-	-	-
XP_001231205	118120560	-	-	-	-	-	-	-
XP_001231208	118087804	-	-	-	-	-	-	-
XP_001231210	118086415	-	-	-	-	-	-	-
XP_001231211	118102970	STAT3_HUMAN	Stat3	signal transducer and activator of transcription 3 (acute-phase response factor)	Homologene	-	-	-
XP_001231217	118107508	-	-	-	-	-	-	-
XP_001231218	118086851	-	-	-	-	-	-	-
XP_001231221	118101804	ETS1_HUMAN	Ets1	v-ets erythroblastosis virus E26 oncogene homolog 1 (avian)	Homologene	-	-	-
XP_001231228	118098612	ENSP00000351783	-	-	Homologene	Ensembl	-	-
XP_001231230	118087232	ENSP00000342889	Polr2k	polymerase (RNA) II (DNA directed) polypeptide K, 7	Homologene	Inparanoid	-	-
XP_001231231	118102066	-	-	-	-	-	-	-
XP_001231232	118103051	-	-	-	-	-	-	-
XP_001231234	118092565	ENSP00000325896	Herc4	hect domain and RLD 4	Homologene	Inparanoid	Ensembl	Treefam
XP_001231236	118094241	-	-	-	-	-	-	-
XP_001231237	118095086	ENSP00000345494	Plscr1	phospholipid scramblase 1	Homologene	Inparanoid	Treefam	-
XP_001231247	118104414	-	-	-	-	-	-	-
XP_001231249	118084134	-	-	-	-	-	-	-
XP_001231251	118097656	-	-	-	-	-	-	-
XP_001231253	118086266	-	-	-	-	-	-	-
XP_001231257	118091363	-	-	-	-	-	-	-
XP_001231260	118092824	MPPH1_HUMAN	Mphosph1	M-phase phosphoprotein 1	Homologene	-	-	-
XP_001231261	118093137	ENSP00000341108	Hmx2	H6 family homeobox 2	Ensembl	-	-	-
XP_001231262	118104410	-	-	-	-	-	-	-
XP_001231263	118084627	-	-	-	-	-	-	-
XP_001231264	118084781	PCDH9_HUMAN	Pcdh9	protocadherin 9	Homologene	-	-	-
XP_001231266	118082029	CAC2D_HUMAN	Cacna2d1	calcium channel, voltage-dependent, alpha 2/delta subunit 1	Homologene	Ensembl	-	-
XP_001231271	118087028	ENSP00000323913	Trim55	tripartite motif-containing 55	Inparanoid	Ensembl	-	-
XP_001231272	118087393	ENSP00000348108	Khdrbs3	KH domain containing, RNA binding, signal transduction associated 3	Homologene	Inparanoid	Ensembl	-
XP_001231280	118126517	-	-	-	-	-	-	-
XP_001231284	118115967	ENSP00000277417	-	-	Inparanoid	-	-	-
XP_001231286	118103585	Q9BQ96_HUMAN	Brunol4	bruno-like 4, RNA binding protein (Drosophila)	Homologene	-	-	-
XP_001231287	118104260	ENSP00000230792	Nudt12	nudix (nucleoside diphosphate linked moiety X)-type motif 12	Homologene	Inparanoid	Ensembl	-
XP_001231290	118096071	-	-	-	-	-	-	-
XP_001231292	118098901	ENSP00000252453	-	-	Ensembl	-	-	-
XP_001231296	118090411	-	-	-	-	-	-	-
XP_001231299	118093373	STAT4_HUMAN	Stat4	signal transducer and activator of transcription 4	Homologene	-	-	-
XP_001231301	118129619	ACV1B_HUMAN	Acvr1b	activin A receptor, type IB	Homologene	Ensembl	-	-
XP_001231306	118083195	ENSP00000228865	Crebl2	cAMP responsive element binding protein-like 2	Inparanoid	Ensembl	-	-
XP_001231309	118085268	PAK1_HUMAN	Pak1	p21/Cdc42/Rac1-activated kinase 1 (STE20 homolog, yeast)	Homologene	Treefam	-	-
XP_001231310	118082031	HGF_HUMAN	Hgf	hepatocyte growth factor (hepapoietin A; scatter factor)	Homologene	Inparanoid	-	-
XP_001231312	118097299	-	-	-	-	-	-	-
XP_001231318	118089743	-	-	-	-	-	-	-
XP_001231321	118129595	-	-	-	-	-	-	-
XP_001231326	118104262	ENSP00000326110	-	-	Homologene	Inparanoid	Ensembl	-
XP_001231328	118096533	COTL1_HUMAN	Cotl1	coactosin-like 1 (Dictyostelium)	Homologene	Ensembl	-	-
XP_001231329	118097660	-	-	-	-	-	-	-
XP_001231331	118092559	-	-	-	-	-	-	-
XP_001231333	118104631	ENSP00000303057	Ppic	peptidylprolyl isomerase C (cyclophilin C)	Homologene	Inparanoid	Ensembl	-
XP_001231337	118096077	Q7L1N3_HUMAN	Slc7a6	solute carrier family 7 (cationic amino acid transporter, y+ system), member 6	Homologene	Inparanoid	Ensembl	-
XP_001231343	118087693	MRCKA_HUMAN	Cdc42bpa	CDC42 binding protein kinase alpha (DMPK-like)	Homologene	-	-	-
XP_001231346	118120546	-	-	-	-	-	-	-
XP_001231357	118084161	-	-	-	-	-	-	-
XP_001231362	118085389	ENSP00000275838	Asb10	ankyrin repeat and SOCS box-containing 10	Homologene	Ensembl	-	-
XP_001231366	118126082	-	-	-	-	-	-	-
XP_001231370	118095931	ENSMUSP00000052177	-	-	Ensembl	-	-	-
XP_001231373	118087397	-	-	-	-	-	-	-
XP_001231374	118100444	CT024_HUMAN	-	-	Homologene	-	-	-
XP_001231375	118100846	ENSP00000325554	Atp5e	ATP synthase, H+ transporting, mitochondrial F1 complex, epsilon subunit	Inparanoid	Ensembl	-	-
XP_001231379	118094249	-	-	-	-	-	-	-
XP_001231381	118117843	-	-	-	-	-	-	-
XP_001231389	118082131	CPNE8_HUMAN	Cpne8	copine VIII	Homologene	Ensembl	-	-
XP_001231390	118096537	-	-	-	-	-	-	-
XP_001231392	118099522	ENSMUSP00000081649	-	-	Ensembl	-	-	-
XP_001231393	118086272	-	-	-	-	-	-	-
XP_001231394	118101187	ENSP00000339892	Aadacl4	arylacetamide deacetylase-like 4	Homologene	Inparanoid	-	-
XP_001231396	118088531	-	-	-	-	-	-	-
XP_001231397	118090051	-	-	-	-	-	-	-
XP_001231399	118120105	-	-	-	-	-	-	-
XP_001231400	118124142	-	-	-	-	-	-	-
XP_001231402	118083203	RT35_HUMAN	Mrps35	mitochondrial ribosomal protein S35	Homologene	Inparanoid	Ensembl	Treefam
XP_001231407	118084788	-	-	-	-	-	-	-
XP_001231409	118099536	ENSP00000226207	Myh8	myosin, heavy chain 8, skeletal muscle, perinatal	Homologene	Inparanoid	-	-
XP_001231410	118085430	-	-	-	-	-	-	-
XP_001231411	118086424	DESP_HUMAN	Dsp	desmoplakin	Homologene	-	-	-
XP_001231413	118090608	-	-	-	-	-	-	-
XP_001231415	118092572	-	-	-	-	-	-	-
XP_001231416	118094251	-	-	-	-	-	-	-
XP_001231425	118084629	ENSP00000365080	-	-	Homologene	Ensembl	-	-
XP_001231427	118086855	-	-	-	-	-	-	-
XP_001231428	118102548	-	-	-	-	-	-	-
XP_001231429	118090870	-	-	-	-	-	-	-
XP_001231430	118092563	-	-	-	-	-	-	-
XP_001231431	118103757	ENSP00000313572	-	-	Homologene	Inparanoid	Ensembl	-
XP_001231439	118099849	ENSP00000309794	Tbc1d16	TBC1 domain family, member 16	Homologene	Inparanoid	Ensembl	-
XP_001231447	118093983	-	-	-	-	-	-	-
XP_001231450	118123062	ENSP00000338568	Atp5c1	ATP synthase, H+ transporting, mitochondrial F1 complex, gamma polypeptide 1	Homologene	Inparanoid	Ensembl	Treefam
XP_001231453	118103778	-	-	-	-	-	-	-
XP_001231454	118084631	-	-	-	-	-	-	-
XP_001231455	118082033	ENSP00000334319	Pclo	piccolo (presynaptic cytomatrix protein)	Ensembl	-	-	-
XP_001231456	118099526	ENSP00000252172	Myh13	myosin, heavy chain 13, skeletal muscle	Homologene	Ensembl	-	-
XP_001231461	118104088	-	-	-	-	-	-	-
XP_001231462	118104520	-	-	-	-	-	-	-
XP_001231466	118095727	ARP19_HUMAN	-	-	Homologene	Ensembl	-	-
XP_001231467	118097669	ENSP00000219627	Gspt1	G1 to S phase transition 1	Homologene	Inparanoid	-	-
XP_001231470	118087595	-	-	-	-	-	-	-
XP_001231473	118093980	Q9JL90_MOUSE	-	-	Homologene	-	-	-
XP_001231476	118120906	-	-	-	-	-	-	-
XP_001231477	118125431	Q6ZSN9_HUMAN	-	-	Homologene	-	-	-
XP_001231482	118104039	-	-	-	-	-	-	-
XP_001231483	118084775	-	-	-	-	-	-	-
XP_001231490	118090058	-	-	-	-	-	-	-
XP_001231491	118090420	-	-	-	-	-	-	-
XP_001231492	118090872	NEU1_HUMAN	Oxt	oxytocin, prepro- (neurophysin I)	Homologene	-	-	-
XP_001231493	118091374	MTL5_HUMAN	Mtl5	metallothionein-like 5, testis-specific (tesmin)	Homologene	-	-	-
XP_001231495	118104021	-	-	-	-	-	-	-
XP_001231496	118083759	-	-	-	-	-	-	-
XP_001231497	118084181	ENSP00000320355	Nlgn4y	neuroligin 4, Y-linked	Inparanoid	Ensembl	Treefam	-
XP_001231503	118101837	ENSP00000284288	Panx3	pannexin 3	Homologene	Inparanoid	Ensembl	-
XP_001231510	118112853	Q6ZSN9_HUMAN	-	-	Homologene	-	-	-
XP_001231514	118104129	-	-	-	-	-	-	-
XP_001231516	118104663	-	-	-	-	-	-	-
XP_001231520	118098607	-	-	-	-	-	-	-
XP_001231521	118099532	-	-	-	-	-	-	-
XP_001231522	118087241	-	-	-	-	-	-	-
XP_001231523	118102552	ENSP00000342651	Trem2	triggering receptor expressed on myeloid cells 2	Inparanoid	-	-	-
XP_001231525	118087599	-	-	-	-	-	-	-
XP_001231526	118087705	ENSP00000217204	Sptlc3	serine palmitoyltransferase, long chain base subunit 3	Homologene	Ensembl	-	-
XP_001231527	118090060	-	-	-	-	-	-	-
XP_001231528	118092832	ENSP00000225235	Tbc1d12	TBC1 domain family, member 12	Homologene	Inparanoid	Ensembl	-
XP_001231529	118093382	ENSP00000272771	Tmeff2	transmembrane protein with EGF-like and two follistatin-like domains 2	Homologene	Inparanoid	Ensembl	-
XP_001231532	118104189	Q6ZSN9_HUMAN	-	-	Homologene	-	-	-
XP_001231534	118083207	-	-	-	-	-	-	-
XP_001231536	118083774	-	-	-	-	-	-	-
XP_001231537	118084734	-	-	-	-	-	-	-
XP_001231540	118085443	SCAP_HUMAN	Scap	SREBF chaperone	Homologene	Ensembl	-	-
XP_001231544	118088550	LMBL3_HUMAN	L3mbtl3	l(3)mbt-like 3 (Drosophila)	Homologene	-	-	-
XP_001231545	118089009	-	-	-	-	-	-	-
XP_001231553	118107429	-	-	-	-	-	-	-
XP_001231556	118116617	-	-	-	-	-	-	-
XP_001231559	118082037	PCLO_HUMAN	Pclo	piccolo (presynaptic cytomatrix protein)	Homologene	-	-	-
XP_001231560	118095433	-	-	-	-	-	-	-
XP_001231562	118098609	ENSP00000228510	Mvk	mevalonate kinase (mevalonic aciduria)	Homologene	Inparanoid	Ensembl	-
XP_001231563	118099840	ENSP00000355384	Slc26a11	solute carrier family 26, member 11	Homologene	Inparanoid	-	-
XP_001231566	118087707	-	-	-	-	-	-	-
XP_001231567	118090878	-	-	-	-	-	-	-
XP_001231568	118091157	-	-	-	-	-	-	-
XP_001231570	118094787	-	-	-	-	-	-	-
XP_001231571	118084638	-	-	-	-	-	-	-
XP_001231573	118096390	Q9NW94_HUMAN	Gpatch1	G patch domain containing 1	Homologene	Inparanoid	Ensembl	-
XP_001231574	118097337	ENSP00000296953	-	-	Homologene	Inparanoid	Ensembl	Treefam
XP_001231576	118099873	-	-	-	-	-	-	-
XP_001231577	118086528	-	-	-	-	-	-	-
XP_001231580	118100853	GNAS3_HUMAN	Gnas	GNAS complex locus	Homologene	Inparanoid	Ensembl	Treefam
XP_001231581	118101506	ENSP00000270792	Sh3bgrl3	SH3 domain binding glutamic acid-rich protein like 3	Homologene	Inparanoid	-	-
XP_001231583	118088567	ENSP00000357270	Echdc1	enoyl Coenzyme A hydratase domain containing 1	Homologene	Inparanoid	Ensembl	-
XP_001231584	118090900	ADA33_HUMAN	Adam33	ADAM metallopeptidase domain 33	Homologene	-	-	-
XP_001231586	118129660	K2C4_HUMAN	Krt4	keratin 4	Homologene	-	-	-
XP_001231588	118121357	-	-	-	-	-	-	-
XP_001231589	118123725	-	-	-	-	-	-	-
XP_001231590	118125625	-	-	-	-	-	-	-
XP_001231594	118103782	ENSP00000317332	Snag1	sorting nexin associated golgi protein 1	Homologene	Inparanoid	Ensembl	-
XP_001231598	118096086	-	-	-	-	-	-	-
XP_001231599	118096547	ENSP00000326272	Foxl1	forkhead box L1	Homologene	Ensembl	-	-
XP_001231604	118101193	MGI:2685281	-	-	Inparanoid	-	-	-
XP_001231605	118101482	CND2_HUMAN	Ncaph	non-SMC condensin I complex, subunit H	Homologene	-	-	-
XP_001231607	118091159	-	-	-	-	-	-	-
XP_001231608	118091717	-	-	-	-	-	-	-
XP_001231609	118093148	-	-	-	-	-	-	-
XP_001231610	118083211	CL004_HUMAN	-	-	Homologene	Inparanoid	Ensembl	-
XP_001231617	118087056	ENSP00000267974	Ncoa2	nuclear receptor coactivator 2	Inparanoid	Ensembl	-	-
XP_001231619	118087414	TP4A3_HUMAN	Ptp4a3	protein tyrosine phosphatase type IVA, member 3	Homologene	-	-	-
XP_001231628	118097152	-	-	-	-	-	-	-
XP_001231629	118085403	ZN567_HUMAN	Znf567	zinc finger protein 567	Homologene	-	-	-
XP_001231630	118087406	-	-	-	-	-	-	-
XP_001231632	118088999	ENSP00000316404	Ddef2	development and differentiation enhancing factor 2	Homologene	Ensembl	-	-
XP_001231633	118091161	-	-	-	-	-	-	-
XP_001231635	118095100	-	-	-	-	-	-	-
XP_001231636	118117653	-	-	-	-	-	-	-
XP_001231639	118083789	ATP5J_HUMAN	Atp5j	ATP synthase, H+ transporting, mitochondrial F0 complex, subunit F6	Homologene	Inparanoid	Ensembl	Treefam
XP_001231644	118099553	MYH2_HUMAN	Myh2	myosin, heavy chain 2, skeletal muscle, adult	Homologene	-	-	-
XP_001231646	118100452	ENSP00000349309	-	-	Homologene	Inparanoid	Ensembl	-
XP_001231647	118100857	-	-	-	-	-	-	-
XP_001231648	118087512	XPO1_HUMAN	Xpo1	exportin 1 (CRM1 homolog, yeast)	Homologene	Inparanoid	Ensembl	-
XP_001231649	118092405	-	-	-	-	-	-	-
XP_001231650	118093986	ENSP00000359038	Prpf38b	PRP38 pre-mRNA processing factor 38 (yeast) domain containing B	Homologene	Inparanoid	Ensembl	-
XP_001231651	118094262	-	-	-	-	-	-	-
XP_001231652	118094808	Q92835_HUMAN	Inpp5d	inositol polyphosphate-5-phosphatase, 145kDa	Homologene	-	-	-
XP_001231654	118119614	FFAR2_MOUSE	Ffar2	free fatty acid receptor 2	Homologene	-	-	-
XP_001231658	118110665	-	-	-	-	-	-	-
XP_001231662	118104374	MEF2C_HUMAN	Mef2c	myocyte enhancer factor 2C	Homologene	-	-	-
XP_001231663	118082137	-	-	-	-	-	-	-
XP_001231664	118084146	-	-	-	-	-	-	-
XP_001231665	118096088	ENSP00000349193	Ndrg4	NDRG family member 4	Homologene	Ensembl	-	-
XP_001231666	118098925	-	-	-	-	-	-	-
XP_001231671	118120113	-	-	-	-	-	-	-
XP_001231676	118083554	ENSP00000356791	Dpt	dermatopontin	Homologene	Inparanoid	Ensembl	-
XP_001231677	118084819	-	-	-	-	-	-	-
XP_001231682	118102568	UBP49_HUMAN	Usp49	ubiquitin specific peptidase 49	Homologene	Inparanoid	Ensembl	-
XP_001231686	118094810	ENSP00000252857	Sag	S-antigen; retina and pineal gland (arrestin)	Homologene	Ensembl	-	-
XP_001231687	118121634	-	-	-	-	-	-	-
XP_001231689	118125819	-	-	-	-	-	-	-
XP_001231691	118110988	ENSP00000342333	Mpst	mercaptopyruvate sulfurtransferase	Inparanoid	-	-	-
XP_001231696	118096090	ENSP00000219299	Ccdc113	coiled-coil domain containing 113	Homologene	Inparanoid	Ensembl	-
XP_001231701	118101200	A2AH45_MOUSE	-	-	Homologene	-	-	-
XP_001231702	118090068	-	-	-	-	-	-	-
XP_001231703	118091163	-	-	-	-	-	-	-
XP_001231706	118093154	-	-	-	-	-	-	-
XP_001231708	118104530	ENSP00000363760	Ikbkap	inhibitor of kappa light polypeptide gene enhancer in B-cells, kinase complex-associated protein	Homologene	Inparanoid	Ensembl	-
XP_001231711	118081902	ENSP00000369798	Ucn3	urocortin 3 (stresscopin)	Homologene	Ensembl	-	-
XP_001231712	118084197	ENSP00000339653	Gyg2	glycogenin 2	Ensembl	-	-	-
XP_001231718	118086884	OSBL1_HUMAN	Osbpl1a	oxysterol binding protein-like 1A	Homologene	-	-	-
XP_001231722	118092600	ENSP00000354415	Cbara1	calcium binding atopy-related autoantigen 1	Homologene	Ensembl	-	-
XP_001231727	118103498	ENSP00000299721	Cplx4	complexin 4	Homologene	Inparanoid	Ensembl	-
XP_001231729	118103949	MAP1B_HUMAN	Map1b	microtubule-associated protein 1B	Homologene	Inparanoid	-	-
XP_001231734	118087481	-	-	-	-	-	-	-
XP_001231735	118101202	A2A752_MOUSE	-	-	Homologene	-	-	-
XP_001231738	118104641	-	-	-	-	-	-	-
XP_001231740	118082505	NDUAC_HUMAN	Ndufa12	NADH dehydrogenase (ubiquinone) 1 alpha subcomplex, 12	Homologene	Inparanoid	Ensembl	-
XP_001231744	118099895	GDIR_HUMAN	Arhgdia	Rho GDP dissociation inhibitor (GDI) alpha	Homologene	-	-	-
XP_001231746	118089017	ENSMUSP00000052912	-	-	Ensembl	-	-	-
XP_001231753	118082498	-	-	-	-	-	-	-
XP_001231756	118097676	RL1D1_HUMAN	Rsl1d1	ribosomal L1 domain containing 1	Homologene	Inparanoid	-	-
XP_001231757	118099845	CBX8_HUMAN	Cbx8	chromobox homolog 8 (Pc class homolog, Drosophila)	Homologene	-	-	-
XP_001231758	118087601	-	-	-	-	-	-	-
XP_001231759	118091167	-	-	-	-	-	-	-
XP_001231762	118093990	-	-	-	-	-	-	-
XP_001231765	118084747	BORA_HUMAN	-	-	Homologene	-	-	-
XP_001231768	118096793	-	-	-	-	-	-	-
XP_001231773	118087427	LYPD2_HUMAN	Lypd2	LY6/PLAUR domain containing 2	Homologene	-	-	-
XP_001231774	118088271	Q8IZS6_HUMAN	Tcte3	t-complex-associated-testis-expressed 3	Homologene	Ensembl	Treefam	-
XP_001231778	118090978	-	-	-	-	-	-	-
XP_001231780	118094266	EDG1_HUMAN	Edg1	endothelial differentiation, sphingolipid G-protein-coupled receptor, 1	Homologene	-	-	-
XP_001231784	118104288	ATP5I_HUMAN	Atp5i	ATP synthase, H+ transporting, mitochondrial F0 complex, subunit E	Homologene	Inparanoid	Ensembl	-
XP_001231791	118099557	ENSP00000340821	-	-	Homologene	Inparanoid	-	-
XP_001231794	118094796	ENSP00000251654	Pccb	propionyl Coenzyme A carboxylase, beta polypeptide	Homologene	Inparanoid	Ensembl	-
XP_001231797	118104643	-	-	-	-	-	-	-
XP_001231809	118086769	-	-	-	-	-	-	-
XP_001231810	118087253	-	-	-	-	-	-	-
XP_001231812	118101835	ENSP00000364102	Robo4	roundabout homolog 4, magic roundabout (Drosophila)	Homologene	Ensembl	-	-
XP_001231827	118098198	ENSP00000304586	Anks3	ankyrin repeat and sterile alpha motif domain containing 3	Homologene	Inparanoid	Ensembl	-
XP_001231829	118086443	PECI_HUMAN	Peci	peroxisomal D3,D2-enoyl-CoA isomerase	Homologene	-	-	-
XP_001231834	118090452	ENSP00000297488	Mtus1	mitochondrial tumor suppressor 1	Ensembl	-	-	-
XP_001231841	118108471	-	-	-	-	-	-	-
XP_001231844	118104561	ENSP00000339580	Atg12	ATG12 autophagy related 12 homolog (S	Homologene	Inparanoid	Ensembl	Treefam
XP_001231845	118095725	-	-	-	-	-	-	-
XP_001231865	118103078	RS28_HUMAN	Rps28	ribosomal protein S28	Homologene	-	-	-
XP_001231870	118094824	GPR17_HUMAN	Gpr17	G protein-coupled receptor 17	Homologene	-	-	-
XP_001231871	118129728	-	-	-	-	-	-	-
XP_001231872	118105567	Q6ZSN9_HUMAN	-	-	Homologene	-	-	-
XP_001231875	118104227	STAR4_HUMAN	Stard4	START domain containing 4, sterol regulated	Homologene	-	-	-
XP_001231876	118083382	A2MP_MOUSE	-	-	Homologene	-	-	-
XP_001231878	118096098	ENSP00000251102	Cngb1	cyclic nucleotide gated channel beta 1	Homologene	Inparanoid	-	-
XP_001231879	118097160	PCDA8_HUMAN	Pcdha8	protocadherin alpha 8	Homologene	-	-	-
XP_001231880	118099562	-	-	-	-	-	-	-
XP_001231882	118086534	-	-	-	-	-	-	-
XP_001231885	118092578	-	-	-	-	-	-	-
XP_001231891	118087298	-	-	-	-	-	-	-
XP_001231894	118094010	ENSP00000356404	B3galt2	UDP-Gal:betaGlcNAc beta 1,3-galactosyltransferase, polypeptide 2	Homologene	Inparanoid	Ensembl	-
XP_001231901	118083547	ENSP00000354631	F5	coagulation factor V (proaccelerin, labile factor)	Inparanoid	Ensembl	-	-
XP_001231903	118082047	ENSP00000334040	Rsbn1l	round spermatid basic protein 1-like	Homologene	Inparanoid	Ensembl	-
XP_001231905	118096383	ENSP00000344937	Dpy19l3	dpy-19-like 3 (C	Homologene	Inparanoid	Ensembl	-
XP_001231910	118087716	-	-	-	-	-	-	-
XP_001231914	118084207	ENSP00000344560	Asmtl	acetylserotonin O-methyltransferase-like	Homologene	Inparanoid	Ensembl	-
XP_001231917	118097228	-	-	-	-	-	-	-
XP_001231919	118086908	-	-	-	-	-	-	-
XP_001231925	118089312	ENSP00000360063	Rab33a	RAB33A, member RAS oncogene family	Homologene	Ensembl	-	-
XP_001231931	118095447	O10A4_HUMAN	Or10a4	olfactory receptor, family 10, subfamily A, member 4	Homologene	-	-	-
XP_001231932	118097162	SYHM_HUMAN	-	-	Homologene	-	-	-
XP_001231933	118097688	-	-	-	-	-	-	-
XP_001231935	118087263	-	-	-	-	-	-	-
XP_001231936	118087422	-	-	-	-	-	-	-
XP_001231937	118101844	ENSP00000298317	Rpusd4	RNA pseudouridylate synthase domain containing 4	Homologene	Ensembl	-	-
XP_001231938	118088363	ENSP00000356433	Ust	uronyl-2-sulfotransferase	Homologene	Inparanoid	Ensembl	-
XP_001231940	118091401	-	-	-	-	-	-	-
XP_001231943	118082188	PTPRZ_HUMAN	Ptprz1	protein tyrosine phosphatase, receptor-type, Z polypeptide 1	Homologene	Inparanoid	-	-
XP_001231946	118082096	-	-	-	-	-	-	-
XP_001231947	118095760	-	-	-	-	-	-	-
XP_001231948	118096144	E2F4_HUMAN	E2f4	E2F transcription factor 4, p107/p130-binding	Homologene	Ensembl	-	-
XP_001231949	118097356	ENSP00000307477	Rgs14	regulator of G-protein signalling 14	Inparanoid	-	-	-
XP_001231952	118086784	VAPA_HUMAN	Vapa	VAMP (vesicle-associated membrane protein)-associated protein A, 33kDa	Homologene	-	-	-
XP_001231953	118100875	ENSP00000243913	-	-	Ensembl	Inparanoid	-	-
XP_001231954	118094830	-	-	-	-	-	-	-
XP_001231955	118129760	-	-	-	-	-	-	-
XP_001231956	118119885	-	-	-	-	-	-	-
XP_001231957	118115424	-	-	-	-	-	-	-
XP_001231959	118103535	CR025_HUMAN	-	-	Homologene	-	-	-
XP_001231961	118096388	-	-	-	-	-	-	-
XP_001231964	118091403	ZFP91_HUMAN	Zfp91	zinc finger protein 91 homolog (mouse)	Homologene	Inparanoid	Ensembl	-
XP_001231965	118091734	GLTL1_HUMAN	Galntl1	UDP-N-acetyl-alpha-D-galactosamine:polypeptide N-acetylgalactosaminyltransferase-like 1	Homologene	Inparanoid	Ensembl	-
XP_001231968	118083228	-	-	-	-	-	-	-
XP_001231971	118098700	-	-	-	-	-	-	-
XP_001231974	118086544	-	-	-	-	-	-	-
XP_001231978	118089787	-	-	-	-	-	-	-
XP_001231982	118105188	-	-	-	-	-	-	-
XP_001231983	118104566	SERF1_HUMAN	Serf1b	small EDRK-rich factor 1B (centromeric)	Homologene	Ensembl	-	-
XP_001231984	118084642	-	-	-	-	-	-	-
XP_001231985	118095451	Q9H7R4_HUMAN	Fam128b	family with sequence similarity 128, member B	Homologene	Ensembl	-	-
XP_001231986	118101848	XP_294675	-	-	Homologene	-	-	-
XP_001231987	118090435	TLR3_HUMAN	Tlr3	toll-like receptor 3	Homologene	Inparanoid	Treefam	-
XP_001231988	118090621	ENSP00000329524	-	-	Inparanoid	Ensembl	-	-
XP_001231993	118129656	-	-	-	-	-	-	-
XP_001231995	118126107	-	-	-	-	-	-	-
XP_001231997	118104106	-	-	-	-	-	-	-
XP_001231999	118095529	COAC_HUMAN	Ppcdc	phosphopantothenoylcysteine decarboxylase	Homologene	-	-	-
XP_001232001	118085483	KGUA_HUMAN	Guk1	guanylate kinase 1	Homologene	-	-	-
XP_001232002	118101546	ENSP00000363050	Stx12	syntaxin 12	Homologene	Inparanoid	Ensembl	-
XP_001232005	118090470	ENSP00000264220	Ppat	phosphoribosyl pyrophosphate amidotransferase	Homologene	Inparanoid	Ensembl	Treefam
XP_001232006	118091002	Q8NB37_HUMAN	Pddc1	Parkinson disease 7 domain containing 1	Homologene	-	-	-
XP_001232011	118103827	-	-	-	-	-	-	-
XP_001232013	118083708	ENSP00000358489	Cd2	CD2 molecule	Homologene	Inparanoid	Ensembl	-
XP_001232015	118096393	ENSP00000368616	Ankrd27	ankyrin repeat domain 27 (VPS9 domain)	Homologene	Inparanoid	Ensembl	-
XP_001232016	118097166	ENSP00000252102	Ndufa2	NADH dehydrogenase (ubiquinone) 1 alpha subcomplex, 2, 8kDa	Homologene	Inparanoid	Ensembl	-
XP_001232017	118099861	ENSP00000374490	-	-	Homologene	Ensembl	-	-
XP_001232018	118085422	-	-	-	-	-	-	-
XP_001232022	118088554	-	-	-	-	-	-	-
XP_001232023	118087611	-	-	-	-	-	-	-
XP_001232025	118093392	-	-	-	-	-	-	-
XP_001232026	118095114	GPV_HUMAN	Gp5	glycoprotein V (platelet)	Homologene	-	-	-
XP_001232036	118099926	ENSP00000258969	Chad	chondroadherin	Homologene	Inparanoid	-	-
XP_001232039	118087640	ENSP00000346499	Vps54	vacuolar protein sorting 54 homolog (S	Inparanoid	Ensembl	-	-
XP_001232042	118103573	-	-	-	-	-	-	-
XP_001232046	118097693	-	-	-	-	-	-	-
XP_001232047	118085424	-	-	-	-	-	-	-
XP_001232048	118086779	-	-	-	-	-	-	-
XP_001232050	118101512	-	-	-	-	-	-	-
XP_001232051	118091411	ENSP00000354823	Ctnnd1	catenin (cadherin-associated protein), delta 1	Homologene	Inparanoid	Ensembl	-
XP_001232053	118095116	ENSP00000306276	Lrrc15	leucine rich repeat containing 15	Homologene	Inparanoid	-	-
XP_001232060	118098264	ENSP00000026218	Pigq	phosphatidylinositol glycan anchor biosynthesis, class Q	Homologene	Inparanoid	Ensembl	-
XP_001232066	118090650	SLIT2_HUMAN	Slit2	slit homolog 2 (Drosophila)	Homologene	Ensembl	-	-
XP_001232073	118095729	-	-	-	-	-	-	-
XP_001232075	118086886	ENSP00000256925	Cables1	Cdk5 and Abl enzyme substrate 1	Homologene	Inparanoid	Ensembl	-
XP_001232076	118100866	ENSP00000360304	Spo11	SPO11 meiotic protein covalently bound to DSB homolog (S	Homologene	Inparanoid	Ensembl	-
XP_001232077	118101515	ENSP00000318094	Scmh1	sex comb on midleg homolog 1 (Drosophila)	Homologene	Inparanoid	-	-
XP_001232078	118101854	-	-	-	-	-	-	-
XP_001232082	118091737	-	-	-	-	-	-	-
XP_001232084	118113589	-	-	-	-	-	-	-
XP_001232087	118083237	-	-	-	-	-	-	-
XP_001232089	118097231	-	-	-	-	-	-	-
XP_001232091	118086300	ENSP00000347678	Txnl4a	thioredoxin-like 4A	Inparanoid	Ensembl	-	-
XP_001232095	118103089	ENSP00000340020	Matk	megakaryocyte-associated tyrosine kinase	Homologene	Inparanoid	Ensembl	-
XP_001232096	118088409	ENSP00000275248	Arid1b	AT rich interactive domain 1B (SWI1-like)	Homologene	Inparanoid	-	-
XP_001232098	118091008	ENSP00000320828	Eps8l2	EPS8-like 2	Homologene	Ensembl	-	-
XP_001232101	118093231	ENSP00000233156	Tfpi	tissue factor pathway inhibitor (lipoprotein-associated coagulation inhibitor)	Inparanoid	-	-	-
XP_001232104	118083222	-	-	-	-	-	-	-
XP_001232105	118083714	-	-	-	-	-	-	-
XP_001232109	118099863	Q6ZPQ7_MOUSE	-	-	Homologene	-	-	-
XP_001232112	118103080	ENSP00000353826	Lonp1	lon peptidase 1, mitochondrial	Homologene	Inparanoid	Ensembl	-
XP_001232113	118088558	ENSP00000338481	Epb41l2	erythrocyte membrane protein band 4	Homologene	Inparanoid	Ensembl	-
XP_001232119	118103095	RX_HUMAN	Rax	retina and anterior neural fold homeobox	Homologene	-	-	-
XP_001232120	118090480	EXOC1_HUMAN	Exoc1	exocyst complex component 1	Homologene	-	-	-
XP_001232121	118091751	ENSP00000220446	Bmf	Bcl2 modifying factor	Homologene	Ensembl	-	-
XP_001232122	118092875	Q9NSG8_HUMAN	-	-	Homologene	Ensembl	Treefam	-
XP_001232123	118103650	RM17_HUMAN	Mrpl17	mitochondrial ribosomal protein L17	Homologene	Inparanoid	Ensembl	-
XP_001232124	118095733	-	-	-	-	-	-	-
XP_001232125	118096397	ENSP00000310073	-	-	Homologene	Inparanoid	Ensembl	-
XP_001232126	118098162	-	-	-	-	-	-	-
XP_001232131	118089282	-	-	-	-	-	-	-
XP_001232132	118089748	ENSP00000240488	Mnd1	meiotic nuclear divisions 1 homolog (S	Homologene	Inparanoid	Ensembl	-
XP_001232140	118099937	RM27_HUMAN	Mrpl27	mitochondrial ribosomal protein L27	Homologene	-	-	-
XP_001232142	118086926	ENSP00000269185	Nol4	nucleolar protein 4	Homologene	Inparanoid	Ensembl	-
XP_001232143	118088291	SFT2A_HUMAN	Sft2d1	SFT2 domain containing 1	Homologene	-	-	-
XP_001232147	118097173	-	-	-	-	-	-	-
XP_001232148	118102082	ENSP00000357199	-	-	Homologene	Inparanoid	Ensembl	-
XP_001232149	118087619	ENSP00000332809	-	-	Homologene	Inparanoid	Ensembl	-
XP_001232150	118089284	STAR8_HUMAN	Stard8	START domain containing 8	Homologene	-	-	-
XP_001232152	118129666	-	-	-	-	-	-	-
XP_001232157	118095806	Q9H8W7_HUMAN	Spata5l1	spermatogenesis associated 5-like 1	Homologene	-	-	-
XP_001232160	118099087	ENSP00000360651	-	-	Homologene	Inparanoid	Ensembl	-
XP_001232162	118102165	ENSP00000292205	Adar	adenosine deaminase, RNA-specific	Homologene	Inparanoid	-	-
XP_001232165	118090666	PROM1_HUMAN	Prom1	prominin 1	Homologene	Inparanoid	Ensembl	-
XP_001232166	118094028	DHB7_HUMAN	Hsd17b7	hydroxysteroid (17-beta) dehydrogenase 7	Homologene	-	-	-
XP_001232168	118117015	ENSP00000337446	Stard3	START domain containing 3	Homologene	Inparanoid	Ensembl	-
XP_001232177	118092593	ENSP00000362403	Tacr2	tachykinin receptor 2	Homologene	Inparanoid	Ensembl	-
XP_001232182	118104429	NMD3A_HUMAN	Grin3a	glutamate receptor, ionotropic, N-methyl-D-aspartate 3A	Homologene	-	-	-
XP_001232187	118089038	-	-	-	-	-	-	-
XP_001232188	118082149	ALG12_HUMAN	Alg12	asparagine-linked glycosylation 12 homolog (S	Homologene	-	-	-
XP_001232189	118095737	-	-	-	-	-	-	-
XP_001232190	118097701	-	-	-	-	-	-	-
XP_001232191	118086450	-	-	-	-	-	-	-
XP_001232192	118101523	ENSP00000362995	Smpdl3b	sphingomyelin phosphodiesterase, acid-like 3B	Homologene	Inparanoid	Ensembl	-
XP_001232193	118089754	-	-	-	-	-	-	-
XP_001232194	118090447	-	-	-	-	-	-	-
XP_001232197	118095550	ENSP00000344112	Clk3	CDC-like kinase 3	Homologene	Inparanoid	Ensembl	-
XP_001232198	118096443	ENSP00000320911	Ccdc79	coiled-coil domain containing 79	Homologene	Inparanoid	Ensembl	-
XP_001232199	118098721	-	-	-	-	-	-	-
XP_001232201	118087088	-	-	-	-	-	-	-
XP_001232203	118101551	-	-	-	-	-	-	-
XP_001232207	118091025	ENSP00000372142	-	-	Ensembl	-	-	-
XP_001232209	118092900	DPOLL_HUMAN	Poll	polymerase (DNA directed), lambda	Homologene	Ensembl	-	-
XP_001232212	118097180	-	-	-	-	-	-	-
XP_001232213	118097703	ENSP00000223029	-	-	Homologene	Inparanoid	Ensembl	-
XP_001232214	118099877	ENSP00000333837	Mrpl12	mitochondrial ribosomal protein L12	Homologene	Inparanoid	Ensembl	-
XP_001232217	118088560	ENSP00000357125	-	-	Homologene	Ensembl	-	-
XP_001232218	118089756	-	-	-	-	-	-	-
XP_001232219	118092595	ENSP00000348695	Col13a1	collagen, type XIII, alpha 1	Homologene	Inparanoid	Ensembl	-
XP_001232220	118093712	-	-	-	-	-	-	-
XP_001232221	118129670	Q7Z793_HUMAN	-	-	Homologene	-	-	-
XP_001232222	118117679	-	-	-	-	-	-	-
XP_001232224	118104431	-	-	-	-	-	-	-
XP_001232232	118088424	ENSP00000345721	Zdhhc14	zinc finger, DHHC-type containing 14	Homologene	Inparanoid	Ensembl	-
XP_001232235	118091029	-	-	-	-	-	-	-
XP_001232237	118096405	ENSP00000348129	-	-	Homologene	Inparanoid	Ensembl	-
XP_001232238	118099879	DIC_HUMAN	Slc25a10	solute carrier family 25 (mitochondrial carrier; dicarboxylate transporter), member 10	Homologene	-	-	-
XP_001232239	118085438	Q8N659_HUMAN	Znf777	zinc finger protein 777	Homologene	-	-	-
XP_001232242	118094277	Q6ZSN9_HUMAN	-	-	Homologene	-	-	-
XP_001232248	118087091	-	-	-	-	-	-	-
XP_001232249	118100907	-	-	-	-	-	-	-
XP_001232250	118103129	ENSP00000270328	Adamts10	ADAM metallopeptidase with thrombospondin type 1 motif, 10	Homologene	Ensembl	-	-
XP_001232251	118088296	-	-	-	-	-	-	-
XP_001232253	118089817	-	-	-	-	-	-	-
XP_001232255	118095160	ENSP00000330165	Rpl35a	ribosomal protein L35a	Homologene	Inparanoid	-	-
XP_001232256	118083565	-	-	-	-	-	-	-
XP_001232257	118095742	-	-	-	-	-	-	-
XP_001232259	118102088	ENSP00000353803	Mef2d	myocyte enhancer factor 2D	Homologene	Inparanoid	Ensembl	-
XP_001232262	118091746	ENSP00000340560	Rad51l1	RAD51-like 1 (S	Homologene	Inparanoid	Ensembl	-
XP_001232266	118082536	-	-	-	-	-	-	-
XP_001232268	118098299	ENSP00000329757	Atp6v0c	ATPase, H+ transporting, lysosomal 16kDa, V0 subunit c	Homologene	Inparanoid	-	-
XP_001232277	118103676	ENSP00000231338	C1qtnf3	C1q and tumor necrosis factor related protein 3	Inparanoid	Ensembl	-	-
XP_001232280	118098651	-	-	-	-	-	-	-
XP_001232283	118101230	XP_934300	-	-	Homologene	-	-	-
XP_001232285	118090918	ENSP00000258104	Dysf	dysferlin, limb girdle muscular dystrophy 2B (autosomal recessive)	Ensembl	-	-	-
XP_001232287	118093716	-	-	-	-	-	-	-
XP_001232288	118129674	-	-	-	-	-	-	-
XP_001232291	118103621	-	-	-	-	-	-	-
XP_001232296	118096455	-	-	-	-	-	-	-
XP_001232297	118098301	Q9ULP9_HUMAN	Tbc1d24	TBC1 domain family, member 24	Homologene	Ensembl	-	-
XP_001232301	118088300	-	-	-	-	-	-	-
XP_001232302	118089045	-	-	-	-	-	-	-
XP_001232306	118095171	-	-	-	-	-	-	-
XP_001232309	118086455	ENSP00000369540	Prpf4b	PRP4 pre-mRNA processing factor 4 homolog B (yeast)	Homologene	Inparanoid	Ensembl	-
XP_001232311	118086910	ENSP00000256906	Hrh4	histamine receptor H4	Ensembl	-	-	-
XP_001232314	118089293	ARRB1_HUMAN	Arrb1	arrestin, beta 1	Homologene	Ensembl	-	-
XP_001232317	118093718	ENSP00000243776	-	-	Homologene	Inparanoid	Ensembl	-
XP_001232318	118094008	-	-	-	-	-	-	-
XP_001232323	118082542	-	-	-	-	-	-	-
XP_001232329	118086474	-	-	-	-	-	-	-
XP_001232335	118093245	-	-	-	-	-	-	-
XP_001232338	118096415	-	-	-	-	-	-	-
XP_001232343	118117688	ENSP00000364365	-	-	Ensembl	-	-	-
XP_001232345	118083261	-	-	-	-	-	-	-
XP_001232347	118095581	SPN1_HUMAN	Snupn	snurportin 1	Homologene	Ensembl	-	-
XP_001232348	118096218	ENSP00000311296	Sf3b3	splicing factor 3b, subunit 3, 130kDa	Homologene	Inparanoid	Ensembl	-
XP_001232349	118098303	-	-	-	-	-	-	-
XP_001232350	118086955	ENSP00000373439	Rb1cc1	RB1-inducible coiled-coil 1	Homologene	Inparanoid	Ensembl	-
XP_001232351	118087101	ENSP00000263849	-	-	Ensembl	-	-	-
XP_001232359	118093253	-	-	-	-	-	-	-
XP_001232360	118117162	-	-	-	-	-	-	-
XP_001232361	118096118	Q86WI3_HUMAN	Nlrc5	NLR family, CARD domain containing 5	Homologene	Inparanoid	-	-
XP_001232367	118089770	ENSP00000351465	Fga	fibrinogen alpha chain	Homologene	Inparanoid	Ensembl	Treefam
XP_001232369	118091431	-	-	-	-	-	-	-
XP_001232372	118104046	-	-	-	-	-	-	-
XP_001232379	118098744	-	-	-	-	-	-	-
XP_001232380	118099136	-	-	-	-	-	-	-
XP_001232381	118099949	Q9Y3T3_HUMAN	Nat9	N-acetyltransferase 9	Homologene	Ensembl	Treefam	-
XP_001232388	118093257	RPE_HUMAN	Rpe	ribulose-5-phosphate-3-epimerase	Homologene	Ensembl	-	-
XP_001232390	118096120	ENSP00000369063	Cpne2	copine II	Homologene	Ensembl	-	-
XP_001232393	118099889	ENSP00000331817	Thoc4	THO complex 4	Homologene	Inparanoid	Ensembl	-
XP_001232395	118093406	ENSP00000315702	-	-	Inparanoid	-	-	-
XP_001232397	118083601	ENSP00000273352	Gpr128	G protein-coupled receptor 128	Inparanoid	-	-	-
XP_001232401	118100917	ENSP00000262599	Adnp	activity-dependent neuroprotector homeobox	Homologene	Inparanoid	-	-
XP_001232402	118089838	Q6ZT07_HUMAN	Tbc1d9	TBC1 domain family, member 9 (with GRAM domain)	Homologene	-	-	-
XP_001232407	118084655	ENSP00000298105	-	-	Inparanoid	Ensembl	-	-
XP_001232409	118099566	-	-	-	-	-	-	-
XP_001232414	118087741	ENSP00000303170	-	-	Homologene	Inparanoid	Ensembl	-
XP_001232417	118093722	-	-	-	-	-	-	-
XP_001232418	118104349	ENSP00000296754	-	-	Homologene	Inparanoid	Ensembl	Treefam
XP_001232422	118089053	ENSP00000322170	Pfn4	profilin family, member 4	Homologene	Inparanoid	Ensembl	-
XP_001232423	118089840	ZN330_HUMAN	Znf330	zinc finger protein 330	Homologene	Inparanoid	Ensembl	-
XP_001232426	118095191	-	-	-	-	-	-	-
XP_001232429	118097709	ENSP00000297293	Lmtk2	lemur tyrosine kinase 2	Homologene	Inparanoid	Ensembl	-
XP_001232431	118099569	ENSP00000308352	-	-	Homologene	Inparanoid	Ensembl	-
XP_001232433	118086464	-	-	-	-	-	-	-
XP_001232435	118087533	ENSP00000374643	Psme4	proteasome (prosome, macropain) activator subunit 4	Homologene	Inparanoid	Ensembl	-
XP_001232437	118090929	ENSP00000334921	Aup1	ancient ubiquitous protein 1	Homologene	Ensembl	-	-
XP_001232438	118092606	-	-	-	-	-	-	-
XP_001232439	118117695	-	-	-	-	-	-	-
XP_001232440	118106066	-	-	-	-	-	-	-
XP_001232441	118083473	VANG1_HUMAN	Vangl1	vang-like 1 (van gogh, Drosophila)	Homologene	Inparanoid	Ensembl	Treefam
XP_001232442	118084233	ENSP00000330730	-	-	Homologene	Ensembl	-	-
XP_001232443	118096466	-	-	-	-	-	-	-
XP_001232448	118088442	-	-	-	-	-	-	-
XP_001232449	118090686	ZN509_HUMAN	Znf509	zinc finger protein 509	Homologene	Ensembl	-	-
XP_001232451	118091488	ENSP00000353280	Cd44	CD44 molecule (Indian blood group)	Ensembl	-	-	-
XP_001232454	118082538	-	-	-	-	-	-	-
XP_001232455	118081867	-	-	-	-	-	-	-
XP_001232457	118101875	ENSP00000257359	Adamts8	ADAM metallopeptidase with thrombospondin type 1 motif, 8	Homologene	Ensembl	-	-
XP_001232458	118103104	-	-	-	-	-	-	-
XP_001232459	118088577	ENSP00000357231	-	-	Homologene	Inparanoid	Ensembl	-
XP_001232470	118090522	ENSP00000281543	Guf1	GUF1 GTPase homolog (S	Homologene	Inparanoid	Ensembl	Treefam
XP_001232473	118083767	-	-	-	-	-	-	-
XP_001232474	118085323	-	-	-	-	-	-	-
XP_001232480	118101540	ENSP00000363236	Gpatch3	G patch domain containing 3	Homologene	Inparanoid	Ensembl	Treefam
XP_001232484	118095600	-	-	-	-	-	-	-
XP_001232485	118100523	SRC_HUMAN	Src	v-src sarcoma (Schmidt-Ruppin A-2) viral oncogene homolog (avian)	Homologene	Ensembl	-	-
XP_001232488	118091063	ENSP00000341178	-	-	Homologene	Inparanoid	Ensembl	-
XP_001232489	118091768	ENSP00000354544	Arhgap11a	Rho GTPase activating protein 11A	Homologene	Inparanoid	Treefam	-
XP_001232490	118094315	Q6PH87_HUMAN	Ccdc18	coiled-coil domain containing 18	Homologene	Ensembl	-	-
XP_001232492	118095205	-	-	-	-	-	-	-
XP_001232493	118082153	ENSP00000374632	-	-	Homologene	Inparanoid	Ensembl	-
XP_001232495	118084743	-	-	-	-	-	-	-
XP_001232497	118095975	XP_372574	-	-	Homologene	-	-	-
XP_001232498	118096127	ENSP00000373485	Tsnaxip1	translin-associated factor X interacting protein 1	Homologene	Inparanoid	Ensembl	-
XP_001232499	118096423	ENSP00000262622	Chst8	carbohydrate (N-acetylgalactosamine 4-0) sulfotransferase 8	Homologene	Inparanoid	Ensembl	-
XP_001232503	118101542	ENSP00000363223	-	-	Homologene	Inparanoid	Ensembl	-
XP_001232504	118102119	-	-	-	-	-	-	-
XP_001232507	118129691	ENSP00000349640	Mcrs1	microspherule protein 1	Homologene	Inparanoid	Ensembl	-
XP_001232512	118095820	Q9H8Z6_HUMAN	Eftud1	elongation factor Tu GTP binding domain containing 1	Homologene	Ensembl	Treefam	-
XP_001232513	118096234	Q7Z6F3_HUMAN	Tmem170	transmembrane protein 170	Homologene	Ensembl	-	-
XP_001232518	118089058	ENSP00000354015	Znf512	zinc finger protein 512	Homologene	Inparanoid	-	-
XP_001232519	118089398	ENSP00000362805	Ogt	O-linked N-acetylglucosamine (GlcNAc) transferase (UDP-N-acetylglucosamine:polypeptide-N-acetylglucosaminyl transferase)	Homologene	Inparanoid	Ensembl	Treefam
XP_001232523	118083584	ENSP00000342159	Senp7	SUMO1/sentrin specific peptidase 7	Homologene	Ensembl	-	-
XP_001232525	118097723	-	-	-	-	-	-	-
XP_001232526	118098661	-	-	-	-	-	-	-
XP_001232528	118100479	-	-	-	-	-	-	-
XP_001232529	118100888	SALL4_HUMAN	Sall4	sal-like 4 (Drosophila)	Homologene	Inparanoid	-	-
XP_001232532	118090104	ENSP00000311257	Stox2	storkhead box 2	Homologene	Inparanoid	Ensembl	-
XP_001232533	118090642	-	-	-	-	-	-	-
XP_001232534	118090935	DYNA_HUMAN	Dctn1	dynactin 1 (p150, glued homolog, Drosophila)	Homologene	-	-	-
XP_001232542	118103475	Q6ZSN9_HUMAN	-	-	Homologene	-	-	-
XP_001232545	118083809	ENSP00000290299	Atp5o	ATP synthase, H+ transporting, mitochondrial F1 complex, O subunit (oligomycin sensitivity conferring protein)	Homologene	Inparanoid	Ensembl	Treefam
XP_001232546	118095822	-	-	-	-	-	-	-
XP_001232547	118096238	ENSP00000310668	Nup93	nucleoporin 93kDa	Homologene	Inparanoid	Ensembl	Treefam
XP_001232551	118099963	-	-	-	-	-	-	-
XP_001232552	118102266	-	-	-	-	-	-	-
XP_001232553	118088316	ENSP00000302004	Sf3b5	splicing factor 3b, subunit 5, 10kDa	Homologene	Inparanoid	Ensembl	-
XP_001232554	118088458	ENSP00000356568	Aig1	androgen-induced 1	Inparanoid	Ensembl	-	-
XP_001232558	118092954	Q8WU59_HUMAN	Cnnm2	cyclin M2	Homologene	-	-	-
XP_001232564	118087441	-	-	-	-	-	-	-
XP_001232566	118091205	-	-	-	-	-	-	-
XP_001232567	118129696	ENSP00000368701	-	-	Homologene	Ensembl	-	-
XP_001232571	118104049	-	-	-	-	-	-	-
XP_001232573	118084882	KCNRG_HUMAN	Trim13	tripartite motif-containing 13	Homologene	Inparanoid	Ensembl	Treefam
XP_001232577	118085518	ENSP00000350838	Acaa1	acetyl-Coenzyme A acyltransferase 1 (peroxisomal 3-oxoacyl-Coenzyme A thiolase)	Homologene	Inparanoid	Ensembl	-
XP_001232578	118086344	ENSP00000368586	Gfod1	glucose-fructose oxidoreductase domain containing 1	Homologene	Inparanoid	Ensembl	-
XP_001232579	118087808	ENSP00000368161	Mcm8	minichromosome maintenance complex component 8	Homologene	Ensembl	Treefam	-
XP_001232583	118098187	-	-	-	-	-	-	-
XP_001232585	118098974	-	-	-	-	-	-	-
XP_001232586	118099907	-	-	-	-	-	-	-
XP_001232587	118086476	-	-	-	-	-	-	-
XP_001232589	118094844	XP_001132160	-	-	Homologene	-	-	-
XP_001232592	118111451	ENSP00000372982	-	-	Homologene	Ensembl	-	-
XP_001232596	118096240	MT3_HUMAN	Mt3	metallothionein 3	Homologene	-	-	-
XP_001232605	118095494	ENSP00000261722	Ap3b2	adaptor-related protein complex 3, beta 2 subunit	Homologene	Inparanoid	Ensembl	-
XP_001232607	118090942	NU160_HUMAN	Nup160	nucleoporin 160kDa	Homologene	Inparanoid	-	-
XP_001232609	118129700	-	-	-	-	-	-	-
XP_001232612	118095824	ENSP00000317519	Stard5	START domain containing 5	Homologene	Inparanoid	Ensembl	-
XP_001232614	118099967	-	-	-	-	-	-	-
XP_001232615	118101327	NFL_HUMAN	Nefl	neurofilament, light polypeptide 68kDa	Inparanoid	Treefam	-	-
XP_001232616	118102270	-	-	-	-	-	-	-
XP_001232617	118102794	GOSR2_HUMAN	Gosr2	golgi SNAP receptor complex member 2	Homologene	-	-	-
XP_001232620	118090545	ENSP00000295971	-	-	Homologene	Inparanoid	-	-
XP_001232621	118094885	ENSP00000269848	Pfkl	phosphofructokinase, liver	Ensembl	-	-	-
XP_001232624	118084790	-	-	-	-	-	-	-
XP_001232626	118097731	-	-	-	-	-	-	-
XP_001232628	118087445	EF1D_HUMAN	Eef1d	eukaryotic translation elongation factor 1 delta (guanine nucleotide exchange protein)	Homologene	Ensembl	-	-
XP_001232629	118100897	-	-	-	-	-	-	-
XP_001232634	118094846	Q8N944_HUMAN	-	-	Homologene	-	-	-
XP_001232640	118096836	ENSP00000288221	Erc2	ELKS/RAB6-interacting/CAST family member 2	Homologene	Inparanoid	-	-
XP_001232641	118097771	ENSP00000305692	Gaa	glucosidase, alpha; acid (Pompe disease, glycogen storage disease type II)	Homologene	Inparanoid	Ensembl	-
XP_001232642	118098767	ENSP00000266269	Patz1	POZ (BTB) and AT hook containing zinc finger 1	Inparanoid	Ensembl	-	-
XP_001232646	118089077	-	-	-	-	-	-	-
XP_001232649	118094329	ZN644_HUMAN	Znf644	zinc finger protein 644	Homologene	-	-	-
XP_001232650	118094887	ENSP00000309438	Pfkl	phosphofructokinase, liver	Homologene	Inparanoid	-	-
XP_001232654	118099913	CAC1G_HUMAN	Cacna1g	calcium channel, voltage-dependent, T type, alpha 1G subunit	Homologene	Ensembl	-	-
XP_001232656	118100899	ENSP00000244051	Mocs3	molybdenum cofactor synthesis 3	Homologene	Inparanoid	Ensembl	-
XP_001232657	118089040	-	-	-	-	-	-	-
XP_001232659	118094297	ENSP00000325569	Gpr88	G protein-coupled receptor 88	Homologene	Inparanoid	Ensembl	-
XP_001232661	118118876	-	-	-	-	-	-	-
XP_001232663	118113617	KI20A_MOUSE	Kif20a	kinesin family member 20A	Homologene	-	-	-
XP_001232666	118084889	WDFY2_HUMAN	Wdfy2	WD repeat and FYVE domain containing 2	Homologene	-	-	-
XP_001232667	118100541	ENSP00000307694	Kcns1	potassium voltage-gated channel, delayed-rectifier, subfamily S, member 1	Homologene	Inparanoid	Ensembl	-
XP_001232669	118102274	ENSP00000356248	Ptpn7	protein tyrosine phosphatase, non-receptor type 7	Homologene	Inparanoid	Ensembl	-
XP_001232672	118090692	LBN_HUMAN	Evc2	Ellis van Creveld syndrome 2 (limbin)	Homologene	-	-	-
XP_001232673	118092474	CTNA3_HUMAN	Ctnna3	catenin (cadherin-associated protein), alpha 3	Homologene	Inparanoid	Ensembl	-
XP_001232674	118092685	PDLI1_HUMAN	Pdlim1	PDZ and LIM domain 1 (elfin)	Homologene	Inparanoid	Ensembl	-
XP_001232676	118094331	ZN644_HUMAN	Znf644	zinc finger protein 644	Homologene	-	-	-
XP_001232681	118098988	WSB2_MOUSE	Wsb2	WD repeat and SOCS box-containing 2	Homologene	-	-	-
XP_001232685	118104051	ENSP00000370015	-	-	Ensembl	-	-	-
XP_001232686	118084896	ENSP00000367341	Nek3	NIMA (never in mitosis gene a)-related kinase 3	Homologene	Ensembl	-	-
XP_001232688	118096488	CP061_HUMAN	-	-	Homologene	-	-	-
XP_001232690	118099654	ENSP00000364303	Fbf1	Fas (TNFRSF6) binding factor 1	Homologene	Inparanoid	Ensembl	-
XP_001232694	118093267	-	-	-	-	-	-	-
XP_001232695	118095235	-	-	-	-	-	-	-
XP_001232696	118083417	-	-	-	-	-	-	-
XP_001232697	118082103	ENSP00000265717	Prkar2b	protein kinase, cAMP-dependent, regulatory, type II, beta	Homologene	Inparanoid	Ensembl	-
XP_001232698	118085470	CCD13_HUMAN	Ccdc13	coiled-coil domain containing 13	Homologene	Inparanoid	Ensembl	-
XP_001232700	118092623	ENSP00000362327	Ppa1	pyrophosphatase (inorganic) 1	Homologene	Inparanoid	Ensembl	-
XP_001232701	118129584	-	-	-	-	-	-	-
XP_001232702	118115887	Q6ZSN9_HUMAN	-	-	Homologene	-	-	-
XP_001232705	118096670	ENSP00000328983	Chst6	carbohydrate (N-acetylglucosamine 6-O) sulfotransferase 6	Homologene	Inparanoid	-	-
XP_001232710	118101333	ENSP00000321566	Rhobtb2	Rho-related BTB domain containing 2	Homologene	Ensembl	-	-
XP_001232711	118091786	NOVA1_HUMAN	Nova1	neuro-oncological ventral antigen 1	Homologene	Inparanoid	Ensembl	Treefam
XP_001232723	118083815	ENSP00000270190	Dopey2	dopey family member 2	Homologene	Inparanoid	Ensembl	-
XP_001232724	118096248	-	-	-	-	-	-	-
XP_001232725	118099970	SUMO2_HUMAN	Sumo2	SMT3 suppressor of mif two 3 homolog 2 (S	Homologene	-	-	-
XP_001232726	118085527	Q96MR0_HUMAN	-	-	Homologene	-	-	-
XP_001232727	118100950	-	-	-	-	-	-	-
XP_001232728	118092691	-	-	-	-	-	-	-
XP_001232730	118083235	-	-	-	-	-	-	-
XP_001232731	118083594	Q49AS1_HUMAN	Zpld1	zona pellucida-like domain containing 1	Homologene	Inparanoid	Ensembl	-
XP_001232734	118096614	Q9NXL0_HUMAN	-	-	Homologene	-	-	-
XP_001232737	118101259	UBP48_HUMAN	Usp48	ubiquitin specific peptidase 48	Homologene	-	-	-
XP_001232738	118101895	-	-	-	-	-	-	-
XP_001232743	118094857	-	-	-	-	-	-	-
XP_001232744	118103944	ENSP00000344034	Fcho2	FCH domain only 2	Homologene	Ensembl	-	-
XP_001232753	118095500	ENSP00000287196	Parp6	poly (ADP-ribose) polymerase family, member 6	Homologene	Inparanoid	Ensembl	-
XP_001232754	118098203	ENSP00000347781	Ttc18	tetratricopeptide repeat domain 18	Homologene	Inparanoid	Ensembl	-
XP_001232760	118093744	ANKZ1_HUMAN	Ankzf1	ankyrin repeat and zinc finger domain containing 1	Homologene	Inparanoid	Ensembl	-
XP_001232761	118113625	-	-	-	-	-	-	-
XP_001232764	118084902	-	-	-	-	-	-	-
XP_001232765	118096030	ENSP00000220166	Ctsh	cathepsin H	Homologene	Ensembl	-	-
XP_001232766	118096252	-	-	-	-	-	-	-
XP_001232767	118098359	HEP2_HUMAN	Serpind1	serpin peptidase inhibitor, clade D (heparin cofactor), member 1	Homologene	Inparanoid	Ensembl	-
XP_001232770	118090700	TBC14_HUMAN	Tbc1d14	TBC1 domain family, member 14	Homologene	Inparanoid	Ensembl	-
XP_001232771	118092960	-	-	-	-	-	-	-
XP_001232774	118094908	PAK2_HUMAN	Pak2	p21 (CDKN1A)-activated kinase 2	Homologene	-	-	-
XP_001232776	118095776	-	-	-	-	-	-	-
XP_001232780	118090950	ENSP00000315774	Ndufs8	NADH dehydrogenase (ubiquinone) Fe-S protein 8, 23kDa (NADH-coenzyme Q reductase)	Homologene	Ensembl	-	-
XP_001232784	118096846	ENSP00000306010	Arf4	ADP-ribosylation factor 4	Homologene	Inparanoid	Ensembl	-
XP_001232786	118098786	-	-	-	-	-	-	-
XP_001232790	118083776	-	-	-	-	-	-	-
XP_001232791	118084842	ENSP00000368569	Dgkh	diacylglycerol kinase, eta	Homologene	Inparanoid	Ensembl	-
XP_001232793	118097384	-	-	-	-	-	-	-
XP_001232794	118098998	2B1B_HUMAN	Hla-drb5	major histocompatibility complex, class II, DR beta 5	Homologene	Inparanoid	-	-
XP_001232797	118091450	-	-	-	-	-	-	-
XP_001232798	118103797	ENSP00000329964	Arl15	ADP-ribosylation factor-like 15	Homologene	Inparanoid	Ensembl	-
XP_001232799	118104213	ROR2_HUMAN	Ror2	receptor tyrosine kinase-like orphan receptor 2	Homologene	Ensembl	-	-
XP_001232801	118096852	SLMAP_HUMAN	Slmap	sarcolemma associated protein	Homologene	Ensembl	-	-
XP_001232806	118088487	OLIG3_HUMAN	Olig3	oligodendrocyte transcription factor 3	Homologene	Inparanoid	-	-
XP_001232811	118096834	-	-	-	-	-	-	-
XP_001232813	118100495	-	-	-	-	-	-	-
XP_001232814	118087548	ENSP00000366247	Gzf1	GDNF-inducible zinc finger protein 1	Homologene	Ensembl	-	-
XP_001232815	118091778	-	-	-	-	-	-	-
XP_001232820	118088493	-	-	-	-	-	-	-
XP_001232822	118089434	ENSP00000360887	Wdr44	WD repeat domain 44	Homologene	Inparanoid	Ensembl	Treefam
XP_001232823	118083425	-	-	-	-	-	-	-
XP_001232824	118096154	-	-	-	-	-	-	-
XP_001232826	118101267	-	-	-	-	-	-	-
XP_001232828	118103124	-	-	-	-	-	-	-
XP_001232829	118087769	ENSP00000361894	Gnmt	glycine N-methyltransferase	Homologene	Inparanoid	Ensembl	-
XP_001232834	118083308	ENSP00000229265	Cdca3	cell division cycle associated 3	Homologene	Inparanoid	Ensembl	-
XP_001232835	118096052	PRC1_HUMAN	Prc1	protein regulator of cytokinesis 1	Homologene	-	-	-
XP_001232838	118101665	ENSP00000363387	Pdik1l	PDLIM1 interacting kinase 1 like	Homologene	Inparanoid	Ensembl	Treefam
XP_001232839	118091265	-	-	-	-	-	-	-
XP_001232840	118091805	Q923B4_MOUSE	-	-	Homologene	-	-	-
XP_001232842	118083778	-	-	-	-	-	-	-
XP_001232846	118098678	-	-	-	-	-	-	-
XP_001232850	118088306	-	-	-	-	-	-	-
XP_001232851	118087660	-	-	-	-	-	-	-
XP_001232852	118091457	-	-	-	-	-	-	-
XP_001232853	118092636	-	-	-	-	-	-	-
XP_001232856	118104363	-	-	-	-	-	-	-
XP_001232858	118098370	ENSP00000248958	Sdf2l1	stromal cell-derived factor 2-like 1	Homologene	Inparanoid	Ensembl	Treefam
XP_001232859	118101667	-	-	-	-	-	-	-
XP_001232860	118094112	ENSP00000356858	Mgst3	microsomal glutathione S-transferase 3	Homologene	Inparanoid	Ensembl	Treefam
XP_001232861	118094921	ENSP00000328079	Wdr53	WD repeat domain 53	Homologene	Inparanoid	Ensembl	-
XP_001232864	118098680	-	-	-	-	-	-	-
XP_001232866	118088593	ENSP00000229633	Hint3	histidine triad nucleotide binding protein 3	Homologene	Ensembl	-	-
XP_001232867	118092639	-	-	-	-	-	-	-
XP_001232870	118103637	ENSP00000354678	Pigo	phosphatidylinositol glycan anchor biosynthesis, class O	Homologene	Inparanoid	Ensembl	-
XP_001232872	118096259	-	-	-	-	-	-	-
XP_001232874	118101671	MYCBP_HUMAN	Mycbp	c-myc binding protein	Homologene	Ensembl	-	-
XP_001232876	118092708	Q9NQW1_HUMAN	Sec31b	SEC31 homolog B (S	Homologene	Ensembl	-	-
XP_001232877	118083780	-	-	-	-	-	-	-
XP_001232879	118096447	ENSP00000270288	Wtip	Wilms tumor 1 interacting protein	Homologene	Ensembl	-	-
XP_001232880	118085487	ENSP00000324775	Tmie	transmembrane inner ear	Homologene	Inparanoid	-	-
XP_001232882	118091212	-	-	-	-	-	-	-
XP_001232886	118104456	ENSP00000332379	Gng10	guanine nucleotide binding protein (G protein), gamma 10	Homologene	Inparanoid	Ensembl	-
XP_001232889	118099695	LRC45_HUMAN	Lrrc45	leucine rich repeat containing 45	Homologene	-	-	-
XP_001232891	118101386	ENSP00000313983	Whsc1l1	Wolf-Hirschhorn syndrome candidate 1-like 1	Homologene	Inparanoid	Ensembl	-
XP_001232892	118089449	ENSP00000359854	Gpc3	glypican 3	Homologene	Ensembl	-	-
XP_001232893	118091269	ENSP00000329539	Dusp8	dual specificity phosphatase 8	Homologene	Inparanoid	Ensembl	-
XP_001232894	118091523	-	-	-	-	-	-	-
XP_001232898	118086556	-	-	-	-	-	-	-
XP_001232899	118101273	Q92681_HUMAN	Rsc1a1	regulatory solute carrier protein, family 1, member 1	Homologene	-	-	-
XP_001232900	118087664	ENSP00000234256	Slc1a4	solute carrier family 1 (glutamate/neutral amino acid transporter), member 4	Homologene	Inparanoid	Ensembl	-
XP_001232904	118121774	-	-	-	-	-	-	-
XP_001232906	118129606	-	-	-	-	-	-	-
XP_001232907	118113633	-	-	-	-	-	-	-
XP_001232908	118115899	-	-	-	-	-	-	-
XP_001232914	118088503	Q5TI80_HUMAN	Aldh8a1	aldehyde dehydrogenase 8 family, member A1	Homologene	Inparanoid	Ensembl	Treefam
XP_001232915	118089875	A1L0S5_HUMAN	Arhgap10	Rho GTPase activating protein 10	Homologene	-	-	-
XP_001232916	118090147	-	-	-	-	-	-	-
XP_001232918	118083782	XP_001129034	-	-	Homologene	-	-	-
XP_001232920	118096624	ENSP00000327179	Cirh1a	cirrhosis, autosomal recessive 1A (cirhin)	Homologene	Inparanoid	-	-
XP_001232922	118098218	ENSP00000340458	Ccdc78	coiled-coil domain containing 78	Homologene	Inparanoid	Ensembl	-
XP_001232923	118099921	ENSP00000293195	Fdxr	ferredoxin reductase	Homologene	Inparanoid	Ensembl	-
XP_001232924	118101276	-	-	-	-	-	-	-
XP_001232927	118088310	-	-	-	-	-	-	-
XP_001232929	118093437	-	-	-	-	-	-	-
XP_001232933	118084278	-	-	-	-	-	-	-
XP_001232935	118101676	ENSP00000362110	Sf3a3	splicing factor 3a, subunit 3, 60kDa	Homologene	Inparanoid	Ensembl	Treefam
XP_001232939	118084853	ENSP00000300181	Tsc22d4	TSC22 domain family, member 4	Ensembl	-	-	-
XP_001232942	118096626	ENSP00000353686	Sntb2	syntrophin, beta 2 (dystrophin-associated protein A1, 59kDa, basic component 2)	Homologene	Ensembl	-	-
XP_001232944	118099012	CD69_HUMAN	Cd69	CD69 molecule	Homologene	-	-	-
XP_001232946	118101909	SORL_HUMAN	Sorl1	sortilin-related receptor, L(DLR class) A repeats-containing	Homologene	Inparanoid	Ensembl	-
XP_001232947	118093219	-	-	-	-	-	-	-
XP_001232948	118129718	-	-	-	-	-	-	-
XP_001232953	118100027	ENSP00000336747	Hip1	huntingtin interacting protein 1	Homologene	Inparanoid	-	-
XP_001232955	118101403	ENSP00000319914	-	-	Homologene	Ensembl	-	-
XP_001232960	118083784	-	-	-	-	-	-	-
XP_001232966	118129613	ENSP00000252506	Gadd45g	growth arrest and DNA-damage-inducible, gamma	Homologene	Inparanoid	Ensembl	-
XP_001232970	118100031	-	-	-	-	-	-	-
XP_001232976	118086832	ENSP00000372959	Lrrc30	leucine rich repeat containing 30	Homologene	Ensembl	Inparanoid	-
XP_001232979	118102149	-	-	-	-	-	-	-
XP_001232984	118104461	-	-	-	-	-	-	-
XP_001232988	118085560	ENSP00000262187	Rheb	Ras homolog enriched in brain	Ensembl	-	-	-
XP_001232990	118089881	ENSP00000346050	Rps3a	ribosomal protein S3A	Homologene	Inparanoid	-	-
XP_001232993	118096452	EST1_HUMAN	Ces1	carboxylesterase 1 (monocyte/macrophage serine esterase 1)	Homologene	-	-	-
XP_001232995	118089348	GLRA4_MOUSE	-	-	Homologene	Inparanoid	-	-
XP_001233000	118095642	ENSP00000249837	Vps13c	vacuolar protein sorting 13 homolog C (S	Homologene	Inparanoid	Ensembl	-
XP_001233002	118102039	ENSP00000350203	Slc37a4	solute carrier family 37 (glucose-6-phosphate transporter), member 4	Homologene	Ensembl	Treefam	-
XP_001233003	118082165	-	-	-	-	-	-	-
XP_001233008	118104365	-	-	-	-	-	-	-
XP_001233010	118083859	ZN295_HUMAN	Znf295	zinc finger protein 295	Homologene	Ensembl	-	-
XP_001233012	118096296	-	-	-	-	-	-	-
XP_001233016	118102856	ENSP00000340800	Tlk2	tousled-like kinase 2	Inparanoid	Ensembl	-	-
XP_001233017	118089885	-	-	-	-	-	-	-
XP_001233019	118083447	-	-	-	-	-	-	-
XP_001233020	118082124	-	-	-	-	-	-	-
XP_001233021	118095536	-	-	-	-	-	-	-
XP_001233023	118101284	-	-	-	-	-	-	-
XP_001233026	118091466	-	-	-	-	-	-	-
XP_001233032	118089467	ENSP00000218364	Htatsf1	HIV-1 Tat specific factor 1	Homologene	Inparanoid	Ensembl	Treefam
XP_001233034	118093011	VTI1A_HUMAN	Vti1a	vesicle transport through interaction with t-SNAREs homolog 1A (yeast)	Homologene	-	-	-
XP_001233036	118093526	ENSMUSP00000077123	-	-	Ensembl	-	-	-
XP_001233038	118095538	ENSP00000373603	-	-	Homologene	Ensembl	-	-
XP_001233039	118096176	ENSMUSP00000036471	-	-	Homologene	Ensembl	-	-
XP_001233040	118096850	-	-	-	-	-	-	-
XP_001233041	118098693	ENSP00000320520	-	-	Inparanoid	Ensembl	-	-
XP_001233047	118093446	ENSP00000363733	Mpp4	membrane protein, palmitoylated 4 (MAGUK p55 subfamily member 4)	Homologene	Ensembl	-	-
XP_001233050	118084944	Q9Y273_HUMAN	-	-	Ensembl	-	-	-
XP_001233055	118103260	ARMC6_HUMAN	Armc6	armadillo repeat containing 6	Homologene	-	-	-
XP_001233056	118088667	-	-	-	-	-	-	-
XP_001233063	118083803	-	-	-	-	-	-	-
XP_001233067	118086319	ENSP00000373954	Slc12a7	solute carrier family 12 (potassium/chloride transporters), member 7	Homologene	Inparanoid	Ensembl	-
XP_001233070	118120189	-	-	-	-	-	-	-
XP_001233074	118100043	SPT4H_HUMAN	Supt4h1	suppressor of Ty 4 homolog 1 (S	Homologene	-	-	-
XP_001233076	118100601	ENSP00000201016	Phactr3	phosphatase and actin regulator 3	Homologene	Inparanoid	-	-
XP_001233077	118101008	MMEL1_HUMAN	Mmel1	membrane metallo-endopeptidase-like 1	Homologene	-	-	-
XP_001233078	118089897	ENSP00000305897	Arfip1	ADP-ribosylation factor interacting protein 1 (arfaptin 1)	Homologene	Inparanoid	-	-
XP_001233080	118084761	ENSP00000366838	Commd6	COMM domain containing 6	Ensembl	-	-	-
XP_001233082	118096179	ENSP00000305702	Kctd19	potassium channel tetramerisation domain containing 19	Inparanoid	Ensembl	-	-
XP_001233085	118089356	ENSP00000321050	Aipl1	aryl hydrocarbon receptor interacting protein-like 1	Homologene	Inparanoid	-	-
XP_001233087	118091228	ENSP00000369021	Sbf2	SET binding factor 2	Homologene	Inparanoid	Ensembl	-
XP_001233089	118091794	Q6GV31_HUMAN	Rasgrp1	RAS guanyl releasing protein 1 (calcium and DAG-regulated)	Homologene	Ensembl	-	-
XP_001233090	118092658	-	-	-	-	-	-	-
XP_001233092	118129732	-	-	-	-	-	-	-
XP_001233094	118082270	-	-	-	-	-	-	-
XP_001233096	118084300	-	-	-	-	-	-	-
XP_001233097	118096302	CYLD_HUMAN	Cyld	cylindromatosis (turban tumor syndrome)	Homologene	-	-	-
XP_001233103	118095273	ENSP00000351068	Kcnmb2	potassium large conductance calcium-activated channel, subfamily M, beta member 2	Homologene	Inparanoid	Ensembl	-
XP_001233104	118084698	ENSP00000365849	Rap2a	RAP2A, member of RAS oncogene family	Homologene	Inparanoid	Ensembl	-
XP_001233106	118096012	-	-	-	-	-	-	-
XP_001233107	118097407	ENSP00000324870	Spink6	serine peptidase inhibitor, Kazal type 6	Inparanoid	Ensembl	-	-
XP_001233108	118099619	-	-	-	-	-	-	-
XP_001233111	118091481	CATA_HUMAN	Cat	catalase	Homologene	-	-	-
XP_001233112	118092465	-	-	-	-	-	-	-
XP_001233114	118117740	ENSP00000347081	Rgpd4	RANBP2-like and GRIP domain containing 4	Inparanoid	-	-	-
XP_001233118	118083871	NDUV3_HUMAN	Ndufv3	NADH dehydrogenase (ubiquinone) flavoprotein 3, 10kDa	Homologene	Ensembl	-	-
XP_001233121	118099241	ENSP00000259396	Orm1	orosomucoid 1	Inparanoid	-	-	-
XP_001233122	118087159	ENSP00000297592	-	-	Homologene	Inparanoid	Ensembl	-
XP_001233123	118101014	ENSP00000346978	-	-	Inparanoid	-	-	-
XP_001233126	118091296	-	-	-	-	-	-	-
XP_001233127	118093536	ROA3_HUMAN	Hnrpa3	heterogeneous nuclear ribonucleoprotein A3	Homologene	-	-	-
XP_001233128	118082582	A2RU48_HUMAN	-	-	Homologene	Ensembl	-	-
XP_001233130	118096640	-	-	-	-	-	-	-
XP_001233132	118087109	-	-	-	-	-	-	-
XP_001233133	118101294	-	-	-	-	-	-	-
XP_001233142	118104141	-	-	-	-	-	-	-
XP_001233144	118084955	USPL1_HUMAN	Uspl1	ubiquitin specific peptidase like 1	Homologene	Ensembl	-	-
XP_001233145	118096883	ENSP00000290913	Chchd6	coiled-coil-helix-coiled-coil-helix domain containing 6	Inparanoid	Ensembl	-	-
XP_001233148	118089477	-	-	-	-	-	-	-
XP_001233152	118085367	ENSP00000365481	-	-	Homologene	Ensembl	-	-
XP_001233153	118088464	ENSP00000340217	-	-	Homologene	Inparanoid	Ensembl	-
XP_001233154	118089362	-	-	-	-	-	-	-
XP_001233157	118094883	-	-	-	-	-	-	-
XP_001233163	118084959	-	-	-	-	-	-	-
XP_001233164	118097837	-	-	-	-	-	-	-
XP_001233165	118099247	-	-	-	-	-	-	-
XP_001233167	118102341	SFRS3_HUMAN	Sfrs3	splicing factor, arginine/serine-rich 3	Homologene	Ensembl	Treefam	-
XP_001233170	118093333	-	-	-	-	-	-	-
XP_001233172	118095546	ENSP00000268099	Scamp2	secretory carrier membrane protein 2	Homologene	Inparanoid	Ensembl	-
XP_001233173	118097411	Q96MT1_HUMAN	-	-	Homologene	Inparanoid	Ensembl	-
XP_001233175	118086570	F105A_HUMAN	Fam105a	family with sequence similarity 105, member A	Homologene	-	-	-
XP_001233180	118082627	H4_HUMAN	Hist2h4a	histone cluster 2, H4a	Homologene	-	-	-
XP_001233181	118084320	TMCO3_HUMAN	Tmco3	transmembrane and coiled-coil domains 3	Homologene	Inparanoid	-	-
XP_001233185	118099736	-	-	-	-	-	-	-
XP_001233188	118096187	-	-	-	-	-	-	-
XP_001233193	118088469	-	-	-	-	-	-	-
XP_001233194	118090982	ENSP00000259407	Baat	bile acid Coenzyme A: amino acid N-acyltransferase (glycine N-choloyltransferase)	Homologene	Inparanoid	Ensembl	-
XP_001233196	118104465	-	-	-	-	-	-	-
XP_001233197	118097845	-	-	-	-	-	-	-
XP_001233201	118093545	MTX2_HUMAN	Mtx2	metaxin 2	Homologene	Inparanoid	Ensembl	Treefam
XP_001233203	118082592	APLD1_HUMAN	Apold1	apolipoprotein L domain containing 1	Homologene	Ensembl	-	-
XP_001233205	118085374	-	-	-	-	-	-	-
XP_001233206	118097791	ENSP00000371907	-	-	Homologene	Inparanoid	Ensembl	-
XP_001233207	118099623	ENSP00000330158	Mxra7	matrix-remodelling associated 7	Homologene	Ensembl	Inparanoid	-
XP_001233208	118101298	ENSP00000307005	Gkn1	gastrokine 1	Homologene	Inparanoid	Ensembl	-
XP_001233219	118086501	ENSP00000269485	Tnfrsf11a	tumor necrosis factor receptor superfamily, member 11a, NFKB activator	Homologene	Inparanoid	Ensembl	-
XP_001233221	118090990	ENSP00000374451	Pitpnm1	phosphatidylinositol transfer protein, membrane-associated 1	Homologene	Ensembl	-	-
XP_001233223	118103668	-	-	-	-	-	-	-
XP_001233225	118104572	ENSP00000351575	Bdp1	B double prime 1, subunit of RNA polymerase III transcription initiation factor IIIB	Homologene	Inparanoid	Ensembl	-
XP_001233226	118082286	ENSP00000347198	Srgap1	SLIT-ROBO Rho GTPase activating protein 1	Homologene	Inparanoid	-	-
XP_001233228	118084325	ENSP00000246496	-	-	Inparanoid	-	-	-
XP_001233231	118097507	Q66K14_HUMAN	Tbc1d9b	TBC1 domain family, member 9B (with GRAM domain)	Homologene	-	-	-
XP_001233232	118101449	ENSP00000354838	Tia1	TIA1 cytotoxic granule-associated RNA binding protein	Inparanoid	Ensembl	-	-
XP_001233233	118091546	-	-	-	-	-	-	-
XP_001233235	118083632	-	-	-	-	-	-	-
XP_001233236	118096649	-	-	-	-	-	-	-
XP_001233238	118099043	-	-	-	-	-	-	-
XP_001233240	118092904	-	-	-	-	-	-	-
XP_001233244	118094325	-	-	-	-	-	-	-
XP_001233247	118104147	ENSP00000365248	Agtpbp1	ATP/GTP binding protein 1	Homologene	Inparanoid	Ensembl	-
XP_001233248	118104239	ENSP00000262462	Slc27a6	solute carrier family 27 (fatty acid transporter), member 6	Homologene	Inparanoid	Ensembl	-
XP_001233253	118094171	TENN_HUMAN	Tnn	tenascin N	Homologene	Ensembl	-	-
XP_001233254	118094391	DNJB4_HUMAN	Dnajb4	DnaJ (Hsp40) homolog, subfamily B, member 4	Homologene	Ensembl	Treefam	-
XP_001233255	118082596	ENSP00000336857	Gsg1	germ cell associated 1	Homologene	Ensembl	-	-
XP_001233258	118098243	ENSP00000293874	-	-	Homologene	Inparanoid	Ensembl	-
XP_001233262	118090992	NALP3_HUMAN	Nlrp3	NLR family, pyrin domain containing 3	Homologene	Inparanoid	-	-
XP_001233263	118093249	-	-	-	-	-	-	-
XP_001233264	118103971	-	-	-	-	-	-	-
XP_001233267	118093037	Q6ZSN4_HUMAN	Atrnl1	attractin-like 1	Homologene	-	-	-
XP_001233270	118083250	-	-	-	-	-	-	-
XP_001233271	118083465	NDUB4_HUMAN	Ndufb4	NADH dehydrogenase (ubiquinone) 1 beta subcomplex, 4, 15kDa	Homologene	Ensembl	-	-
XP_001233273	118095559	ENSP00000249842	Islr	immunoglobulin superfamily containing leucine-rich repeat	Homologene	Inparanoid	-	-
XP_001233274	118096653	-	-	-	-	-	-	-
XP_001233275	118098245	ENSP00000248139	Rab40c	RAB40C, member RAS oncogene family	Homologene	Inparanoid	Ensembl	-
XP_001233276	118086507	-	-	-	-	-	-	-
XP_001233279	118087579	ENSP00000259708	Klc4	kinesin light chain 4	Homologene	Ensembl	-	-
XP_001233281	118092481	ENSP00000363046	Ipmk	inositol polyphosphate multikinase	Homologene	Inparanoid	Ensembl	-
XP_001233282	118093251	-	-	-	-	-	-	-
XP_001233283	118094333	-	-	-	-	-	-	-
XP_001233286	118087173	-	-	-	-	-	-	-
XP_001233287	118101457	RUXG_HUMAN	Snrpg	small nuclear ribonucleoprotein polypeptide G	Homologene	-	-	-
XP_001233289	118091551	ENSP00000318247	-	-	Inparanoid	Ensembl	-	-
XP_001233290	118095296	ENSP00000326240	Mynn	myoneurin	Homologene	Inparanoid	-	-
XP_001233291	118083638	ENSP00000320248	Tmprss7	transmembrane protease, serine 7	Homologene	Inparanoid	-	-
XP_001233294	118089815	-	-	-	-	-	-	-
XP_001233298	118094335	-	-	-	-	-	-	-
XP_001233300	118129752	-	-	-	-	-	-	-
XP_001233304	118100083	-	-	-	-	-	-	-
XP_001233307	118090191	ENSP00000296695	Spink1	serine peptidase inhibitor, Kazal type 1	Inparanoid	-	-	-
XP_001233308	118084252	HERC2_HUMAN	Herc2	hect domain and RLD 2	Homologene	Inparanoid	Ensembl	-
XP_001233310	118097424	-	-	-	-	-	-	-
XP_001233311	118087119	-	-	-	-	-	-	-
XP_001233313	118089819	ENSP00000274054	-	-	Homologene	Ensembl	-	-
XP_001233315	118118914	-	-	-	-	-	-	-
XP_001233317	118106285	-	-	-	-	-	-	-
XP_001233319	118105235	-	-	-	-	-	-	-
XP_001233323	118089493	-	-	-	-	-	-	-
XP_001233329	118086842	ENSP00000237500	-	-	Inparanoid	Ensembl	-	-
XP_001233331	118101942	-	-	-	-	-	-	-
XP_001233333	118091246	ENSP00000346015	Rpl27a	ribosomal protein L27a	Homologene	Inparanoid	-	-
XP_001233334	118094062	-	-	-	-	-	-	-
XP_001233336	118104241	ENSP00000261482	Reep5	receptor accessory protein 5	Homologene	Ensembl	-	-
XP_001233337	118082647	H2B2E_HUMAN	Hist2h2be	histone cluster 2, H2be	Homologene	-	-	-
XP_001233338	118086649	-	-	-	-	-	-	-
XP_001233341	118103301	ENSP00000222254	Pik3r2	phosphoinositide-3-kinase, regulatory subunit 2 (p85 beta)	Homologene	Inparanoid	Ensembl	-
XP_001233342	118094178	ENSP00000356658	Gpr52	G protein-coupled receptor 52	Homologene	Inparanoid	Ensembl	-
XP_001233343	118083644	GP128_MOUSE	-	-	Homologene	-	-	-
XP_001233345	118085381	-	-	-	-	-	-	-
XP_001233346	118097805	ENSP00000303486	Bahcc1	BAH domain and coiled-coil containing 1	Homologene	Inparanoid	-	-
XP_001233348	118099639	ENSP00000329684	Galr2	galanin receptor 2	Homologene	Inparanoid	Ensembl	-
XP_001233349	118100527	EDEM2_HUMAN	Edem2	ER degradation enhancer, mannosidase alpha-like 2	Homologene	-	-	-
XP_001233355	118117761	-	-	-	-	-	-	-
XP_001233358	118103680	ENSP00000331473	Ccbe1	collagen and calcium binding EGF domains 1	Homologene	Inparanoid	Ensembl	-
XP_001233360	118103303	ENSP00000222250	Arrdc2	arrestin domain containing 2	Homologene	Inparanoid	Ensembl	-
XP_001233364	118096195	FUK_HUMAN	Fuk	fucokinase	Homologene	-	-	-
XP_001233366	118099977	-	-	-	-	-	-	-
XP_001233367	118101946	ENSP00000300688	Atp5l	ATP synthase, H+ transporting, mitochondrial F0 complex, subunit G	Homologene	Inparanoid	Ensembl	-
XP_001233370	118091006	ENSP00000345726	-	-	Homologene	Ensembl	-	-
XP_001233371	118092668	ENSP00000361577	-	-	Homologene	Inparanoid	Ensembl	-
XP_001233375	118104243	ENSP00000282999	Srp19	signal recognition particle 19kDa	Homologene	Inparanoid	Ensembl	-
XP_001233377	118098428	UBIQ_HUMAN	Ubb	ubiquitin B	Homologene	-	-	-
XP_001233378	118094186	-	-	-	-	-	-	-
XP_001233379	118083813	ENSP00000299340	Cyyr1	cysteine/tyrosine-rich 1	Homologene	Ensembl	-	-
XP_001233380	118095570	NEIL1_HUMAN	Neil1	nei endonuclease VIII-like 1 (E	Homologene	Inparanoid	Ensembl	-
XP_001233384	118102172	P210L_HUMAN	Nup210l	nucleoporin 210kDa-like	Homologene	Inparanoid	Ensembl	-
XP_001233386	118090516	ENSP00000351383	Fip1l1	FIP1 like 1 (S	Homologene	Inparanoid	Ensembl	-
XP_001233390	118103682	-	-	-	-	-	-	-
XP_001233393	118084979	RL21_HUMAN	Rpl21	ribosomal protein L21	Homologene	-	-	-
XP_001233394	118096898	-	-	-	-	-	-	-
XP_001233396	118100106	DHX33_HUMAN	Dhx33	DEAH (Asp-Glu-Ala-His) box polypeptide 33	Homologene	Inparanoid	Ensembl	-
XP_001233397	118101764	HDAC1_HUMAN	Hdac1	histone deacetylase 1	Homologene	Inparanoid	Ensembl	-
XP_001233401	118082223	HYALP_HUMAN	Spam1	sperm adhesion molecule 1 (PH-20 hyaluronidase, zona pellucida binding)	Homologene	Inparanoid	Ensembl	-
XP_001233404	118087583	-	-	-	-	-	-	-
XP_001233405	118089823	ENSP00000351380	-	-	Homologene	Inparanoid	Ensembl	-
XP_001233406	118090518	ENSP00000329091	Scfd2	sec1 family domain containing 2	Homologene	Inparanoid	-	-
XP_001233407	118092488	-	-	-	-	-	-	-
XP_001233408	118093259	WDR75_HUMAN	Wdr75	WD repeat domain 75	Homologene	Inparanoid	Ensembl	-
XP_001233410	118129762	-	-	-	-	-	-	-
XP_001233411	118104245	APC_HUMAN	Apc	adenomatosis polyposis coli	Homologene	-	-	-
XP_001233414	118098893	ENSP00000261741	Rbm19	RNA binding motif protein 19	Homologene	Ensembl	Treefam	-
XP_001233420	118082226	ENSMUSP00000031690	-	-	Homologene	Ensembl	-	-
XP_001233421	118084257	ENSP00000331912	Gabrg3	gamma-aminobutyric acid (GABA) A receptor, gamma 3	Homologene	Inparanoid	-	-
XP_001233425	118102174	ENSP00000357514	Tpm3	tropomyosin 3	Ensembl	-	-	-
XP_001233426	118129764	-	-	-	-	-	-	-
XP_001233427	118104149	ZCHC6_HUMAN	Zcchc6	zinc finger, CCHC domain containing 6	Homologene	-	-	-
XP_001233428	118096907	ENSP00000302028	Setd5	SET domain containing 5	Homologene	Inparanoid	-	-
XP_001233429	118097529	-	-	-	-	-	-	-
XP_001233434	118090222	RUFY3_HUMAN	Rufy3	RUN and FYVE domain containing 3	Homologene	Inparanoid	Ensembl	Treefam
XP_001233435	118093076	ENSP00000358081	Bag3	BCL2-associated athanogene 3	Homologene	Inparanoid	Ensembl	Treefam
XP_001233437	118083651	-	-	-	-	-	-	-
XP_001233442	118086848	ENSP00000326603	-	-	Inparanoid	Ensembl	-	-
XP_001233444	118094075	-	-	-	-	-	-	-
XP_001233446	118103686	-	-	-	-	-	-	-
XP_001233451	118090224	-	-	-	-	-	-	-
XP_001233452	118094202	-	-	-	-	-	-	-
XP_001233453	118099983	-	-	-	-	-	-	-
XP_001233456	118103178	ENSP00000262946	Uqcr	ubiquinol-cytochrome c reductase, 6	Inparanoid	Ensembl	-	-
XP_001233457	118092673	ENSP00000361591	Znf503	zinc finger protein 503	Homologene	Inparanoid	Ensembl	-
XP_001233461	118104302	-	-	-	-	-	-	-
XP_001233468	118102900	ENSP00000300408	Phb	prohibitin	Inparanoid	Ensembl	-	-
XP_001233469	118087887	PTN14_HUMAN	Ptpn14	protein tyrosine phosphatase, non-receptor type 14	Homologene	Ensembl	Treefam	-
XP_001233471	118093577	-	-	-	-	-	-	-
XP_001233473	118084261	-	-	-	-	-	-	-
XP_001233479	118103180	MBD3_HUMAN	Mbd3	methyl-CpG binding domain protein 3	Homologene	-	-	-
XP_001233482	118113667	-	-	-	-	-	-	-
XP_001233483	118115942	-	-	-	-	-	-	-
XP_001233487	118096915	-	-	-	-	-	-	-
XP_001233494	118094414	PTPRF_HUMAN	Ptprf	protein tyrosine phosphatase, receptor type, F	Homologene	Inparanoid	-	-
XP_001233496	118101316	ENSP00000265769	Adam28	ADAM metallopeptidase domain 28	Homologene	Inparanoid	Treefam	-
XP_001233499	118106297	-	-	-	-	-	-	-
XP_001233500	118083906	GPR34_HUMAN	Gpr34	G protein-coupled receptor 34	Homologene	Inparanoid	Ensembl	-
XP_001233502	118098442	Q66K36_HUMAN	-	-	Homologene	-	-	-
XP_001233503	118100123	-	-	-	-	-	-	-
XP_001233504	118088739	M3K7_HUMAN	Map3k7	mitogen-activated protein kinase kinase kinase 7	Homologene	-	-	-
XP_001233508	118098266	-	-	-	-	-	-	-
XP_001233513	118092676	-	-	-	-	-	-	-
XP_001233518	118100661	EF1A2_HUMAN	Eef1a2	eukaryotic translation elongation factor 1 alpha 2	Homologene	Inparanoid	Ensembl	-
XP_001233520	118083480	COX17_HUMAN	Cox17	COX17 cytochrome c oxidase assembly homolog (S	Homologene	Ensembl	-	-
XP_001233523	118103184	ENSP00000264819	Mier2	mesoderm induction early response 1, family member 2	Homologene	Inparanoid	Ensembl	-
XP_001233524	118091021	ENSP00000307297	-	-	Inparanoid	-	-	-
XP_001233529	118101778	HPCA_HUMAN	Hpca	hippocalcin	Homologene	Inparanoid	Ensembl	-
XP_001233530	118095017	Q9GZY8_HUMAN	-	-	Homologene	Inparanoid	Ensembl	-
XP_001233531	118082237	ENSP00000194130	Slc13a1	solute carrier family 13 (sodium/sulfate symporters), member 1	Homologene	Inparanoid	Ensembl	-
XP_001233533	118083657	-	-	-	-	-	-	-
XP_001233542	118083915	USP9X_HUMAN	Usp9x	ubiquitin specific peptidase 9, X-linked	Homologene	-	-	-
XP_001233545	118089193	-	-	-	-	-	-	-
XP_001233547	118084712	-	-	-	-	-	-	-
XP_001233551	118099987	ENSP00000222812	Stx1a	syntaxin 1A (brain)	Homologene	Ensembl	-	-
XP_001233552	118103186	CAF1A_HUMAN	Chaf1a	chromatin assembly factor 1, subunit A (p150)	Homologene	-	-	-
XP_001233553	118094358	-	-	-	-	-	-	-
XP_001233554	118129776	-	-	-	-	-	-	-
XP_001233556	118103815	ENSP00000285947	-	-	Homologene	Inparanoid	Ensembl	-
XP_001233558	118104156	ENSP00000350785	Dapk1	death-associated protein kinase 1	Inparanoid	-	-	-
XP_001233559	118093089	-	-	-	-	-	-	-
XP_001233565	118099664	ENSP00000341983	Recql5	RecQ protein-like 5	Homologene	Inparanoid	Ensembl	-
XP_001233568	118092683	-	-	-	-	-	-	-
XP_001233569	118120219	-	-	-	-	-	-	-
XP_001233570	118103528	LBXCO_HUMAN	Lbxcor1	LBXCOR1 homolog (mouse)	Homologene	Ensembl	-	-
XP_001233572	118104307	ENSP00000319986	Kcmf1	potassium channel modulatory factor 1	Homologene	Inparanoid	-	-
XP_001233574	118101043	-	-	-	-	-	-	-
XP_001233575	118101784	ENSP00000302837	Ndufs5	NADH dehydrogenase (ubiquinone) Fe-S protein 5, 15kDa (NADH-coenzyme Q reductase)	Homologene	Inparanoid	-	-
XP_001233577	118089533	ENSP00000358435	Sybl1	synaptobrevin-like 1	Homologene	Ensembl	Treefam	-
XP_001233579	118083484	ENSP00000358512	-	-	Homologene	Inparanoid	Ensembl	-
XP_001233581	118096682	RL29_HUMAN	Rpl29	ribosomal protein L29	Homologene	-	-	-
XP_001233582	118097448	ENSP00000243389	Slc36a1	solute carrier family 36 (proton/amino acid symporter), member 1	Homologene	Ensembl	-	-
XP_001233585	118120222	-	-	-	-	-	-	-
XP_001233586	118085012	CM003_HUMAN	-	-	Homologene	-	-	-
XP_001233588	118094430	-	-	-	-	-	-	-
XP_001233589	118084266	ENSP00000186436	Tmem131	transmembrane protein 131	Homologene	Inparanoid	Ensembl	Treefam
XP_001233595	118091033	CP1B1_HUMAN	Cyp1b1	cytochrome P450, family 1, subfamily B, polypeptide 1	Homologene	-	-	-
XP_001233596	118094093	NOTC2_HUMAN	Notch2	Notch homolog 2 (Drosophila)	Homologene	Inparanoid	Ensembl	-
XP_001233600	118083931	-	-	-	-	-	-	-
XP_001233604	118088753	CNR1_HUMAN	Cnr1	cannabinoid receptor 1 (brain)	Homologene	Ensembl	-	-
XP_001233605	118089202	ENSP00000326981	Imp3	IMP3, U3 small nucleolar ribonucleoprotein, homolog (yeast)	Homologene	Inparanoid	Ensembl	-
XP_001233608	118096046	ENSP00000373612	Man2a2	mannosidase, alpha, class 2A, member 2	Homologene	Inparanoid	Ensembl	-
XP_001233610	118097828	ENSP00000343722	Tnfrsf13b	tumor necrosis factor receptor superfamily, member 13B	Homologene	Ensembl	-	-
XP_001233612	118101324	-	-	-	-	-	-	-
XP_001233613	118102194	ENSP00000324241	-	-	Inparanoid	Ensembl	-	-
XP_001233614	118088624	ENSP00000357479	Slc35f1	solute carrier family 35, member F1	Homologene	Inparanoid	Ensembl	-
XP_001233620	118099792	ENSP00000338258	Cdc42ep4	CDC42 effector protein (Rho GTPase binding) 4	Homologene	Ensembl	-	-
XP_001233621	118091881	-	-	-	-	-	-	-
XP_001233626	118097830	-	-	-	-	-	-	-
XP_001233627	118098759	-	-	-	-	-	-	-
XP_001233628	118087127	-	-	-	-	-	-	-
XP_001233630	118090704	ENSP00000226972	-	-	Inparanoid	-	-	-
XP_001233631	118091037	-	-	-	-	-	-	-
XP_001233632	118091511	ENSP00000278353	Hsd17b12	hydroxysteroid (17-beta) dehydrogenase 12	Homologene	Inparanoid	Ensembl	-
XP_001233633	118093501	-	-	-	-	-	-	-
XP_001233634	118116960	-	-	-	-	-	-	-
XP_001233636	118099796	ENSP00000309830	Rpl38	ribosomal protein L38	Homologene	Inparanoid	Ensembl	-
XP_001233642	118097454	-	-	-	-	-	-	-
XP_001233643	118100974	Q9Y229_HUMAN	Ajap1	adherens junction associated protein 1	Homologene	-	-	-
XP_001233648	118082329	ENSP00000261263	Rab21	RAB21, member RAS oncogene family	Homologene	Inparanoid	Ensembl	-
XP_001233652	118102916	ENSP00000258947	Calcoco2	calcium binding and coiled-coil domain 2	Homologene	Inparanoid	Ensembl	Treefam
XP_001233653	118091884	MAAI_HUMAN	Gstz1	glutathione transferase zeta 1 (maleylacetoacetate isomerase)	Homologene	Inparanoid	Ensembl	Treefam
XP_001233655	118097841	Q8N5Y1_HUMAN	-	-	Homologene	-	-	-
XP_001233656	118099076	ZN610_HUMAN	Znf610	zinc finger protein 610	Homologene	-	-	-
XP_001233658	118087133	ENSP00000276585	Mrps28	mitochondrial ribosomal protein S28	Homologene	Inparanoid	Ensembl	-
XP_001233664	118092930	ENSP00000299238	Hps6	Hermansky-Pudlak syndrome 6	Homologene	Inparanoid	Ensembl	-
XP_001233665	118116964	-	-	-	-	-	-	-
XP_001233670	118103537	-	-	-	-	-	-	-
XP_001233671	118104315	ENSP00000348981	Psd3	pleckstrin and Sec7 domain containing 3	Homologene	Inparanoid	-	-
XP_001233672	118082693	ENSMUSP00000023089	-	-	Ensembl	-	-	-
XP_001233673	118097937	-	-	-	-	-	-	-
XP_001233676	118100690	DNJC5_HUMAN	Dnajc5	DnaJ (Hsp40) homolog, subfamily C, member 5	Homologene	Ensembl	Inparanoid	-
XP_001233682	118103201	ENSP00000264554	Shc2	SHC (Src homology 2 domain containing) transforming protein 2	Homologene	Inparanoid	Ensembl	-
XP_001233683	118089083	ENSP00000288548	Klhl29	kelch-like 29 (Drosophila)	Homologene	Inparanoid	Ensembl	-
XP_001233685	118095230	-	-	-	-	-	-	-
XP_001233686	118126203	-	-	-	-	-	-	-
XP_001233690	118098467	-	-	-	-	-	-	-
XP_001233692	118103351	-	-	-	-	-	-	-
XP_001233696	118095039	XRN1_HUMAN	Xrn1	5'-3' exoribonuclease 1	Homologene	-	-	-
XP_001233697	118095837	-	-	-	-	-	-	-
XP_001233700	118103203	ENSP00000333769	Bsg	basigin (Ok blood group)	Ensembl	-	-	-
XP_001233701	118088633	ENSP00000342067	Gopc	golgi associated PDZ and coiled-coil motif containing	Homologene	Inparanoid	Ensembl	-
XP_001233709	118091630	-	-	-	-	-	-	-
XP_001233710	118091888	-	-	-	-	-	-	-
XP_001233712	118083494	-	-	-	-	-	-	-
XP_001233715	118099083	-	-	-	-	-	-	-
XP_001233717	118099998	ENSP00000342434	Baz1b	bromodomain adjacent to zinc finger domain, 1B	Ensembl	-	-	-
XP_001233722	118090547	ENSP00000264316	Txk	TXK tyrosine kinase	Homologene	Ensembl	-	-
XP_001233726	118085637	ENSP00000279552	Mkx	mohawk homeobox	Homologene	Ensembl	-	-
XP_001233729	118090785	ENSP00000295057	Lrrtm1	leucine rich repeat transmembrane neuronal 1	Homologene	Inparanoid	-	-
XP_001233730	118094448	ENSP00000361291	Kif2c	kinesin family member 2C	Ensembl	-	-	-
XP_001233731	118083670	-	-	-	-	-	-	-
XP_001233732	118084907	ENSP00000324625	Fam124a	family with sequence similarity 124A	Homologene	Inparanoid	Ensembl	-
XP_001233735	118102207	ENSP00000309973	Mcl1	myeloid cell leukemia sequence 1 (BCL2-related)	Homologene	Ensembl	-	-
XP_001233737	118103543	PPIP2_HUMAN	Pstpip2	proline-serine-threonine phosphatase interacting protein 2	Homologene	Ensembl	-	-
XP_001233738	118085022	ZMYM2_HUMAN	Zmym2	zinc finger, MYM-type 2	Homologene	-	-	-
XP_001233739	118102471	-	-	-	-	-	-	-
XP_001233742	118094450	KIF2C_HUMAN	Kif2c	kinesin family member 2C	Homologene	Ensembl	Treefam	-
XP_001233746	118102209	-	-	-	-	-	-	-
XP_001233748	118089089	-	-	-	-	-	-	-
XP_001233752	118098477	IFT81_HUMAN	Ift81	intraflagellar transport 81 homolog (Chlamydomonas)	Homologene	Inparanoid	Ensembl	-
XP_001233753	118103362	-	-	-	-	-	-	-
XP_001233758	118099681	-	-	-	-	-	-	-
XP_001233759	118086607	POLS_HUMAN	Pols	polymerase (DNA directed) sigma	Homologene	-	-	-
XP_001233761	118103207	ENSP00000166139	Fstl3	follistatin-like 3 (secreted glycoprotein)	Homologene	Ensembl	-	-
XP_001233763	118089091	Q9H6R7_HUMAN	-	-	Homologene	-	-	-
XP_001233764	118092933	NPM3_HUMAN	Npm3	nucleophosmin/nucleoplasmin, 3	Homologene	-	-	-
XP_001233766	118103547	ENSP00000350635	-	-	Homologene	Inparanoid	-	-
XP_001233772	118084280	ENSP00000348793	Aff3	AF4/FMR2 family, member 3	Homologene	Inparanoid	Ensembl	-
XP_001233775	118098293	ENSP00000366210	Vrk3	vaccinia related kinase 3	Homologene	Ensembl	-	-
XP_001233776	118085557	ENSP00000315950	Rnf32	ring finger protein 32	Homologene	Inparanoid	Ensembl	-
XP_001233783	118082663	ENSP00000263256	-	-	Homologene	Inparanoid	Ensembl	-
XP_001233784	118096701	ENSP00000347195	Tmem110	transmembrane protein 110	Homologene	Inparanoid	-	-
XP_001233786	118097467	-	-	-	-	-	-	-
XP_001233787	118099683	-	-	-	-	-	-	-
XP_001233791	118090159	ENSP00000370002	Fgf5	fibroblast growth factor 5	Homologene	Inparanoid	Ensembl	-
XP_001233794	118094374	ENSP00000359399	-	-	Homologene	Ensembl	-	-
XP_001233801	118083674	-	-	-	-	-	-	-
XP_001233804	118087848	-	-	-	-	-	-	-
XP_001233815	118095364	-	-	-	-	-	-	-
XP_001233816	118083504	ENSP00000295622	-	-	Ensembl	-	-	-
XP_001233820	118118949	-	-	-	-	-	-	-
XP_001233821	118104083	-	-	-	-	-	-	-
XP_001233825	118085654	ENSMUSP00000088957	-	-	Ensembl	-	-	-
XP_001233827	118087936	ENSP00000320663	Eml4	echinoderm microtubule associated protein like 4	Homologene	Inparanoid	Ensembl	-
XP_001233828	118083506	-	-	-	-	-	-	-
XP_001233829	118096705	ENSP00000296292	Rft1	RFT1 homolog (S	Homologene	Inparanoid	Ensembl	-
XP_001233830	118097470	ENSP00000261799	Pdgfrb	platelet-derived growth factor receptor, beta polypeptide	Homologene	Ensembl	-	-
XP_001233831	118101669	-	-	-	-	-	-	-
XP_001233837	118097971	-	-	-	-	-	-	-
XP_001233839	118093608	ENSP00000364544	Scn1a	sodium channel, voltage-gated, type I, alpha subunit	Homologene	Ensembl	-	-
XP_001233844	118098306	-	-	-	-	-	-	-
XP_001233845	118098775	-	-	-	-	-	-	-
XP_001233846	118100014	-	-	-	-	-	-	-
XP_001233849	118087857	-	-	-	-	-	-	-
XP_001233854	118103550	SETBP_HUMAN	Setbp1	SET binding protein 1	Homologene	-	-	-
XP_001233858	118088178	ENSP00000355556	Gng4	guanine nucleotide binding protein (G protein), gamma 4	Homologene	Inparanoid	Ensembl	-
XP_001233861	118087361	ENSP00000353901	Fam83a	family with sequence similarity 83, member A	Homologene	Inparanoid	Ensembl	-
XP_001233865	118093511	-	-	-	-	-	-	-
XP_001233867	118115977	-	-	-	-	-	-	-
XP_001233868	118104178	Q6ZSN9_HUMAN	-	-	Homologene	-	-	-
XP_001233871	118088774	Q7L1T6_HUMAN	Cyb5r4	cytochrome b5 reductase 4	Homologene	Ensembl	-	-
XP_001233873	118094466	-	-	-	-	-	-	-
XP_001233875	118096236	ENSP00000368913	Atg12	ATG12 autophagy related 12 homolog (S	Inparanoid	Ensembl	-	-
XP_001233876	118096709	ENSP00000353289	Tusc4	tumor suppressor candidate 4	Homologene	Inparanoid	Ensembl	-
XP_001233877	118096905	ENSP00000332371	Col7a1	collagen, type VII, alpha 1 (epidermolysis bullosa, dystrophic, dominant and recessive)	Inparanoid	-	-	-
XP_001233879	118087151	-	-	-	-	-	-	-
XP_001233881	118093282	ENSP00000335576	-	-	Homologene	Inparanoid	Ensembl	-
XP_001233884	118108901	-	-	-	-	-	-	-
XP_001233886	118104180	-	-	-	-	-	-	-
XP_001233890	118096984	-	-	-	-	-	-	-
XP_001233892	118093618	SCN2A_HUMAN	Scn2a	sodium channel, voltage-gated, type II, alpha subunit	Homologene	-	-	-
XP_001233893	118094468	PRDX1_HUMAN	Prdx1	peroxiredoxin 1	Homologene	-	-	-
XP_001233896	118096711	ENSP00000339971	Rpn2	ribophorin II	Inparanoid	Ensembl	-	-
XP_001233898	118086990	-	-	-	-	-	-	-
XP_001233902	118103225	ENSP00000355385	-	-	Homologene	Inparanoid	Ensembl	-
XP_001233903	118092965	NP_079171	-	-	Homologene	-	-	-
XP_001233904	118094122	-	-	-	-	-	-	-
XP_001233905	118094382	ENSP00000359416	Brdt	bromodomain, testis-specific	Inparanoid	Ensembl	-	-
XP_001233906	118095243	-	-	-	-	-	-	-
XP_001233908	118096986	-	-	-	-	-	-	-
XP_001233910	118101097	CNBP1_HUMAN	Ctnnbip1	catenin, beta interacting protein 1	Homologene	Ensembl	-	-
XP_001233915	118082255	-	-	-	-	-	-	-
XP_001233916	118084926	-	-	-	-	-	-	-
XP_001233920	118098782	-	-	-	-	-	-	-
XP_001233921	118087862	-	-	-	-	-	-	-
XP_001233922	118090174	-	-	-	-	-	-	-
XP_001233923	118092518	-	-	-	-	-	-	-
XP_001233924	118094124	ENSP00000356723	Fmo4	flavin containing monooxygenase 4	Homologene	Inparanoid	Ensembl	-
XP_001233925	118095245	ENSP00000232003	Hrg	histidine-rich glycoprotein	Homologene	Inparanoid	-	-
XP_001233926	118118956	-	-	-	-	-	-	-
XP_001233934	118082258	ANKR7_HUMAN	Ankrd7	ankyrin repeat domain 7	Homologene	-	-	-
XP_001233936	118097871	ENSP00000373647	Fam83g	family with sequence similarity 83, member G	Inparanoid	Ensembl	-	-
XP_001233937	118085577	CNDG2_HUMAN	Ncapg2	non-SMC condensin II complex, subunit G2	Homologene	Inparanoid	Ensembl	-
XP_001233940	118090562	ENSP00000328862	Kctd8	potassium channel tetramerisation domain containing 8	Homologene	Inparanoid	Ensembl	-
XP_001233944	118082260	-	-	-	-	-	-	-
XP_001233945	118083848	CU055_HUMAN	-	-	Homologene	-	-	-
XP_001233946	118085579	ENSP00000366878	Fam62b	family with sequence similarity 62 (C2 domain containing) member B	Homologene	Inparanoid	Ensembl	-
XP_001233948	118103229	-	-	-	-	-	-	-
XP_001233950	118091073	-	-	-	-	-	-	-
XP_001233954	118085071	ENSP00000344874	Gucy1a2	guanylate cyclase 1, soluble, alpha 2	Homologene	Inparanoid	Ensembl	-
XP_001233957	118083314	-	-	-	-	-	-	-
XP_001233959	118099108	ENSP00000265665	Npdc1	neural proliferation, differentiation and control, 1	Homologene	Inparanoid	-	-
XP_001233961	118101354	ENSP00000258098	Rab11fip1	RAB11 family interacting protein 1 (class I)	Homologene	Inparanoid	-	-
XP_001233965	118117812	-	-	-	-	-	-	-
XP_001233968	118103977	-	-	-	-	-	-	-
XP_001233969	118104324	-	-	-	-	-	-	-
XP_001233970	118104497	-	-	-	-	-	-	-
XP_001233972	118103004	ENSP00000246662	Krt9	keratin 9 (epidermolytic palmoplantar keratoderma)	Inparanoid	-	-	-
XP_001233973	118099701	ENSP00000299335	Cox11	COX11 homolog, cytochrome c oxidase assembly protein (yeast)	Homologene	Inparanoid	Ensembl	-
XP_001233974	118086614	ZPBP1_HUMAN	Zpbp	zona pellucida binding protein	Homologene	Ensembl	-	-
XP_001233976	118089872	-	-	-	-	-	-	-
XP_001233977	118094973	ENSP00000258380	Gpr55	G protein-coupled receptor 55	Homologene	Inparanoid	Ensembl	-
XP_001233980	118087957	-	-	-	-	-	-	-
XP_001233982	118084296	ENSP00000315203	Creg2	cellular repressor of E1A-stimulated genes 2	Homologene	Inparanoid	Ensembl	-
XP_001233985	118098794	DPOE1_HUMAN	Pole	polymerase (DNA directed), epsilon	Homologene	Ensembl	-	-
XP_001233986	118101359	-	-	-	-	-	-	-
XP_001233987	118101685	-	-	-	-	-	-	-
XP_001233988	118102005	-	-	-	-	-	-	-
XP_001233991	118092522	-	-	-	-	-	-	-
XP_001233993	118118960	-	-	-	-	-	-	-
XP_001233995	118126224	Q8IYT6_HUMAN	Mns1	meiosis-specific nuclear structural 1	Homologene	Inparanoid	-	-
XP_001233999	118104395	-	-	-	-	-	-	-
XP_001234000	118084003	PRDX4_HUMAN	Prdx4	peroxiredoxin 4	Homologene	-	-	-
XP_001234002	118101110	ENSP00000366262	Pgd	phosphogluconate dehydrogenase	Homologene	Inparanoid	Ensembl	Treefam
XP_001234003	118102511	ENSP00000358554	Bcas2	breast carcinoma amplified sequence 2	Homologene	Inparanoid	Ensembl	-
XP_001234005	118096271	S12A4_HUMAN	Slc12a4	solute carrier family 12 (potassium/chloride transporters), member 4	Homologene	Inparanoid	Ensembl	-
XP_001234006	118097489	LTC4S_HUMAN	Ltc4s	leukotriene C4 synthase	Homologene	Inparanoid	-	-
XP_001234007	118099114	ENSP00000313833	-	-	Homologene	Inparanoid	-	-
XP_001234008	118091538	-	-	-	-	-	-	-
XP_001234010	118103856	ENSP00000252744	Zswim6	zinc finger, SWIM-type containing 6	Ensembl	-	-	-
XP_001234011	118097599	ENSMUSP00000091745	-	-	Ensembl	-	-	-
XP_001234016	118087372	ENSP00000276692	Tatdn1	TatD DNase domain containing 1	Homologene	Inparanoid	Ensembl	-
XP_001234017	118090570	-	-	-	-	-	-	-
XP_001234021	118102515	-	-	-	-	-	-	-
XP_001234025	118096729	-	-	-	-	-	-	-
XP_001234026	118096926	PDXL2_HUMAN	Podxl2	podocalyxin-like 2	Homologene	Ensembl	-	-
XP_001234030	118092723	-	-	-	-	-	-	-
XP_001234032	118116988	-	-	-	-	-	-	-
XP_001234037	118097888	-	-	-	-	-	-	-
XP_001234038	118100029	WBS27_HUMAN	Wbscr27	Williams Beuren syndrome chromosome region 27	Homologene	-	-	-
XP_001234039	118086623	Q9H917_HUMAN	Fignl1	fidgetin-like 1	Homologene	-	-	-
XP_001234040	118086997	CHCH7_HUMAN	Chchd7	coiled-coil-helix-coiled-coil-helix domain containing 7	Homologene	-	-	-
XP_001234041	118101018	ENSP00000342957	Gabrd	gamma-aminobutyric acid (GABA) A receptor, delta	Homologene	Inparanoid	-	-
XP_001234043	118092987	ENSP00000286910	Pcgf6	polycomb group ring finger 6	Homologene	Inparanoid	-	-
XP_001234045	118095257	-	-	-	-	-	-	-
XP_001234048	118116000	-	-	-	-	-	-	-
XP_001234049	118103993	-	-	-	-	-	-	-
XP_001234052	118102009	ENSP00000236900	Rps25	ribosomal protein S25	Homologene	Inparanoid	-	-
XP_001234053	118102747	-	-	-	-	-	-	-
XP_001234054	118103240	ENSP00000318995	Ndufs7	NADH dehydrogenase (ubiquinone) Fe-S protein 7, 20kDa (NADH-coenzyme Q reductase)	Inparanoid	Ensembl	-	-
XP_001234055	118093831	ENSP00000346122	Kalrn	kalirin, RhoGEF kinase	Homologene	Ensembl	-	-
XP_001234056	118094146	ENSP00000340226	Lmx1a	LIM homeobox transcription factor 1, alpha	Inparanoid	-	-	-
XP_001234059	118096273	-	-	-	-	-	-	-
XP_001234060	118096733	-	-	-	-	-	-	-
XP_001234065	118090728	-	-	-	-	-	-	-
XP_001234067	118120255	-	-	-	-	-	-	-
XP_001234069	118095419	ENSP00000296059	Tm4sf18	transmembrane 4 L six family member 18	Homologene	Inparanoid	Ensembl	-
XP_001234070	118082685	ENSP00000355129	Fam83f	family with sequence similarity 83, member F	Homologene	Inparanoid	Ensembl	-
XP_001234072	118096275	-	-	-	-	-	-	-
XP_001234076	118092991	ENSP00000346157	Fam26b	family with sequence similarity 26, member B	Homologene	Inparanoid	Ensembl	-
XP_001234077	118103726	Q9H8T9_HUMAN	-	-	Homologene	Inparanoid	-	-
XP_001234078	118082379	ENSMUSP00000020107	-	-	Ensembl	-	-	-
XP_001234082	118082689	ENSP00000339186	Grap2	GRB2-related adaptor protein 2	Homologene	Inparanoid	Ensembl	-
XP_001234083	118083514	ENSP00000295882	Drd3	dopamine receptor D3	Homologene	Inparanoid	Ensembl	-
XP_001234084	118083861	ENSP00000370535	Slc5a3	solute carrier family 5 (inositol transporters), member 3	Homologene	Ensembl	-	-
XP_001234087	118097898	-	-	-	-	-	-	-
XP_001234089	118100599	-	-	-	-	-	-	-
XP_001234090	118101695	MRP_HUMAN	Marcksl1	MARCKS-like 1	Homologene	-	-	-
XP_001234091	118088523	ENSP00000323566	Hbs1l	HBS1-like (S	Homologene	Inparanoid	Ensembl	Treefam
XP_001234092	118092524	ENSP00000359405	Cwf19l1	CWF19-like 1, cell cycle control (S	Homologene	Inparanoid	Ensembl	-
XP_001234093	118093530	Q8N8H3_HUMAN	-	-	Homologene	Inparanoid	-	-
XP_001234095	118121866	-	-	-	-	-	-	-
XP_001234096	118103728	ENSP00000341870	-	-	Inparanoid	Ensembl	-	-
XP_001234099	118100773	K0406_HUMAN	-	-	Homologene	Inparanoid	Ensembl	-
XP_001234102	118087377	ENSP00000302578	Fam84b	family with sequence similarity 84, member B	Homologene	Inparanoid	Ensembl	-
XP_001234108	118100779	ENSP00000362564	Ctnnbl1	catenin, beta like 1	Homologene	Inparanoid	Ensembl	-
XP_001234110	118084309	ENSP00000264260	Il18rap	interleukin 18 receptor accessory protein	Homologene	Inparanoid	Ensembl	-
XP_001234113	118087879	-	-	-	-	-	-	-
XP_001234114	118089437	ENSP00000359708	Fhl1	four and a half LIM domains 1	Ensembl	-	-	-
XP_001234116	118093534	TITIN_HUMAN	Ttn	titin	Homologene	-	-	-
XP_001234119	118090357	OPSX_HUMAN	Rrh	retinal pigment epithelium-derived rhodopsin homolog	Homologene	-	-	-
XP_001234120	118096743	ENSP00000296456	Apeh	N-acylaminoacyl-peptide hydrolase	Inparanoid	Ensembl	-	-
XP_001234121	118099129	ENSP00000265132	Ambp	alpha-1-microglobulin/bikunin precursor	Homologene	Inparanoid	-	-
XP_001234122	118102016	NCA12_HUMAN	Ncam1	neural cell adhesion molecule 1	Homologene	-	-	-
XP_001234123	118093538	-	-	-	-	-	-	-
XP_001234126	118095261	-	-	-	-	-	-	-
XP_001234128	118098545	A0JLU7_HUMAN	-	-	Homologene	Inparanoid	Ensembl	-
XP_001234132	118096281	-	-	-	-	-	-	-
XP_001234133	118098825	ENSP00000346725	Pes1	pescadillo homolog 1, containing BRCT domain (zebrafish)	Homologene	Inparanoid	Ensembl	-
XP_001234135	118102249	ENSP00000343853	Tuft1	tuftelin 1	Homologene	Inparanoid	Ensembl	-
XP_001234136	118090202	ENSP00000295491	Mrps18c	mitochondrial ribosomal protein S18C	Homologene	Ensembl	-	-
XP_001234137	118090734	-	-	-	-	-	-	-
XP_001234139	118091299	ENSP00000349912	Osbpl5	oxysterol binding protein-like 5	Homologene	Inparanoid	Ensembl	-
XP_001234141	118092530	-	-	-	-	-	-	-
XP_001234142	118093542	-	-	-	-	-	-	-
XP_001234145	118082773	ENSP00000334787	Gtpbp1	GTP binding protein 1	Homologene	Ensembl	-	-
XP_001234146	118100792	-	-	-	-	-	-	-
XP_001234147	118089650	-	-	-	-	-	-	-
XP_001234148	118082282	CAV1_HUMAN	Cav1	caveolin 1, caveolae protein, 22kDa	Homologene	Inparanoid	-	-
XP_001234149	118086628	-	-	-	-	-	-	-
XP_001234150	118088663	ENSP00000357652	Wisp3	WNT1 inducible signaling pathway protein 3	Homologene	Ensembl	-	-
XP_001234152	118092532	-	-	-	-	-	-	-
XP_001234153	118093547	-	-	-	-	-	-	-
XP_001234160	118084946	-	-	-	-	-	-	-
XP_001234165	118102761	-	-	-	-	-	-	-
XP_001234166	118089445	ENSP00000359668	Vgll1	vestigial like 1 (Drosophila)	Homologene	Inparanoid	Ensembl	-
XP_001234167	118091092	-	-	-	-	-	-	-
XP_001234169	118093549	-	-	-	-	-	-	-
XP_001234171	118113735	-	-	-	-	-	-	-
XP_001234172	118100805	ENSP00000361486	-	-	Homologene	Ensembl	-	-
XP_001234173	118084949	-	-	-	-	-	-	-
XP_001234177	118100611	-	-	-	-	-	-	-
XP_001234178	118089447	HNRPG_HUMAN	Rbmx	RNA binding motif protein, X-linked	Homologene	-	-	-
XP_001234179	118093553	ENSMUSP00000011934	-	-	Ensembl	-	-	-
XP_001234183	118094541	-	-	-	-	-	-	-
XP_001234188	118089893	-	-	-	-	-	-	-
XP_001234189	118092536	-	-	-	-	-	-	-
XP_001234191	118117830	-	-	-	-	-	-	-
XP_001234203	118092538	-	-	-	-	-	-	-
XP_001234204	118097036	-	-	-	-	-	-	-
XP_001234205	118098558	-	-	-	-	-	-	-
XP_001234206	118096950	ENSP00000333883	Ccdc72	coiled-coil domain containing 72	Homologene	Inparanoid	-	-
XP_001234210	118094164	-	-	-	-	-	-	-
XP_001234212	118097628	-	-	-	-	-	-	-
XP_001234214	118095644	-	-	-	-	-	-	-
XP_001234215	118098836	ENSP00000331267	-	-	Homologene	Inparanoid	Ensembl	-
XP_001234217	118094404	-	-	-	-	-	-	-
XP_001234220	118099438	-	-	-	-	-	-	-
XP_001234221	118103044	ENSP00000354762	Ccdc56	coiled-coil domain containing 56	Homologene	Inparanoid	Ensembl	-
XP_001234222	118088806	ENSP00000351586	Col9a1	collagen, type IX, alpha 1	Homologene	Inparanoid	-	-
XP_001234223	118083330	-	-	-	-	-	-	-
XP_001234224	118083882	ENSP00000290384	Morc3	MORC family CW-type zinc finger 3	Homologene	Inparanoid	Ensembl	-
XP_001234226	118099718	ENSP00000284061	Dgke	diacylglycerol kinase, epsilon 64kDa	Homologene	Inparanoid	Ensembl	-
XP_001234228	118101392	-	-	-	-	-	-	-
XP_001234234	118111571	-	-	-	-	-	-	-
XP_001234245	118094560	ENSP00000354738	Prpf38a	PRP38 pre-mRNA processing factor 38 (yeast) domain containing A	Homologene	Inparanoid	Ensembl	-
XP_001234246	118082712	ENSP00000216034	Tomm22	translocase of outer mitochondrial membrane 22 homolog (yeast)	Homologene	Inparanoid	Ensembl	-
XP_001234247	118084322	-	-	-	-	-	-	-
XP_001234248	118096286	A0PJ88_HUMAN	-	-	Homologene	Inparanoid	-	-
XP_001234249	118096959	-	-	-	-	-	-	-
XP_001234250	118098842	UCR10_MOUSE	-	-	Inparanoid	-	-	-
XP_001234253	118090585	-	-	-	-	-	-	-
XP_001234254	118090744	-	-	-	-	-	-	-
XP_001234255	118093865	ENSP00000019103	Sctr	secretin receptor	Homologene	Inparanoid	Ensembl	-
XP_001234256	118118986	-	-	-	-	-	-	-
XP_001234263	118090362	ADH1B_HUMAN	Adh1b	alcohol dehydrogenase IB (class I), beta polypeptide	Homologene	-	-	-
XP_001234264	118091972	-	-	-	-	-	-	-
XP_001234267	118101398	-	-	-	-	-	-	-
XP_001234269	118088691	ENSP00000357918	Ddo	D-aspartate oxidase	Homologene	Inparanoid	Ensembl	-
XP_001234272	118093869	ENSP00000303148	Tmem37	transmembrane protein 37	Homologene	Inparanoid	Ensembl	-
XP_001234275	118082792	-	-	-	-	-	-	-
XP_001234283	118088693	-	-	-	-	-	-	-
XP_001234284	118087896	-	-	-	-	-	-	-
XP_001234285	118091100	ENSP00000315371	Tmem16e	transmembrane protein 16E	Inparanoid	Ensembl	Treefam	-
XP_001234286	118093022	-	-	-	-	-	-	-
XP_001234289	118124304	-	-	-	-	-	-	-
XP_001234291	118084056	GLRA2_HUMAN	Glra2	glycine receptor, alpha 2	Homologene	-	-	-
XP_001234292	118097635	ENSP00000348462	Rnf14	ring finger protein 14	Homologene	Inparanoid	Ensembl	Treefam
XP_001234293	118094570	CA163_HUMAN	-	-	Homologene	Inparanoid	-	-
XP_001234298	118091102	-	-	-	-	-	-	-
XP_001234303	118082295	-	-	-	-	-	-	-
XP_001234308	118120272	-	-	-	-	-	-	-
XP_001234310	118090368	-	-	-	-	-	-	-
XP_001234313	118097929	ENSP00000337854	Hexdc	hexosaminidase (glycosyl hydrolase family 20, catalytic domain) containing	Homologene	Inparanoid	-	-
XP_001234314	118089133	ENSMUSP00000060912	-	-	Homologene	Ensembl	Inparanoid	-
XP_001234315	118091105	ENSP00000330875	Fancf	Fanconi anemia, complementation group F	Homologene	Inparanoid	Ensembl	-
XP_001234320	118100273	ENSP00000301364	Tsr1	TSR1, 20S rRNA accumulation, homolog (S	Homologene	Inparanoid	Ensembl	-
XP_001234321	118101173	-	-	-	-	-	-	-
XP_001234322	118089686	ENSP00000217971	Pgrmc1	progesterone receptor membrane component 1	Homologene	Ensembl	-	-
XP_001234323	118096967	ENSP00000373336	Ogg1	8-oxoguanine DNA glycosylase	Homologene	Inparanoid	Ensembl	-
XP_001234325	118100065	ENSP00000158166	Camkk1	calcium/calmodulin-dependent protein kinase kinase 1, alpha	Homologene	Inparanoid	Ensembl	-
XP_001234326	118089463	XKR2_HUMAN	Xkrx	XK, Kell blood group complex subunit-related, X-linked	Homologene	Ensembl	-	-
XP_001234327	118089920	-	-	-	-	-	-	-
XP_001234330	118094412	ENSP00000359596	Clca2	chloride channel, calcium activated, family member 2	Homologene	Inparanoid	Ensembl	-
XP_001234334	118082300	-	-	-	-	-	-	-
XP_001234335	118096292	-	-	-	-	-	-	-
XP_001234338	118091108	-	-	-	-	-	-	-
XP_001234340	118124312	-	-	-	-	-	-	-
XP_001234341	118097641	-	-	-	-	-	-	-
XP_001234343	118094580	CPT2_HUMAN	Cpt2	carnitine palmitoyltransferase II	Homologene	Inparanoid	Ensembl	-
XP_001234346	118091864	SNX6_HUMAN	Snx6	sorting nexin 6	Homologene	-	-	-
XP_001234351	118085768	CO1A2_HUMAN	Col1a2	collagen, type I, alpha 2	Homologene	-	-	-
XP_001234355	118117011	-	-	-	-	-	-	-
XP_001234358	118098073	-	-	-	-	-	-	-
XP_001234363	118098852	ENSP00000261729	Rasal1	RAS protein activator like 1 (GAP1 like)	Ensembl	-	-	-
XP_001234365	118088703	ENSP00000347431	-	-	Homologene	Inparanoid	-	-
XP_001234366	118089138	ENSP00000346990	Scara5	scavenger receptor class A, member 5 (putative)	Homologene	Inparanoid	Ensembl	-
XP_001234367	118090228	-	-	-	-	-	-	-
XP_001234371	118121896	-	-	-	-	-	-	-
XP_001234373	118082727	MILK1_HUMAN	Micall1	MICAL-like 1	Homologene	Inparanoid	-	-
XP_001234378	118102280	-	-	-	-	-	-	-
XP_001234379	118088707	ENSP00000373888	-	-	Homologene	Inparanoid	Ensembl	-
XP_001234380	118090230	ENSP00000353210	Arl9	ADP-ribosylation factor-like 9	Inparanoid	Ensembl	-	-
XP_001234386	118097069	ENSP00000314901	Lrrn1	leucine rich repeat neuronal 1	Homologene	Inparanoid	-	-
XP_001234387	118088000	-	-	-	-	-	-	-
XP_001234389	118084334	-	-	-	-	-	-	-
XP_001234390	118096990	ENSP00000311836	Ccdc36	coiled-coil domain containing 36	Homologene	Ensembl	-	-
XP_001234392	118100633	-	-	-	-	-	-	-
XP_001234396	118091309	RM23_HUMAN	Mrpl23	mitochondrial ribosomal protein L23	Homologene	-	-	-
XP_001234397	118093573	-	-	-	-	-	-	-
XP_001234399	118121899	-	-	-	-	-	-	-
XP_001234405	118084336	-	-	-	-	-	-	-
XP_001234408	118089925	-	-	-	-	-	-	-
XP_001234409	118093339	-	-	-	-	-	-	-
XP_001234411	118084338	ENSP00000264047	Slc5a7	solute carrier family 5 (choline transporter), member 7	Homologene	Inparanoid	Ensembl	-
XP_001234414	118102790	ENSP00000353028	-	-	Homologene	Inparanoid	Ensembl	-
XP_001234421	118083342	PHB2_HUMAN	Phb2	prohibitin 2	Homologene	Ensembl	-	-
XP_001234422	118096998	-	-	-	-	-	-	-
XP_001234425	118101739	-	-	-	-	-	-	-
XP_001234426	118102796	ENSP00000323663	Dbf4b	DBF4 homolog B (S	Homologene	Ensembl	-	-
XP_001234427	118090589	ENSP00000319501	Ugdh	UDP-glucose dehydrogenase	Inparanoid	Ensembl	-	-
XP_001234428	118093343	-	-	-	-	-	-	-
XP_001234434	118100637	-	-	-	-	-	-	-
XP_001234435	118102286	ENSP00000347778	Slc26a8	solute carrier family 26, member 8	Homologene	Inparanoid	Ensembl	-
XP_001234436	118091114	-	-	-	-	-	-	-
XP_001234439	118082831	-	-	-	-	-	-	-
XP_001234440	118097653	ENSP00000354664	Reep2	receptor accessory protein 2	Homologene	Inparanoid	Ensembl	-
XP_001234441	118098097	-	-	-	-	-	-	-
XP_001234442	118100639	ENSP00000370831	Tgm6	transglutaminase 6	Homologene	Inparanoid	Ensembl	-
XP_001234444	118088724	ENSP00000357964	-	-	Homologene	Inparanoid	Ensembl	-
XP_001234445	118090591	ENSP00000347751	-	-	Homologene	Inparanoid	-	-
XP_001234446	118091315	ENSP00000371557	-	-	Inparanoid	Ensembl	-	-
XP_001234447	118093347	ENSP00000362424	Traf3ip1	TNF receptor-associated factor 3 interacting protein 1	Homologene	Ensembl	Inparanoid	-
XP_001234449	118105248	-	-	-	-	-	-	-
XP_001234450	118098103	ERD22_HUMAN	Kdelr2	KDEL (Lys-Asp-Glu-Leu) endoplasmic reticulum protein retention receptor 2	Homologene	Inparanoid	Ensembl	-
XP_001234452	118084981	ENSP00000344616	-	-	Homologene	Inparanoid	Ensembl	-
XP_001234454	118096304	-	-	-	-	-	-	-
XP_001234458	118093884	-	-	-	-	-	-	-
XP_001234460	118126270	-	-	-	-	-	-	-
XP_001234469	118120289	-	-	-	-	-	-	-
XP_001234471	118085168	PRS23_HUMAN	Prss23	protease, serine, 23	Homologene	Inparanoid	Ensembl	-
XP_001234472	118092014	-	-	-	-	-	-	-
XP_001234473	118082744	PLPP_HUMAN	Pdxp	pyridoxal (pyridoxine, vitamin B6) phosphatase	Homologene	-	-	-
XP_001234476	118089157	ENSP00000265771	Trim35	tripartite motif-containing 35	Homologene	Ensembl	-	-
XP_001234477	118091875	-	-	-	-	-	-	-
XP_001234479	118120292	-	-	-	-	-	-	-
XP_001234485	118103309	-	-	-	-	-	-	-
XP_001234486	118089929	ENSP00000283131	Smarca5	SWI/SNF related, matrix associated, actin dependent regulator of chromatin, subfamily a, member 5	Homologene	Inparanoid	Ensembl	Treefam
XP_001234487	118093351	-	-	-	-	-	-	-
XP_001234500	118103748	SEPP1_HUMAN	Sepp1	selenoprotein P, plasma, 1	Homologene	Ensembl	-	-
XP_001234501	118098377	ENSP00000333064	-	-	Ensembl	-	-	-
XP_001234507	118093579	HXD9_HUMAN	Hoxd9	homeobox D9	Homologene	-	-	-
XP_001234508	118094452	ENSP00000359643	Edg7	endothelial differentiation, lysophosphatidic acid G-protein-coupled receptor, 7	Homologene	Inparanoid	Ensembl	-
XP_001234510	118082851	THTR_HUMAN	Tst	thiosulfate sulfurtransferase (rhodanese)	Homologene	-	-	-
XP_001234512	118082751	-	-	-	-	-	-	-
XP_001234516	118120299	-	-	-	-	-	-	-
XP_001234523	118097965	ENSP00000256797	Ern1	endoplasmic reticulum to nucleus signalling 1	Homologene	Ensembl	-	-
XP_001234524	118098872	-	-	-	-	-	-	-
XP_001234526	118086384	-	-	-	-	-	-	-
XP_001234527	118092776	Q5VW24_HUMAN	-	-	Homologene	Inparanoid	-	-
XP_001234528	118117869	-	-	-	-	-	-	-
XP_001234536	118099748	PECA1_HUMAN	Pecam1	platelet/endothelial cell adhesion molecule (CD31 antigen)	Homologene	-	-	-
XP_001234538	118101435	-	-	-	-	-	-	-
XP_001234539	118093581	HXD10_HUMAN	Hoxd10	homeobox D10	Homologene	-	-	-
XP_001234542	118097564	-	-	-	-	-	-	-
XP_001234543	118097973	ENSP00000219638	-	-	Homologene	Inparanoid	Ensembl	-
XP_001234544	118099199	Q6ZSN9_HUMAN	-	-	Homologene	-	-	-
XP_001234547	118093583	-	-	-	-	-	-	-
XP_001234551	118099507	-	-	-	-	-	-	-
XP_001234553	118098876	ENSP00000261731	Lhx5	LIM homeobox 5	Homologene	Inparanoid	Ensembl	-
XP_001234554	118101066	-	-	-	-	-	-	-
XP_001234555	118089170	FBX16_HUMAN	Fbxo16	F-box protein 16	Homologene	Ensembl	-	-
XP_001234559	118098113	RBBP6_MOUSE	Rbbp6	retinoblastoma binding protein 6	Homologene	-	-	-
XP_001234563	118095023	ENSP00000281830	Kcne4	potassium voltage-gated channel, Isk-related family, member 4	Homologene	Inparanoid	Ensembl	-
XP_001234571	118103328	CRSP7_HUMAN	Crsp7	cofactor required for Sp1 transcriptional activation, subunit 7, 70kDa	Homologene	-	-	-
XP_001234572	118093587	-	-	-	-	-	-	-
XP_001234580	118101439	-	-	-	-	-	-	-
XP_001234581	118089943	-	-	-	-	-	-	-
XP_001234582	118091324	ENSP00000351148	Muc2	mucin 2, oligomeric mucus/gel-forming	Homologene	Inparanoid	-	-
XP_001234583	118091601	-	-	-	-	-	-	-
XP_001234584	118093357	-	-	-	-	-	-	-
XP_001234585	118094214	-	-	-	-	-	-	-
XP_001234586	118094459	ENSMUSP00000029837	-	-	Homologene	Ensembl	Inparanoid	-
XP_001234591	118087206	-	-	-	-	-	-	-
XP_001234595	118121923	ENSP00000227868	Pdhx	pyruvate dehydrogenase complex, component X	Inparanoid	-	-	-
XP_001234596	118124340	-	-	-	-	-	-	-
XP_001234598	118108972	-	-	-	-	-	-	-
XP_001234601	118085815	ENSP00000339720	Ndufa4	NADH dehydrogenase (ubiquinone) 1 alpha subcomplex, 4, 9kDa	Homologene	Inparanoid	-	-
XP_001234604	118102822	-	-	-	-	-	-	-
XP_001234605	118094216	ENSP00000356667	Rc3h1	ring finger and CCCH-type zinc finger domains 1	Homologene	Inparanoid	Ensembl	Treefam
XP_001234608	118082321	-	-	-	-	-	-	-
XP_001234609	118082771	IL3RB_HUMAN	Csf2rb	colony stimulating factor 2 receptor, beta, low-affinity (granulocyte-macrophage)	Homologene	Inparanoid	-	-
XP_001234610	118096330	-	-	-	-	-	-	-
XP_001234611	118098385	-	-	-	-	-	-	-
XP_001234613	118089952	XP_293680	-	-	Homologene	-	-	-
XP_001234614	118091605	-	-	-	-	-	-	-
XP_001234615	118092784	-	-	-	-	-	-	-
XP_001234616	118093589	-	-	-	-	-	-	-
XP_001234617	118111615	-	-	-	-	-	-	-
XP_001234618	118082874	RAYL_HUMAN	Rabl4	RAB, member of RAS oncogene family-like 4	Homologene	Ensembl	-	-
XP_001234619	118092046	ENSP00000335347	Mark3	MAP/microtubule affinity-regulating kinase 3	Inparanoid	Ensembl	-	-
XP_001234620	118098387	-	-	-	-	-	-	-
XP_001234621	118099207	-	-	-	-	-	-	-
XP_001234624	118089955	-	-	-	-	-	-	-
XP_001234625	118095303	ENSP00000334668	Samd7	sterile alpha motif domain containing 7	Homologene	Inparanoid	-	-
XP_001234627	118085821	ENSP00000297029	Scin	scinderin	Homologene	Ensembl	-	-
XP_001234628	118089178	ENSP00000301921	Sox7	SRY (sex determining region Y)-box 7	Homologene	Inparanoid	-	-
XP_001234630	118094222	-	-	-	-	-	-	-
XP_001234631	118108978	ATPB_HUMAN	Atp5b	ATP synthase, H+ transporting, mitochondrial F1 complex, beta polypeptide	Homologene	-	-	-
XP_001234632	118085823	ENSP00000297029	Scin	scinderin	Inparanoid	Ensembl	-	-
XP_001234634	118095029	ENSP00000243806	Fam124b	family with sequence similarity 124B	Inparanoid	Ensembl	-	-
XP_001234637	118099212	TENA_HUMAN	Tnc	tenascin C (hexabrachion)	Homologene	Ensembl	-	-
XP_001234639	118093066	ENSP00000329860	-	-	Homologene	Inparanoid	Ensembl	-
XP_001234642	118082327	-	-	-	-	-	-	-
XP_001234643	118082776	ENSP00000216190	-	-	Homologene	Inparanoid	Ensembl	-
XP_001234645	118096334	-	-	-	-	-	-	-
XP_001234647	118103343	-	-	-	-	-	-	-
XP_001234648	118091613	-	-	-	-	-	-	-
XP_001234650	118111622	-	-	-	-	-	-	-
XP_001234656	118092795	ENSP00000363254	-	-	Homologene	Inparanoid	Ensembl	-
XP_001234659	118094226	ENSP00000258341	Lamc1	laminin, gamma 1 (formerly LAMB2)	Inparanoid	Ensembl	-	-
XP_001234660	118095033	DOC10_HUMAN	Dock10	dedicator of cytokinesis 10	Homologene	Inparanoid	Ensembl	-
XP_001234667	118099219	-	-	-	-	-	-	-
XP_001234668	118100127	ENSP00000316532	Tmem132e	transmembrane protein 132E	Homologene	Ensembl	-	-
XP_001234669	118090772	-	-	-	-	-	-	-
XP_001234670	118094230	ENSP00000294868	Nmnat2	nicotinamide nucleotide adenylyltransferase 2	Homologene	Inparanoid	Ensembl	-
XP_001234672	118085842	ENSP00000223274	Agr2	anterior gradient homolog 2 (Xenopus laevis)	Inparanoid	Ensembl	-	-
XP_001234676	118093367	ENSP00000351876	Dip2a	DIP2 disco-interacting protein 2 homolog A (Drosophila)	Homologene	Inparanoid	Ensembl	-
XP_001234677	118095035	-	-	-	-	-	-	-
XP_001234683	118100682	ENSP00000252998	-	-	Homologene	Inparanoid	Ensembl	-
XP_001234684	118102324	ENSP00000295591	-	-	Homologene	Ensembl	-	-
XP_001234685	118089495	-	-	-	-	-	-	-
XP_001234688	118085849	ENSP00000341487	Snx13	sorting nexin 13	Homologene	Inparanoid	Treefam	-
XP_001234692	118091338	-	-	-	-	-	-	-
XP_001234693	118092801	ENSP00000360998	Ankrd22	ankyrin repeat domain 22	Homologene	Inparanoid	Ensembl	-
XP_001234694	118094476	-	-	-	-	-	-	-
XP_001234697	118101088	ENSP00000349016	Pex14	peroxisomal biogenesis factor 14	Homologene	Inparanoid	Ensembl	-
XP_001234698	118091621	-	-	-	-	-	-	-
XP_001234699	118093084	ENSP00000260777	-	-	Homologene	Inparanoid	Ensembl	-
XP_001234703	118094665	ENSP00000360021	Gng12	guanine nucleotide binding protein (G protein), gamma 12	Homologene	Ensembl	-	-
XP_001234704	118097038	ENSP00000295902	Prickle2	prickle homolog 2 (Drosophila)	Homologene	Ensembl	-	-
XP_001234706	118094478	-	-	-	-	-	-	-
XP_001234708	118120333	-	-	-	-	-	-	-
XP_001234712	118090284	-	-	-	-	-	-	-
XP_001234722	118085857	ENSP00000311034	-	-	Homologene	Inparanoid	-	-
XP_001234724	118092065	ENSP00000299234	-	-	Homologene	Inparanoid	-	-
XP_001234725	118098403	-	-	-	-	-	-	-
XP_001234726	118099225	ENSP00000343818	Cdk5rap2	CDK5 regulatory subunit associated protein 2	Homologene	Inparanoid	Ensembl	-
XP_001234727	118100697	ENSP00000334294	Tcfl5	transcription factor-like 5 (basic helix-loop-helix)	Homologene	Inparanoid	Ensembl	-
XP_001234729	118093091	ENSP00000334650	Kcnk18	potassium channel, subfamily K, member 18	Homologene	Inparanoid	Ensembl	-
XP_001234730	118095047	CO4A3_HUMAN	Col4a3	collagen, type IV, alpha 3 (Goodpasture antigen)	Homologene	-	-	-
XP_001234731	118117052	-	-	-	-	-	-	-
XP_001234732	118119043	-	-	-	-	-	-	-
XP_001234735	118088900	ENSP00000285456	Rps7	ribosomal protein S7	Inparanoid	-	-	-
XP_001234736	118085672	ENSP00000373705	Gpr158	G protein-coupled receptor 158	Homologene	Inparanoid	Ensembl	-
XP_001234737	118100701	DIDO1_HUMAN	Dido1	death inducer-obliterator 1	Homologene	Inparanoid	-	-
XP_001234738	118090290	XP_001133874	-	-	Homologene	-	-	-
XP_001234740	118093912	-	-	-	-	-	-	-
XP_001234741	118094482	ENSP00000359827	Fam73a	family with sequence similarity 73, member A	Homologene	Inparanoid	Ensembl	-
XP_001234743	118082798	BPIL2_HUMAN	Bpil2	bactericidal/permeability-increasing protein-like 2	Homologene	-	-	-
XP_001234744	118098007	MRP6_HUMAN	Abcc6	ATP-binding cassette, sub-family C (CFTR/MRP), member 6	Homologene	Inparanoid	Ensembl	-
XP_001234745	118100143	-	-	-	-	-	-	-
XP_001234746	118085676	ENSP00000365534	Thnsl1	threonine synthase-like 1 (S	Homologene	Inparanoid	Ensembl	-
XP_001234750	118091350	ENSP00000270115	Lrrc56	leucine rich repeat containing 56	Inparanoid	Ensembl	-	-
XP_001234751	118091627	-	-	-	-	-	-	-
XP_001234752	118095333	-	-	-	-	-	-	-
XP_001234756	118086678	-	-	-	-	-	-	-
XP_001234758	118102336	-	-	-	-	-	-	-
XP_001234760	118124369	-	-	-	-	-	-	-
XP_001234766	118095335	SLIK3_HUMAN	Slitrk3	SLIT and NTRK-like family, member 3	Homologene	-	-	-
XP_001234770	118094681	QOR_HUMAN	Cryz	crystallin, zeta (quinone reductase)	Homologene	-	-	-
XP_001234774	118089206	-	-	-	-	-	-	-
XP_001234775	118089507	-	-	-	-	-	-	-
XP_001234777	118091633	ENSP00000342785	Pla2g4b	phospholipase A2, group IVB (cytosolic)	Homologene	Inparanoid	-	-
XP_001234780	118088106	-	-	-	-	-	-	-
XP_001234786	118097054	ENSP00000295569	Fam19a4	family with sequence similarity 19 (chemokine (C-C motif)-like), member A4	Homologene	Inparanoid	-	-
XP_001234787	118099235	-	-	-	-	-	-	-
XP_001234789	118090789	ENSP00000243706	-	-	Homologene	Inparanoid	-	-
XP_001234790	118093917	-	-	-	-	-	-	-
XP_001234794	118097595	-	-	-	-	-	-	-
XP_001234797	118087224	ENSP00000297565	Osr2	odd-skipped related 2 (Drosophila)	Homologene	Inparanoid	-	-
XP_001234800	118106422	-	-	-	-	-	-	-
XP_001234802	118099798	ENSP00000348477	Slc39a11	solute carrier family 39 (metal ion transporter), member 11	Homologene	Inparanoid	-	-
XP_001234803	118086409	-	-	-	-	-	-	-
XP_001234805	118109011	-	-	-	-	-	-	-
XP_001234806	118085035	Q8IUU4_HUMAN	C1qtnf9	C1q and tumor necrosis factor related protein 9	Homologene	Ensembl	-	-
XP_001234808	118089515	-	-	-	-	-	-	-
XP_001234811	118084385	-	-	-	-	-	-	-
XP_001234813	118100149	ENSP00000254712	-	-	Homologene	Inparanoid	Ensembl	-
XP_001234816	118091644	-	-	-	-	-	-	-
XP_001234817	118093921	-	-	-	-	-	-	-
XP_001234821	118099243	ENSP00000291836	Eng	endoglin (Osler-Rendu-Weber syndrome 1)	Homologene	Inparanoid	-	-
XP_001234822	118099802	ENSP00000343900	-	-	Ensembl	-	-	-
XP_001234823	118100153	ENSP00000323964	Scarf1	scavenger receptor class F, member 1	Homologene	Inparanoid	Ensembl	-
XP_001234824	118091646	-	-	-	-	-	-	-
XP_001234829	118097060	-	-	-	-	-	-	-
XP_001234830	118097601	-	-	-	-	-	-	-
XP_001234835	118092100	ZBTB1_HUMAN	Zbtb1	zinc finger and BTB domain containing 1	Homologene	Ensembl	-	-
XP_001234837	118088781	-	-	-	-	-	-	-
XP_001234838	118091650	-	-	-	-	-	-	-
XP_001234840	118094501	-	-	-	-	-	-	-
XP_001234844	118111660	-	-	-	-	-	-	-
XP_001234848	118089973	ENSP00000368636	Tmem154	transmembrane protein 154	Homologene	Ensembl	-	-
XP_001234855	118099258	ENSP00000319048	Ttc16	tetratricopeptide repeat domain 16	Homologene	Inparanoid	Ensembl	-
XP_001234861	118093101	ENSP00000347924	Sfxn4	sideroflexin 4	Homologene	Inparanoid	Ensembl	-
XP_001234864	118092116	-	-	-	-	-	-	-
XP_001234865	118100171	ENSP00000254722	Serpinf1	serpin peptidase inhibitor, clade F (alpha-2 antiplasmin, pigment epithelium derived factor), member 1	Homologene	Inparanoid	Ensembl	-
XP_001234866	118089525	ENSP00000359367	Cnga2	cyclic nucleotide gated channel alpha 2	Homologene	Inparanoid	Ensembl	-
XP_001234870	118089527	-	-	-	-	-	-	-
XP_001234872	118124387	ZN235_HUMAN	Znf235	zinc finger protein 235	Homologene	-	-	-
XP_001234874	118100729	ENSP00000358908	Uckl1	uridine-cytidine kinase 1-like 1	Homologene	Ensembl	-	-
XP_001234875	118095065	-	-	-	-	-	-	-
XP_001234876	118095356	ENSP00000334067	-	-	Homologene	Inparanoid	Ensembl	-
XP_001234877	118120367	-	-	-	-	-	-	-
XP_001234879	118092124	-	-	-	-	-	-	-
XP_001234881	118082821	-	-	-	-	-	-	-
XP_001234885	118100177	ENSP00000346977	Smg6	Smg-6 homolog, nonsense mediated mRNA decay factor (C	Homologene	Inparanoid	Ensembl	-
XP_001234888	118090326	-	-	-	-	-	-	-
XP_001234891	118100179	ENSP00000339435	Srr	serine racemase	Homologene	Inparanoid	Ensembl	-
XP_001234893	118098042	-	-	-	-	-	-	-
XP_001234900	118097085	-	-	-	-	-	-	-
XP_001234903	118087977	LPPRC_HUMAN	Lrpprc	leucine-rich PPR-motif containing	Homologene	Inparanoid	Ensembl	-
XP_001234910	118099266	Q8N2W6_HUMAN	-	-	Homologene	Inparanoid	Ensembl	-
XP_001234912	118102882	-	-	-	-	-	-	-
XP_001234913	118089539	-	-	-	-	-	-	-
XP_001234915	118083987	-	-	-	-	-	-	-
XP_001234921	118101144	ENSP00000364240	Ubxd3	UBX domain containing 3	Homologene	Ensembl	-	-
XP_001234923	118111682	-	-	-	-	-	-	-
XP_001234926	118098050	-	-	-	-	-	-	-
XP_001234927	118102888	ENSP00000290295	Hoxb13	homeobox B13	Homologene	Inparanoid	Ensembl	-
XP_001234928	118082842	HCFC2_HUMAN	Hcfc2	host cell factor C2	Homologene	Inparanoid	-	-
XP_001234929	118101146	Q6ZUB4_HUMAN	-	-	Homologene	-	-	-
XP_001234930	118102890	-	-	-	-	-	-	-
XP_001234933	118091676	-	-	-	-	-	-	-
XP_001234934	118091916	ENSP00000280083	Ctage5	CTAGE family, member 5	Homologene	Inparanoid	-	-
XP_001234935	118095073	-	-	-	-	-	-	-
XP_001234936	118126342	-	-	-	-	-	-	-
XP_001234937	118100197	ENSP00000337040	Unc119	unc-119 homolog (C	Homologene	Inparanoid	Ensembl	-
XP_001234940	118090338	ENSP00000324031	Tnip3	TNFAIP3 interacting protein 3	Homologene	Inparanoid	Ensembl	-
XP_001234943	118120380	-	-	-	-	-	-	-
XP_001234945	118101150	-	-	-	-	-	-	-
XP_001234947	118093945	-	-	-	-	-	-	-
XP_001234949	118098054	ENSP00000373608	Otoa	otoancorin	Homologene	Inparanoid	Ensembl	Treefam
XP_001234950	118100201	-	-	-	-	-	-	-
XP_001234952	118117926	BOP1_MOUSE	-	-	Homologene	-	-	-
XP_001234955	118089234	-	-	-	-	-	-	-
XP_001234956	118090808	-	-	-	-	-	-	-
XP_001234958	118100431	EVI2A_HUMAN	Evi2a	ecotropic viral integration site 2A	Homologene	Inparanoid	Ensembl	-
XP_001234959	118086695	-	-	-	-	-	-	-
XP_001234964	118085080	-	-	-	-	-	-	-
XP_001234965	118097637	-	-	-	-	-	-	-
XP_001234969	118088793	-	-	-	-	-	-	-
XP_001234970	118089988	ZN363_HUMAN	Rchy1	ring finger and CHY zinc finger domain containing 1	Homologene	Ensembl	-	-
XP_001234971	118095078	-	-	-	-	-	-	-
XP_001234975	118086697	-	-	-	-	-	-	-
XP_001234976	118100750	SHPS1_HUMAN	Sirpa	signal-regulatory protein alpha	Homologene	-	-	-
XP_001234977	118101158	-	-	-	-	-	-	-
XP_001234978	118102398	ENSP00000342589	Pctk3	PCTAIRE protein kinase 3	Homologene	Inparanoid	Ensembl	-
XP_001234981	118093949	ENSP00000334991	Fmnl2	formin-like 2	Homologene	Inparanoid	-	-
XP_001234983	118098065	ENSP00000330509	-	-	Homologene	Inparanoid	-	-
XP_001234984	118098455	-	-	-	-	-	-	-
XP_001234985	118101161	Q5T2Q6_HUMAN	Fhad1	forkhead-associated (FHA) phosphopeptide binding domain 1	Homologene	Ensembl	-	-
XP_001234986	118102937	PSA_HUMAN	Npepps	aminopeptidase puromycin sensitive	Homologene	Inparanoid	Ensembl	-
XP_001234988	118092175	ENSP00000267460	Peli2	pellino homolog 2 (Drosophila)	Homologene	Inparanoid	Ensembl	-
XP_001234991	118091933	-	-	-	-	-	-	-
XP_001234998	118091937	-	-	-	-	-	-	-
XP_001235000	118082998	-	-	-	-	-	-	-
XP_001235001	118082859	-	-	-	-	-	-	-
XP_001235003	118100756	-	-	-	-	-	-	-
XP_001235004	118089575	-	-	-	-	-	-	-
XP_001235011	118090818	ENSP00000349808	Reep1	receptor accessory protein 1	Homologene	Inparanoid	Ensembl	-
XP_001235012	118091690	-	-	-	-	-	-	-
XP_001235017	118089992	ENSP00000221130	Gsr	glutathione reductase	Homologene	Inparanoid	Ensembl	-
XP_001235024	118102416	ENSP00000354337	Ctse	cathepsin E	Homologene	Inparanoid	Ensembl	-
XP_001235033	118089996	ENSP00000298139	Wrn	Werner syndrome	Homologene	Inparanoid	Ensembl	-
XP_001235038	118094564	-	-	-	-	-	-	-
XP_001235039	118095405	ENSP00000273432	Med12l	mediator of RNA polymerase II transcription, subunit 12 homolog (S	Inparanoid	-	-	-
XP_001235041	118120397	-	-	-	-	-	-	-
XP_001235044	118098080	-	-	-	-	-	-	-
XP_001235046	118095409	-	-	-	-	-	-	-
XP_001235048	118085099	-	-	-	-	-	-	-
XP_001235049	118098475	Q8IVF4_HUMAN	Dnah10	dynein, axonemal, heavy chain 10	Homologene	-	-	-
XP_001235054	118124427	-	-	-	-	-	-	-
XP_001235057	118082893	-	-	-	-	-	-	-
XP_001235060	118094566	ENSP00000361122	Nasp	nuclear autoantigenic sperm protein (histone-binding)	Homologene	Inparanoid	Ensembl	Treefam
XP_001235061	118095413	ENSP00000295910	-	-	Homologene	Inparanoid	-	-
XP_001235063	118098479	ENSP00000228955	Gtf2h3	general transcription factor IIH, polypeptide 3, 34kDa	Homologene	Ensembl	-	-
XP_001235065	118119103	Q6ZSN9_HUMAN	-	-	Homologene	-	-	-
XP_001235069	118090831	-	-	-	-	-	-	-
XP_001235070	118091696	-	-	-	-	-	-	-
XP_001235071	118120405	-	-	-	-	-	-	-
XP_001235072	118124432	-	-	-	-	-	-	-
XP_001235074	118082391	-	-	-	-	-	-	-
XP_001235076	118100771	ENSP00000202017	Pdrg1	p53 and DNA damage regulated 1	Homologene	Ensembl	-	-
XP_001235077	118102431	-	-	-	-	-	-	-
XP_001235080	118084025	ENSP00000367932	-	-	Homologene	Inparanoid	Ensembl	-
XP_001235082	118099313	-	-	-	-	-	-	-
XP_001235083	118100775	ENSP00000217299	Xkr7	XK, Kell blood group complex subunit-related family, member 7	Homologene	Inparanoid	Ensembl	-
XP_001235084	118102956	ENSP00000367311	Plxdc1	plexin domain containing 1	Homologene	Ensembl	-	-
XP_001235085	118091964	ENSP00000238616	Nek9	NIMA (never in mitosis gene a)- related kinase 9	Homologene	Inparanoid	Ensembl	-
XP_001235086	118111719	-	-	-	-	-	-	-
XP_001235087	118092194	ENSP00000245458	Rps29	ribosomal protein S29	Homologene	Ensembl	Inparanoid	-
XP_001235095	118085734	-	-	-	-	-	-	-
XP_001235097	118088808	ENSP00000257809	-	-	Homologene	Inparanoid	-	-
XP_001235098	118090837	-	-	-	-	-	-	-
XP_001235105	118084033	ENSP00000367922	-	-	Homologene	Ensembl	Inparanoid	-
XP_001235106	118085738	-	-	-	-	-	-	-
XP_001235107	118090841	-	-	-	-	-	-	-
XP_001235108	118117113	INT3_HUMAN	Ints3	integrator complex subunit 3	Homologene	-	-	-
XP_001235111	118098488	-	-	-	-	-	-	-
XP_001235113	118102972	ENSP00000320924	Wipf2	WAS/WASL interacting protein family, member 2	Homologene	Inparanoid	-	-
XP_001235114	118111725	-	-	-	-	-	-	-
XP_001235115	118082401	-	-	-	-	-	-	-
XP_001235117	118100787	SHPS1_MOUSE	Sirpa	signal-regulatory protein alpha	Homologene	-	-	-
XP_001235118	118093963	-	-	-	-	-	-	-
XP_001235124	118102974	-	-	-	-	-	-	-
XP_001235126	118098099	-	-	-	-	-	-	-
XP_001235127	118087995	ENSP00000330729	Plb1	phospholipase B1	Homologene	Inparanoid	Ensembl	-
XP_001235128	118094591	-	-	-	-	-	-	-
XP_001235129	118117122	-	-	-	-	-	-	-
XP_001235131	118083044	ENSP00000341292	Wnk1	WNK lysine deficient protein kinase 1	Homologene	Inparanoid	Ensembl	-
XP_001235132	118091974	ENSP00000238628	-	-	Homologene	Inparanoid	-	-
XP_001235133	118093649	-	-	-	-	-	-	-
XP_001235134	118093965	-	-	-	-	-	-	-
XP_001235135	118122014	-	-	-	-	-	-	-
XP_001235137	118097127	Q86WT7_HUMAN	H1foo	H1 histone family, member O, oocyte-specific	Homologene	-	-	-
XP_001235138	118102451	-	-	-	-	-	-	-
XP_001235143	118083050	ENSP00000340054	Erc1	ELKS/RAB6-interacting/CAST family member 1	Ensembl	-	-	-
XP_001235147	118091976	ENSP00000370270	Esrrb	estrogen-related receptor beta	Homologene	Inparanoid	Ensembl	-
XP_001235148	118094600	ENSP00000361037	Uqcrh	ubiquinol-cytochrome c reductase hinge protein	Homologene	Ensembl	-	-
XP_001235149	118095426	ENSP00000264613	Cp	ceruloplasmin (ferroxidase)	Homologene	Ensembl	-	-
XP_001235150	118120416	-	-	-	-	-	-	-
XP_001235152	118097131	-	-	-	-	-	-	-
XP_001235154	118093653	ENSP00000327592	-	-	Inparanoid	Ensembl	-	-
XP_001235155	118100263	ENSP00000301365	Trpv3	transient receptor potential cation channel, subfamily V, member 3	Homologene	Inparanoid	Ensembl	-
XP_001235156	118085751	CUBN_HUMAN	Cubn	cubilin (intrinsic factor-cobalamin receptor)	Homologene	Ensembl	-	-
XP_001235157	118100800	-	-	-	-	-	-	-
XP_001235158	118089606	-	-	-	-	-	-	-
XP_001235159	118090372	-	-	-	-	-	-	-
XP_001235161	118124449	-	-	-	-	-	-	-
XP_001235163	118098500	ENSP00000366363	P2rx7	purinergic receptor P2X, ligand-gated ion channel, 7	Homologene	Inparanoid	Ensembl	-
XP_001235168	118100267	SPT22_HUMAN	Spata22	spermatogenesis associated 22	Homologene	-	-	-
XP_001235169	118090016	-	-	-	-	-	-	-
XP_001235178	118100813	-	-	-	-	-	-	-
XP_001235179	118088837	ENSP00000358597	Htr1e	5-hydroxytryptamine (serotonin) receptor 1E	Homologene	Inparanoid	Ensembl	-
XP_001235180	118094613	-	-	-	-	-	-	-
XP_001235182	118102987	K1C10_HUMAN	Krt10	keratin 10 (epidermolytic hyperkeratosis; keratosis palmaris et plantaris)	Homologene	-	-	-
XP_001235185	118089621	-	-	-	-	-	-	-
XP_001235187	118120429	-	-	-	-	-	-	-
XP_001235188	118082420	ENSP00000339605	Ptprr	protein tyrosine phosphatase, receptor type, R	Homologene	Inparanoid	Ensembl	-
XP_001235190	118093660	Q2UY10_MOUSE	-	-	Inparanoid	-	-	-
XP_001235197	118091995	ENSP00000355319	-	-	Homologene	Inparanoid	Ensembl	-
XP_001235202	118122031	ZN235_HUMAN	Znf235	zinc finger protein 235	Homologene	-	-	-
XP_001235203	118092233	ENSP00000342858	Plekhc1	pleckstrin homology domain containing, family C (with FERM domain) member 1	Inparanoid	Ensembl	-	-
XP_001235205	118085139	-	-	-	-	-	-	-
XP_001235206	118102477	-	-	-	-	-	-	-
XP_001235207	118093664	Q05BQ0_MOUSE	-	-	Homologene	-	-	-
XP_001235209	118084052	-	-	-	-	-	-	-
XP_001235210	118085141	ENSP00000260302	Mmp13	matrix metallopeptidase 13 (collagenase 3)	Homologene	Ensembl	-	-
XP_001235211	118088025	-	-	-	-	-	-	-
XP_001235212	118090023	-	-	-	-	-	-	-
XP_001235216	118099363	Q9P1Z9_HUMAN	-	-	Homologene	Ensembl	-	-
XP_001235219	118092005	-	-	-	-	-	-	-
XP_001235226	118117145	-	-	-	-	-	-	-
XP_001235229	118102479	ENSP00000261441	Rsbn1	round spermatid basic protein 1	Homologene	Inparanoid	Ensembl	-
XP_001235231	118092010	ENSP00000298358	-	-	Homologene	Inparanoid	Ensembl	-
XP_001235234	118102481	PTN22_HUMAN	Ptpn22	protein tyrosine phosphatase, non-receptor type 22 (lymphoid)	Homologene	Ensembl	-	-
XP_001235235	118089639	-	-	-	-	-	-	-
XP_001235237	118085149	ENSP00000335255	Angptl5	angiopoietin-like 5	Homologene	Inparanoid	-	-
XP_001235238	118085771	ENSP00000344831	Slc25a40	solute carrier family 25, member 40	Homologene	Inparanoid	Ensembl	-
XP_001235241	118085976	ENSP00000349205	Pik3r4	phosphoinositide-3-kinase, regulatory subunit 4, p150	Homologene	Inparanoid	Ensembl	Treefam
XP_001235242	118098532	-	-	-	-	-	-	-
XP_001235246	118084058	-	-	-	-	-	-	-
XP_001235247	118085153	-	-	-	-	-	-	-
XP_001235249	118092017	-	-	-	-	-	-	-
XP_001235255	118082430	ENSP00000340121	Kcnc2	potassium voltage-gated channel, Shaw-related subfamily, member 2	Homologene	Inparanoid	-	-
XP_001235257	118085783	ENSP00000248602	Steap4	STEAP family member 4	Homologene	Ensembl	Inparanoid	-
XP_001235258	118103000	ENSP00000309643	Cnp	2',3'-cyclic nucleotide 3' phosphodiesterase	Homologene	Inparanoid	Ensembl	-
XP_001235261	118100300	PRR11_HUMAN	Prr11	proline rich 11	Homologene	-	-	-
XP_001235262	118086733	-	-	-	-	-	-	-
XP_001235263	118093673	-	-	-	-	-	-	-
XP_001235264	118122052	-	-	-	-	-	-	-
XP_001235265	118082945	ENSP00000373734	-	-	Homologene	Inparanoid	Ensembl	Treefam
XP_001235268	118117984	-	-	-	-	-	-	-
XP_001235269	118102493	ENSP00000358531	Sycp1	synaptonemal complex protein 1	Homologene	Inparanoid	Ensembl	-
XP_001235271	118094627	ENSP00000360902	Agbl4	ATP/GTP binding protein-like 4	Homologene	Inparanoid	Ensembl	-
XP_001235272	118117164	FXL12_HUMAN	Fbxl12	F-box and leucine-rich repeat protein 12	Homologene	Inparanoid	-	-
XP_001235273	118088857	-	-	-	-	-	-	-
XP_001235275	118094629	UCRH_MOUSE	-	-	Homologene	-	-	-
XP_001235278	118100304	ENSP00000251241	Dhx40	DEAH (Asp-Glu-Ala-His) box polypeptide 40	Homologene	Inparanoid	Ensembl	-
XP_001235279	118086737	ENSP00000255674	Rttn	rotatin	Homologene	Inparanoid	Ensembl	-
XP_001235282	118126418	FFAR2_HUMAN	Ffar2	free fatty acid receptor 2	Homologene	-	-	-
XP_001235285	118086739	ENSP00000280200	Cd226	CD226 molecule	Homologene	Inparanoid	Ensembl	-
XP_001235288	118099390	-	-	-	-	-	-	-
XP_001235289	118093681	ENSP00000344042	Fam130a2	family with sequence similarity 130, member A2	Homologene	Inparanoid	Ensembl	-
XP_001235295	118119152	-	-	-	-	-	-	-
XP_001235300	118099399	ENSP00000344415	Agpat2	1-acylglycerol-3-phosphate O-acyltransferase 2 (lysophosphatidic acid acyltransferase, beta)	Homologene	Ensembl	-	-
XP_001235307	118103018	-	-	-	-	-	-	-
XP_001235313	118099411	ENSP00000349929	Sdccag3	serologically defined colon cancer antigen 3	Homologene	Inparanoid	-	-
XP_001235315	118086745	-	-	-	-	-	-	-
XP_001235316	118089670	-	-	-	-	-	-	-
XP_001235318	118098563	Q3MJD5_HUMAN	-	-	Homologene	Ensembl	-	-
XP_001235320	118086026	ENSP00000346067	Rpsa	ribosomal protein SA	Inparanoid	-	-	-
XP_001235322	118103027	AASD1_HUMAN	Aarsd1	alanyl-tRNA synthetase domain containing 1	Homologene	Inparanoid	Ensembl	-
XP_001235323	118090398	ENSP00000322582	-	-	Inparanoid	-	-	-
XP_001235324	118093688	-	-	-	-	-	-	-
XP_001235325	118117188	-	-	-	-	-	-	-
XP_001235330	118082447	MGI:3647600	-	-	Inparanoid	-	-	-
XP_001235331	118100316	-	-	-	-	-	-	-
XP_001235334	118082980	-	-	-	-	-	-	-
XP_001235337	118109151	-	-	-	-	-	-	-
XP_001235338	118082449	Q9UMZ3_HUMAN	Ptprq	protein tyrosine phosphatase, receptor type, Q	Homologene	-	-	-
XP_001235339	118085183	ENSP00000227638	Panx1	pannexin 1	Homologene	Inparanoid	Ensembl	-
XP_001235340	118088070	-	-	-	-	-	-	-
XP_001235342	118084067	-	-	-	-	-	-	-
XP_001235347	118124500	XP_001001359	-	-	Homologene	-	-	-
XP_001235350	118085830	Q6UXI0_HUMAN	-	-	Homologene	Ensembl	-	-
XP_001235355	118088880	-	-	-	-	-	-	-
XP_001235364	118082985	ENSP00000280665	Dcp1b	DCP1 decapping enzyme homolog B (S	Homologene	Ensembl	-	-
XP_001235365	118088882	-	-	-	-	-	-	-
XP_001235366	118088084	-	-	-	-	-	-	-
XP_001235367	118124504	-	-	-	-	-	-	-
XP_001235368	118083149	-	-	-	-	-	-	-
XP_001235369	118082987	-	-	-	-	-	-	-
XP_001235370	118084069	-	-	-	-	-	-	-
XP_001235372	118085199	-	-	-	-	-	-	-
XP_001235373	118094652	ENSP00000360688	Txndc12	thioredoxin domain containing 12 (endoplasmic reticulum)	Homologene	Inparanoid	Ensembl	-
XP_001235376	118092071	ENSP00000282146	Kcnk13	potassium channel, subfamily K, member 13	Homologene	Inparanoid	Ensembl	-
XP_001235379	118098580	-	-	-	-	-	-	-
XP_001235381	118086055	-	-	-	-	-	-	-
XP_001235382	118085840	ENSP00000297273	Casd1	CAS1 domain containing 1	Homologene	Inparanoid	Ensembl	-
XP_001235386	118084075	-	-	-	-	-	-	-
XP_001235387	118100342	ENSP00000374061	Mrm1	mitochondrial rRNA methyltransferase 1 homolog (S	Homologene	Inparanoid	Ensembl	-
XP_001235389	118119186	-	-	-	-	-	-	-
XP_001235392	118089692	-	-	-	-	-	-	-
XP_001235393	118094658	ENSP00000360628	Cc2d1b	coiled-coil and C2 domain containing 1B	Homologene	Inparanoid	Ensembl	-
XP_001235394	118122091	-	-	-	-	-	-	-
XP_001235395	118098584	-	-	-	-	-	-	-
XP_001235408	118094667	-	-	-	-	-	-	-
XP_001235409	118094669	-	-	-	-	-	-	-
XP_001235410	118105032	A1L3P2_MOUSE	-	-	Homologene	-	-	-
XP_001235412	118083007	ENSP00000252134	Mical3	microtubule associated monoxygenase, calponin and LIM domain containing 3	Homologene	Inparanoid	-	-
XP_001235414	118118035	-	-	-	-	-	-	-
XP_001235416	118088903	ENSP00000347607	Senp6	SUMO1/sentrin specific peptidase 6	Homologene	Inparanoid	Ensembl	-
XP_001235421	118099450	ENSP00000340137	Lhx6	LIM homeobox 6	Homologene	Inparanoid	Ensembl	-
XP_001235422	118088905	CX7A2_HUMAN	Cox7a2	cytochrome c oxidase subunit VIIa polypeptide 2 (liver)	Homologene	Ensembl	-	-
XP_001235426	118086071	ENSP00000346349	Lrrfip2	leucine rich repeat (in FLII) interacting protein 2	Homologene	Inparanoid	Ensembl	Treefam
XP_001235427	118085859	-	-	-	-	-	-	-
XP_001235429	118114021	-	-	-	-	-	-	-
XP_001235430	118088114	-	-	-	-	-	-	-
XP_001235432	118122109	ENSP00000261839	Myo5c	myosin VC	Inparanoid	Ensembl	-	-
XP_001235433	118086074	A2N8H6_HUMAN	-	-	Homologene	-	-	-
XP_001235434	118100368	-	-	-	-	-	-	-
XP_001235438	118092102	ENSP00000316957	Slc24a4	solute carrier family 24 (sodium/potassium/calcium exchanger), member 4	Homologene	Inparanoid	Ensembl	-
XP_001235441	118114025	-	-	-	-	-	-	-
XP_001235444	118120517	-	-	-	-	-	-	-
XP_001235448	118124536	-	-	-	-	-	-	-
XP_001235450	118094685	ENSP00000360411	Ldlrad1	low density lipoprotein receptor class A domain containing 1	Homologene	Ensembl	-	-
XP_001235452	118099460	-	-	-	-	-	-	-
XP_001235454	118089718	-	-	-	-	-	-	-
XP_001235457	118100374	-	-	-	-	-	-	-
XP_001235458	118124540	Q7Z4V5_HUMAN	-	-	Homologene	-	-	-
XP_001235463	118082475	-	-	-	-	-	-	-
XP_001235464	118094692	ENSP00000287899	Cdcp2	CUB domain containing protein 2	Homologene	Inparanoid	-	-
XP_001235465	118109201	-	-	-	-	-	-	-
XP_001235466	118085225	ENSP00000365295	-	-	Homologene	Ensembl	-	-
XP_001235467	118085867	ENSP00000223145	Glcci1	glucocorticoid induced transcript 1	Homologene	Inparanoid	Ensembl	Treefam
XP_001235468	118088132	-	-	-	-	-	-	-
XP_001235469	118094694	RM37_HUMAN	Mrpl37	mitochondrial ribosomal protein L37	Homologene	Ensembl	-	-
XP_001235478	118099468	ENSP00000362686	Nr6a1	nuclear receptor subfamily 6, group A, member 1	Homologene	Inparanoid	Ensembl	-
XP_001235479	118085233	ENSP00000345328	Ankrd42	ankyrin repeat domain 42	Homologene	Inparanoid	Ensembl	-
XP_001235484	118089728	-	-	-	-	-	-	-
XP_001235490	118092131	ENSP00000342109	Serpina3	serpin peptidase inhibitor, clade A (alpha-1 antiproteinase, antitrypsin), member 3	Homologene	Ensembl	-	-
XP_001235502	118085242	ZHANG_HUMAN	Crebzf	CREB/ATF bZIP transcription factor	Homologene	-	-	-
XP_001235503	118099482	PPP6_HUMAN	Ppp6c	protein phosphatase 6, catalytic subunit	Homologene	-	-	-
XP_001235507	118119225	-	-	-	-	-	-	-
XP_001235513	118117258	-	-	-	-	-	-	-
XP_001235518	118109234	-	-	-	-	-	-	-
XP_001235521	118085886	ENSP00000374148	-	-	Homologene	Inparanoid	Ensembl	-
XP_001235523	118117263	-	-	-	-	-	-	-
XP_001235527	118083055	-	-	-	-	-	-	-
XP_001235529	118094721	ENSP00000360254	-	-	Homologene	Inparanoid	Ensembl	-
XP_001235531	118099501	-	-	-	-	-	-	-
XP_001235532	118120562	-	-	-	-	-	-	-
XP_001235533	118126519	-	-	-	-	-	-	-
XP_001235537	118117269	-	-	-	-	-	-	-
XP_001235539	118099505	-	-	-	-	-	-	-
XP_001235548	118088160	ENSP00000318884	Fmn2	formin 2	Homologene	Inparanoid	-	-
XP_001235550	118118085	ENSP00000259038	Mrpl47	mitochondrial ribosomal protein L47	Inparanoid	-	-	-
XP_001235555	118118089	-	-	-	-	-	-	-
XP_001235560	118119252	-	-	-	-	-	-	-
XP_001235563	118084131	-	-	-	-	-	-	-
XP_001235564	118094737	-	-	-	-	-	-	-
XP_001235576	118122180	-	-	-	-	-	-	-
XP_001235577	118088166	-	-	-	-	-	-	-
XP_001235583	118117298	Q5U629_HUMAN	Bahcc1	BAH domain and coiled-coil containing 1	Homologene	-	-	-
XP_001235584	118119261	-	-	-	-	-	-	-
XP_001235588	118092177	-	-	-	-	-	-	-
XP_001235593	118114104	-	-	-	-	-	-	-
XP_001235594	118088962	-	-	-	-	-	-	-
XP_001235597	118117309	C163A_HUMAN	Cd163	CD163 molecule	Homologene	-	-	-
XP_001235599	118117311	-	-	-	-	-	-	-
XP_001235602	118120599	-	-	-	-	-	-	-
XP_001235603	118105778	ENSP00000310440	Chmp2a	chromatin modifying protein 2A	Homologene	Ensembl	-	-
XP_001235604	118094749	ENSP00000360074	Sgip1	SH3-domain GRB2-like (endophilin) interacting protein 1	Homologene	Inparanoid	Ensembl	-
XP_001235613	118083084	ENSP00000242737	Itpr2	inositol 1,4,5-triphosphate receptor, type 2	Homologene	Ensembl	Inparanoid	-
XP_001235614	118085934	-	-	-	-	-	-	-
XP_001235615	118126561	ENSP00000264637	Thra	thyroid hormone receptor, alpha (erythroblastic leukemia viral (v-erb-a) oncogene homolog, avian)	Ensembl	-	-	-
XP_001235616	118109285	-	-	-	-	-	-	-
XP_001235620	118114124	-	-	-	-	-	-	-
XP_001235621	118083090	-	-	-	-	-	-	-
XP_001235625	118088966	-	-	-	-	-	-	-
XP_001235627	118124610	-	-	-	-	-	-	-
XP_001235629	118126571	-	-	-	-	-	-	-
XP_001235630	118104821	-	-	-	-	-	-	-
XP_001235634	118118132	-	-	-	-	-	-	-
XP_001235636	118117326	-	-	-	-	-	-	-
XP_001235637	118122209	-	-	-	-	-	-	-
XP_001235642	118116339	-	-	-	-	-	-	-
XP_001235643	118088970	ENSP00000372244	Arhgef10	Rho guanine nucleotide exchange factor (GEF) 10	Homologene	Inparanoid	Ensembl	-
XP_001235646	118119297	-	-	-	-	-	-	-
XP_001235648	118111908	-	-	-	-	-	-	-
XP_001235649	118120626	-	-	-	-	-	-	-
XP_001235652	118105046	-	-	-	-	-	-	-
XP_001235653	118119303	-	-	-	-	-	-	-
XP_001235656	118117338	-	-	-	-	-	-	-
XP_001235663	118111918	-	-	-	-	-	-	-
XP_001235664	118117347	-	-	-	-	-	-	-
XP_001235666	118116353	ENSP00000329160	-	-	Inparanoid	-	-	-
XP_001235673	118088977	PERT_HUMAN	Tpo	thyroid peroxidase	Homologene	Inparanoid	-	-
XP_001235675	118118161	-	-	-	-	-	-	-
XP_001235677	118120651	-	-	-	-	-	-	-
XP_001235681	118092239	-	-	-	-	-	-	-
XP_001235689	118092252	ENSP00000328566	Jag2	jagged 2	Homologene	Inparanoid	Ensembl	-
XP_001235691	118106752	-	-	-	-	-	-	-
XP_001235692	118116383	CDCA7_HUMAN	Cdca7	cell division cycle associated 7	Homologene	-	-	-
XP_001235695	118092260	ENSP00000315615	Akap5	A kinase (PRKA) anchor protein 5	Homologene	Inparanoid	Ensembl	-
XP_001235699	118088986	-	-	-	-	-	-	-
XP_001235702	118092270	ENSP00000316222	Gphb5	glycoprotein hormone beta 5	Inparanoid	Ensembl	-	-
XP_001235704	118119351	-	-	-	-	-	-	-
XP_001235710	118117393	-	-	-	-	-	-	-
XP_001235713	118085998	-	-	-	-	-	-	-
XP_001235720	118086006	ENSP00000373291	Colq	collagen-like tail subunit (single strand of homotrimer) of asymmetric acetylcholinesterase	Homologene	Ensembl	Inparanoid	-
XP_001235721	118124678	-	-	-	-	-	-	-
XP_001235723	118083167	-	-	-	-	-	-	-
XP_001235725	118083171	ENSP00000253255	Pkdrej	polycystic kidney disease (polycystin) and REJ homolog (sperm receptor for egg jelly homolog, sea urchin)	Inparanoid	Ensembl	-	-
XP_001235726	118122280	ENSMUSP00000023513	-	-	Ensembl	-	-	-
XP_001235730	118114206	-	-	-	-	-	-	-
XP_001235733	118086018	-	-	-	-	-	-	-
XP_001235738	118124689	-	-	-	-	-	-	-
XP_001235739	118114215	-	-	-	-	-	-	-
XP_001235742	118126652	-	-	-	-	-	-	-
XP_001235743	118092282	-	-	-	-	-	-	-
XP_001235748	118122298	-	-	-	-	-	-	-
XP_001235749	118104831	-	-	-	-	-	-	-
XP_001235751	118126668	-	-	-	-	-	-	-
XP_001235752	118086034	-	-	-	-	-	-	-
XP_001235753	118092290	-	-	-	-	-	-	-
XP_001235756	118122308	-	-	-	-	-	-	-
XP_001235773	-	-	-	-	Homologene	-	-	-
XP_001235774	118122320	-	-	-	-	-	-	-
XP_001235782	118122324	-	-	-	-	-	-	-
XP_001235783	118109412	-	-	-	-	-	-	-
XP_001235789	118092306	ENSP00000342518	Slc35f4	solute carrier family 35, member F4	Homologene	Inparanoid	Ensembl	-
XP_001235792	118086051	-	-	-	-	-	-	-
XP_001235794	118119400	-	-	-	-	-	-	-
XP_001235800	118119407	PRP19_HUMAN	Prpf19	PRP19/PSO4 pre-mRNA processing factor 19 homolog (S	Homologene	Ensembl	-	-
XP_001235801	118092317	ENSP00000247219	Tbpl2	TATA box binding protein like 2	Homologene	Inparanoid	Ensembl	-
XP_001235803	118105415	-	-	-	-	-	-	-
XP_001235806	118126702	-	-	-	-	-	-	-
XP_001235813	118114292	-	-	-	-	-	-	-
XP_001235817	118118264	-	-	-	-	-	-	-
XP_001235819	118126711	-	-	-	-	-	-	-
XP_001235830	118122347	-	-	-	-	-	-	-
XP_001235832	118119419	XP_001127031	-	-	Homologene	-	-	-
XP_001235838	118122352	-	-	-	-	-	-	-
XP_001235840	118086078	-	-	-	-	-	-	-
XP_001235842	118092332	-	-	-	-	-	-	-
XP_001235844	118112064	XP_001132482	-	-	Homologene	-	-	-
XP_001235848	118117479	-	-	-	-	-	-	-
XP_001235865	118124798	-	-	-	-	-	-	-
XP_001235872	118119455	-	-	-	-	-	-	-
XP_001235875	118086099	-	-	-	-	-	-	-
XP_001235876	118120816	PCDGH_HUMAN	Pcdhgb5	protocadherin gamma subfamily B, 5	Homologene	-	-	-
XP_001235880	118124810	-	-	-	-	-	-	-
XP_001235884	118117507	-	-	-	-	-	-	-
XP_001235888	118112100	-	-	-	-	-	-	-
XP_001235890	118092371	-	-	-	-	-	-	-
XP_001235892	118086111	-	-	-	-	-	-	-
XP_001235896	118124823	TNFL6_HUMAN	Faslg	Fas ligand (TNF superfamily, member 6)	Homologene	-	-	-
XP_001235897	118086117	ENSP00000273085	Eaf1	ELL associated factor 1	Homologene	Inparanoid	Ensembl	-
XP_001235899	118122394	-	-	-	-	-	-	-
XP_001235906	118126772	-	-	-	-	-	-	-
XP_001235914	118086124	ENSP00000337471	Acpp	acid phosphatase, prostate	Homologene	Inparanoid	Ensembl	-
XP_001235920	118114378	-	-	-	-	-	-	-
XP_001235923	118126791	LIRB5_HUMAN	Lilrb5	leukocyte immunoglobulin-like receptor, subfamily B (with TM and ITIM domains), member 5	Homologene	-	-	-
XP_001235929	118117537	-	-	-	-	-	-	-
XP_001235932	118118338	-	-	-	-	-	-	-
XP_001235935	118114391	-	-	-	-	-	-	-
XP_001235936	118086133	ENSP00000300413	Snrpd1	small nuclear ribonucleoprotein D1 polypeptide 16kDa	Homologene	Inparanoid	-	-
XP_001235937	118119495	-	-	-	-	-	-	-
XP_001235941	118124859	-	-	-	-	-	-	-
XP_001235946	118124861	-	-	-	-	-	-	-
XP_001235949	118116589	-	-	-	-	-	-	-
XP_001235954	118126814	-	-	-	-	-	-	-
XP_001235956	118112146	ENSP00000308870	Fis1	fission 1 (mitochondrial outer membrane) homolog (S	Inparanoid	-	-	-
XP_001235963	118118360	-	-	-	-	-	-	-
XP_001235964	118118362	-	-	-	-	-	-	-
XP_001235967	118114413	-	-	-	-	-	-	-
XP_001235971	118114416	ENSP00000363098	Astn2	astrotactin 2	Ensembl	-	-	-
XP_001235984	118116621	-	-	-	-	-	-	-
XP_001235989	118116625	-	-	-	-	-	-	-
XP_001235995	118086170	-	-	-	-	-	-	-
XP_001235997	118116630	-	-	-	-	-	-	-
XP_001235998	118086172	-	-	-	-	-	-	-
XP_001236000	118109616	-	-	-	-	-	-	-
XP_001236005	118119541	FFAR2_HUMAN	Ffar2	free fatty acid receptor 2	Homologene	-	-	-
XP_001236009	118116638	-	-	-	-	-	-	-
XP_001236014	118112189	-	-	-	-	-	-	-
XP_001236016	118122463	-	-	-	-	-	-	-
XP_001236018	118117600	-	-	-	-	-	-	-
XP_001236019	118124915	-	-	-	-	-	-	-
XP_001236027	118107003	-	-	-	-	-	-	-
XP_001236030	118126864	-	-	-	-	-	-	-
XP_001236031	118119562	-	-	-	-	-	-	-
XP_001236034	118118428	OR4S2_HUMAN	Or4s2	olfactory receptor, family 4, subfamily S, member 2	Homologene	-	-	-
XP_001236035	118120914	-	-	-	-	-	-	-
XP_001236036	118124929	-	-	-	-	-	-	-
XP_001236038	118120918	ENSP00000368906	Itih2	inter-alpha (globulin) inhibitor H2	Inparanoid	Ensembl	-	-
XP_001236042	118114463	-	-	-	-	-	-	-
XP_001236043	118116668	-	-	-	-	-	-	-
XP_001236048	118105805	-	-	-	-	-	-	-
XP_001236055	118126892	ENSMUSP00000004681	-	-	Ensembl	-	-	-
XP_001236058	118086203	ENSP00000342719	-	-	Homologene	Ensembl	-	-
XP_001236067	118124961	ENSP00000330271	Nrbp2	nuclear receptor binding protein 2	Homologene	Ensembl	-	-
XP_001236070	118112240	-	-	-	-	-	-	-
XP_001236072	118086212	-	-	-	-	-	-	-
XP_001236075	118105543	-	-	-	-	-	-	-
XP_001236076	118114492	-	-	-	-	-	-	-
XP_001236087	118120965	-	-	-	-	-	-	-
XP_001236099	118109713	-	-	-	-	-	-	-
XP_001236105	118118485	-	-	-	-	-	-	-
XP_001236109	118116724	-	-	-	-	-	-	-
XP_001236112	118109723	-	-	-	-	-	-	-
XP_001236115	118120978	-	-	-	-	-	-	-
XP_001236119	118116728	-	-	-	-	-	-	-
XP_001236128	118107114	-	-	-	-	-	-	-
XP_001236136	118105964	-	-	-	-	-	-	-
XP_001236137	118116742	-	-	-	-	-	-	-
XP_001236149	118118512	ENSP00000269025	Lrrc46	leucine rich repeat containing 46	Homologene	Ensembl	-	-
XP_001236150	118122598	-	-	-	-	-	-	-
XP_001236152	118086257	ENSP00000341538	Sec61g	Sec61 gamma subunit	Homologene	Inparanoid	Ensembl	-
XP_001236158	118116767	-	-	-	-	-	-	-
XP_001236161	118114576	-	-	-	-	-	-	-
XP_001236165	118114581	-	-	-	-	-	-	-
XP_001236167	118118535	ENSP00000265204	-	-	Inparanoid	-	-	-
XP_001236169	118119662	-	-	-	-	-	-	-
XP_001236171	118122714	-	-	-	-	-	-	-
XP_001236176	118121035	-	-	-	-	-	-	-
XP_001236180	118118557	-	-	-	-	-	-	-
XP_001236181	118119675	-	-	-	-	-	-	-
XP_001236182	118128105	-	-	-	-	-	-	-
XP_001236183	118107171	-	-	-	-	-	-	-
XP_001236187	118121047	-	-	-	-	-	-	-
XP_001236189	118116801	-	-	-	-	-	-	-
XP_001236192	118121052	-	-	-	-	-	-	-
XP_001236202	118118576	-	-	-	-	-	-	-
XP_001236207	118119706	-	-	-	-	-	-	-
XP_001236217	118116836	-	-	-	-	-	-	-
XP_001236219	118125094	-	-	-	-	-	-	-
XP_001236222	118116845	GMIP_MOUSE	-	-	Homologene	-	-	-
XP_001236223	118125099	-	-	-	-	-	-	-
XP_001236224	118107228	-	-	-	-	-	-	-
XP_001236226	118125104	-	-	-	-	-	-	-
XP_001236231	118125114	-	-	-	-	-	-	-
XP_001236233	118118608	ENSP00000346917	Mov10l1	Mov10l1, Moloney leukemia virus 10-like 1, homolog (mouse)	Inparanoid	Ensembl	-	-
XP_001236234	118118613	-	-	-	-	-	-	-
XP_001236236	118118615	-	-	-	-	-	-	-
XP_001236242	118109874	-	-	-	-	-	-	-
XP_001236244	118118627	-	-	-	-	-	-	-
XP_001236246	118123080	-	-	-	-	-	-	-
XP_001236250	118128460	-	-	-	-	-	-	-
XP_001236252	118121115	ENSP00000307059	Pgm2	phosphoglucomutase 2	Homologene	Inparanoid	-	-
XP_001236256	118109881	-	-	-	-	-	-	-
XP_001236259	118107275	-	-	-	-	-	-	-
XP_001236263	118107277	-	-	-	-	-	-	-
XP_001236265	118128478	PA2GE_HUMAN	Pla2g2e	phospholipase A2, group IIE	Homologene	-	-	-
XP_001236267	118123115	-	-	-	-	-	-	-
XP_001236273	118105823	-	-	-	-	-	-	-
XP_001236277	118107301	-	-	-	-	-	-	-
XP_001236278	118128493	Q6ZN08_HUMAN	Znf66	zinc finger protein 66	Homologene	-	-	-
XP_001236280	118125159	TNFL6_MOUSE	-	-	Homologene	-	-	-
XP_001236282	118109914	-	-	-	-	-	-	-
XP_001236288	118118663	-	-	-	-	-	-	-
XP_001236291	118125169	-	-	-	-	-	-	-
XP_001236297	118114731	-	-	-	-	-	-	-
XP_001236302	118116919	Q7TRJ8_MOUSE	-	-	Homologene	-	-	-
XP_001236303	118123201	-	-	-	-	-	-	-
XP_001236310	118107337	-	-	-	-	-	-	-
XP_001236316	118123340	-	-	-	-	-	-	-
XP_001236323	118116948	-	-	-	-	-	-	-
XP_001236325	118107352	-	-	-	-	-	-	-
XP_001236330	118107360	NCKX5_HUMAN	Slc24a5	solute carrier family 24, member 5	Ensembl	Treefam	-	-
XP_001236331	118116956	-	-	-	-	-	-	-
[truncated: 5,811 more rows]
